# Supplementary material for: Identification of conserved and novel microRNAs in Porphyridium purpureum via deep sequencing and bioinformatics
Source: BMC Genomics. 2016 Aug 11;17:612. doi: 10.1186/s12864-016-2985-7 (PMC4981961; doi:10.1186/s12864-016-2985-7)
Supplement: Additional file 2: Table S1. — Predicted conserved and novel miRNAs in P. purpureum. (XLS 3244 kb) [file 12864_2016_2985_MOESM2_ESM.xls]

## Sheet: title page
	Applied Microbiology and Biotechnology
	Identification of conserved and novel microRNAs in Porphyridium purpureum via deep sequencing and bioinformatics
	Fan Gao, Fangru Nan, Jia Feng, Junping Lv, Qi Liu, Shulian Xie* School of Life Science, Shanxi University, Taiyuan, 030006, P. R. China
*To whom correspondence should be addressed. Tel: +086-0351-7018121; E-mail: xiesl@sxu.edu.cn Present Address: School of Life Science, Shanxi University, Taiyuan, 030006, P. R. China

## Sheet: known miRNAs
sRNA	length(nt)	total count	miRNA	tag snp position	mismatch number	sRNA seq	miRNA seq
t0000015	20	14335	miR9722	0	1	UUAGAGCGGAAGAAGAAGAG	UUAGAGCGGAAGAAGAAGAA
t0000018	20	13183	miR6185	0	1	UCUGAGGGACGCGUAACAUA	UCUGAGGGACGCGGAACAUA
t0000034	20	9280	miR9722	0	2	UUAGAGCGGAAGAAGUAGAG	UUAGAGCGGAAGAAGAAGAA
t0000036	21	8626	miR9722	0	1	UUAGAGCGGAAGAAGAAGAGG	UUAGAGCGGAAGAAGAAGAA
t0000051	21	7222	miR9722	0	2	UUAGAGCGGAAGAAGUAGAGG	UUAGAGCGGAAGAAGAAGAA
t0000061	19	6331	miR6185	0	1	UCUGAGGGACGCGUAACAU	UCUGAGGGACGCGGAACAUA
t0000074	20	5521	miR6185	0	2	UCUGAGGGACGCGUAACAUG	UCUGAGGGACGCGGAACAUA
t0000087	21	4813	miR9722	0	1	UUAGAGCGGAAGAAGAAGAGA	UUAGAGCGGAAGAAGAAGAA
t0000126	20	3818	miR5564b	0	0	UACAAUUCGUCGUACACUUG	UACAAUUCGUCGUACACUUGA
t0000128	20	3804	miR9485	1	0	UAUGACAGUGUGGAGUACAA	UUAUGACAGUGUGGAGUACA
t0000151	21	3409	miR9722	0	2	UUAGAGCGGAAGAAGGAGAGG	UUAGAGCGGAAGAAGAAGAA
t0000157	21	3367	miR8648	0	1	UUUGGCCAGUAGAAGCGAGUG	UUUGGCCAGUAGAAGCGAUU
t0000176	21	3173	miR8648	0	1	UUUGGCCAGUAGAAGCGAGUU	UUUGGCCAGUAGAAGCGAUU
t0000178	21	3147	miR6185	0	2	UCUGAGGGACGCGUAACAUGU	UCUGAGGGACGCGGAACAUA
t0000190	20	2971	miR9722	0	0	UUAGAGCGGAAGAAGAAGAA	UUAGAGCGGAAGAAGAAGAA
t0000193	20	2952	miR6185	0	1	UCUGAGGGACGCGCAACAUA	UCUGAGGGACGCGGAACAUA
t0000209	19	2810	miR9485	1	0	UAUGACAGUGUGGAGUACA	UUAUGACAGUGUGGAGUACA
t0000220	21	2731	miR9722	0	2	UUAGAGCGGAAGAAGUAGAGA	UUAGAGCGGAAGAAGAAGAA
t0000299	20	2249	miR9722	0	2	UUAGAGCGGAAGAAGGAGAG	UUAGAGCGGAAGAAGAAGAA
t0000311	21	2196	miR157a-5p	0	0	UUGACAGAAGAUAGAGAGCAC	UUGACAGAAGAUAGAGAGCAC
t0000330	21	2123	miR6185	2	1	UGAGGGACGCGCAACAUAUUC	UCUGAGGGACGCGGAACAUA
t0000341	20	2099	miR7484h	1	0	UUCGUAGAAGUGGAUGAUUA	UUUCGUAGAAGUGGAUGA
t0000356	21	2053	miR8648	-2	1	UCUUUGGCCAGUAGAAGCGAG	UUUGGCCAGUAGAAGCGAUU
t0000360	22	2030	miR9722	0	1	UUAGAGCGGAAGAAGAAGAGAA	UUAGAGCGGAAGAAGAAGAA
t0000384	21	1937	miR3706	0	2	UUCGGAGACAUGUAAUAGGCC	UUCGGAGACAUGUAAUAAGA
t0000390	21	1906	miR156c	0	0	UUGACAGAAGAGAGAGAGCAC	UUGACAGAAGAGAGAGAGCAC
t0000402	20	1841	miR9485	1	0	UAUGACAGUGUGGAGUACAU	UUAUGACAGUGUGGAGUACA
t0000421	19	1798	miR6185	2	1	UGAGGGACGCGCAACAUAU	UCUGAGGGACGCGGAACAUA
t0000423	20	1788	miR3706	0	2	UUCGGAGACAUGUAAUAGGC	UUCGGAGACAUGUAAUAAGA
t0000436	21	1744	miR5369	0	1	UGAGGAACAGAGGAUGGCACU	UGAAGAACAGAGGAUGGCA
t0000452	21	1701	miR6185	0	1	UCUGAGGGACGCGUAACAUAA	UCUGAGGGACGCGGAACAUA
t0000469	20	1649	miR6485	0	0	UAGGAGUGGAUAGCAUAAAA	UAGGAGUGGAUAGCAUAA
t0000528	20	1511	miR9722	0	1	UUAGAGCGGAAGAAGUAGAA	UUAGAGCGGAAGAAGAAGAA
t0000567	22	1412	miR9722	0	2	UUAGAGCGGAAGAAGUAGAGAA	UUAGAGCGGAAGAAGAAGAA
t0000593	20	1366	miR4414b	0	2	UCGAGAACAUGUGGGAGAUA	UCGAGAAGAUGUGGGAGCUAA
t0000594	20	1365	miR8648	-2	0	UCUUUGGCCAGUAGAAGCGA	UUUGGCCAGUAGAAGCGAUU
t0000604	21	1344	miR8664	0	1	UUUAGUCAAGUGGGACGGACA	UGUAGUCAAGUGGGACGGACA
t0000626	21	1308	miR396c	0	0	UUCAAGAAGAUUGUCGGGAUG	UUCAAGAAGAUUGUCGGGAUG
t0000628	19	1303	miR7484h	1	0	UUCGUAGAAGUGGAUGAUU	UUUCGUAGAAGUGGAUGA
t0000697	20	1200	miR8648	2	1	UGGCCAGUAGAAGCGAGUUA	UUUGGCCAGUAGAAGCGAUU
t0000716	20	1178	miR5778	-2	0	UGCGAGAACUGUUCGUCGUA	CGAGAACUGUUCGUCGUAUC
t0000730	20	1165	miR7484h	1	0	UUCGUAGAAGUGGAUGAUUU	UUUCGUAGAAGUGGAUGA
t0000752	21	1142	miR6196	-3	2	UAGAGGACGAGGAAAUAGGUA	AGGACGAGGAAAUAGGAGG
t0000768	20	1125	miR5562-3p	0	0	UAUGUGGGAGAAGGCUGUAA	UAUGUGGGAGAAGGCUGUAA
t0000782	21	1110	miR396c	0	2	UUCAAGAAGAUUGUGGGCAUG	UUCAAGAAGAUUGUCGGGAUG
t0000785	21	1109	miR6185	0	2	UCUGAGGGACGCGUAACAUGC	UCUGAGGGACGCGGAACAUA
t0000786	20	1108	miR9485	0	0	UUAUGACAGUGUGGAGUACA	UUAUGACAGUGUGGAGUACA
t0000799	21	1092	miR5369	0	0	UGAAGAACAGAGGAUGGCAUU	UGAAGAACAGAGGAUGGCA
t0000824	22	1072	miR9722	0	2	UUAGAGCGGAAGAAGUAGAGGC	UUAGAGCGGAAGAAGAAGAA
t0000840	21	1058	miR5202	1	1	UACGACAGUUAAAUCUCUUCU	UUACGACAGUUAAAUCUCA
t0000841	21	1056	miR5369	0	0	UGAAGAACAGAGGAUGGCAUA	UGAAGAACAGAGGAUGGCA
t0000845	21	1053	miR6185	0	1	UCUGAGGGACGCGUAACAUAG	UCUGAGGGACGCGGAACAUA
t0000870	20	1030	miR6185	0	2	UCUGAGGGACGCGUAACAUU	UCUGAGGGACGCGGAACAUA
t0000892	21	1008	miR3706	0	2	UUCGGAGACAUGUAAUAGGCA	UUCGGAGACAUGUAAUAAGA
t0000964	22	943	miR9722	0	2	UUAGAGCGGAAGAAGUAGAGGA	UUAGAGCGGAAGAAGAAGAA
t0001022	21	894	miR166h-3p	-1	0	UUUCGGACCUGGCUUCUUGCG	UUCGGACCUGGCUUCUUGC
t0001068	21	865	miR9722	-1	0	UUUAGAGCGGAAGAAGAAGAA	UUAGAGCGGAAGAAGAAGAA
t0001077	21	861	miR9722	0	2	UUAGAGCGGAAGAAGGAGAGA	UUAGAGCGGAAGAAGAAGAA
t0001088	20	855	miR8648	2	1	UGGCCAGUAGAAGCGAGUGA	UUUGGCCAGUAGAAGCGAUU
t0001120	20	832	miR5369	0	0	UGAAGAACAGAGGAUGGCAU	UGAAGAACAGAGGAUGGCA
t0001128	20	830	miR6196	-3	1	UAGAGGACGAGGAAAUAGGU	AGGACGAGGAAAUAGGAGG
t0001141	20	822	miR8664	0	1	UUUAGUCAAGUGGGACGGAC	UGUAGUCAAGUGGGACGGACA
t0001153	22	817	miR8648	0	1	UUUGGCCAGUAGAAGCGAGUUA	UUUGGCCAGUAGAAGCGAUU
t0001155	20	814	miR6185	2	1	UGAGGGACGCGCAACAUAUU	UCUGAGGGACGCGGAACAUA
t0001225	21	771	miR166h-3p	0	0	UUCGGACCUGGCUUCUUGCGG	UUCGGACCUGGCUUCUUGC
t0001269	21	755	miR396c	0	1	UUCAAGAAGAUUGUGGGGAUG	UUCAAGAAGAUUGUCGGGAUG
t0001285	21	750	miR7484h	2	0	UCGUAGAAGUGGAUGAUUACG	UUUCGUAGAAGUGGAUGA
t0001300	20	743	miR3706	1	2	UCGGAGACAUGUAAUAGGCC	UUCGGAGACAUGUAAUAAGA
t0001312	21	737	miR9485	1	0	UAUGACAGUGUGGAGUACAUA	UUAUGACAGUGUGGAGUACA
t0001367	18	718	miR391-5p	-4	2	UGAUUAUCGCAGGACAGC	UGUCGCAGGAGAGCCGCGCCA
t0001383	20	712	miR8648	0	1	UUUGGCCAGUAGAAGCGAGU	UUUGGCCAGUAGAAGCGAUU
t0001395	20	707	miR5202	0	1	UUACGACAGUUAAAUCUCUU	UUACGACAGUUAAAUCUCA
t0001517	21	660	miR5369	0	1	UGAGGAACAGAGGAUGGCACA	UGAAGAACAGAGGAUGGCA
t0001552	20	647	miR9654b-3p	4	0	AAAGGUUUGAGAGCGAGCAU	UUCGAAAGGUUUGAGAGCGAGCAU
t0001604	19	632	miR482-5p	3	0	UGGGAUAUUGGAAGAAGCU	GCAUGGGAUAUUGGAAGA
t0001610	21	630	miR7774-5p	0	0	ACCCAUGGCUGGACGAUGGCA	ACCCAUGGCUGGACGAUGGCAAC
t0001653	18	619	miR9552a-3p	-1	2	UUAACCAAGUAGACACCA	UGACCAAGUAGACACGAUAA
t0001661	21	615	miR5178-3p	1	2	UAUGAAUGGGGGCAUGAGCGU	UUAUGACCGGGGGCAUGAGCG
t0001701	20	604	miR6185	2	1	UGAGGGACGCGUAACAUAGU	UCUGAGGGACGCGGAACAUA
t0001724	21	597	miR535b	-2	0	UAUAGACAAGGAGAGGACACG	UAGACAAGGAGAGGACACG
t0001745	19	591	miR8638	-2	1	UGGGAAAAGGAAUGGCUCU	UGAAAAGGAAUGGCUCUAA
t0001853	21	564	miR8638	-2	1	UGGGAAAAGGAAUGGCUCUAA	UGAAAAGGAAUGGCUCUAA
t0001860	21	563	miR7484h	-4	0	UGAGUUUCGUAGAAGUGGAUG	UUUCGUAGAAGUGGAUGA
t0001867	20	561	miR5369	0	1	UGAGGAACAGAGGAUGGCAU	UGAAGAACAGAGGAUGGCA
t0001910	20	549	miR8638	-2	1	UGGGAAAAGGAAUGGCUCUA	UGAAAAGGAAUGGCUCUAA
t0001943	20	540	miR9722	-3	0	UCUUUAGAGCGGAAGAAGAA	UUAGAGCGGAAGAAGAAGAA
t0001944	21	540	miR5719	0	0	UUGAUGAUAAAGGACUUCCCA	UUGAUGAUAAAGGACUUC
t0001954	21	537	miR6185	0	1	UCUGAGGGACGCGCAACAUAU	UCUGAGGGACGCGGAACAUA
t0001981	19	531	miR6185	0	1	UCUGAGGGACGCGCAACAU	UCUGAGGGACGCGGAACAUA
t0002015	21	524	miR4414b	0	2	UCGAGAACAUGUGGGAGAUAA	UCGAGAAGAUGUGGGAGCUAA
t0002024	20	522	miR7484h	2	0	UCGUAGAAGUGGAUGAUUAC	UUUCGUAGAAGUGGAUGA
t0002031	20	520	miR482-5p	2	0	AUGGGAUAUUGGAAGAAGCU	GCAUGGGAUAUUGGAAGA
t0002035	21	520	miR7484h	1	0	UUCGUAGAAGUGGAUGAUUAC	UUUCGUAGAAGUGGAUGA
t0002063	21	515	miR7484h	-4	1	UGAGUUUCGUAGAAGUGGAUA	UUUCGUAGAAGUGGAUGA
t0002083	20	511	miR7484h	-4	0	UGAGUUUCGUAGAAGUGGAU	UUUCGUAGAAGUGGAUGA
t0002111	21	505	miR5564b	0	0	UACAAUUCGUCGUACACUUGA	UACAAUUCGUCGUACACUUGA
t0002188	18	492	miR9485	1	0	UAUGACAGUGUGGAGUAC	UUAUGACAGUGUGGAGUACA
t0002220	19	486	miR6185	2	1	UGAGGGACGCGUAACAUAG	UCUGAGGGACGCGGAACAUA
t0002227	20	485	miR5369	0	1	UGAGGAACAGAGGAUGGCAC	UGAAGAACAGAGGAUGGCA
t0002262	20	480	miR3706	1	2	UCGGAGACAUGUAAUAGGCA	UUCGGAGACAUGUAAUAAGA
t0002326	21	468	miR6185	2	1	UGAGGGACGCGCAACAUAUUA	UCUGAGGGACGCGGAACAUA
t0002347	19	465	miR2880	-3	0	UGUACUGAUCCCGUCGGCA	ACUGAUCCCGUCGGCACGGAUG
t0002348	20	465	miR6185	2	2	UGAGGGACGCGUAACAUGCU	UCUGAGGGACGCGGAACAUA
t0002407	20	455	miR5178-3p	1	2	UAUGAAUGGGGGCAUGAGCG	UUAUGACCGGGGGCAUGAGCG
t0002418	19	453	miR535b	0	0	UAGACAAGGAGAGGACACG	UAGACAAGGAGAGGACACG
t0002429	19	451	miR7484h	2	0	UCGUAGAAGUGGAUGAUUU	UUUCGUAGAAGUGGAUGA
t0002441	21	450	miR9654b-3p	4	0	AAAGGUUUGAGAGCGAGCAUC	UUCGAAAGGUUUGAGAGCGAGCAU
t0002474	20	443	miR951	-1	0	UUAUCCUUGCGUCUGGACAC	UAUCCUUGCGUCUGGACACAC
t0002482	21	442	miR8648	1	1	UUGGCCAGUAGAAGCGAGUUA	UUUGGCCAGUAGAAGCGAUU
t0002484	21	442	miR6185	2	1	UGAGGGACGCGUAACAUAGUA	UCUGAGGGACGCGGAACAUA
t0002493	21	441	miR4365	-2	0	UGAAGAACUCCUUCCGGGACG	AAGAACUCCUUCCGGGACGCA
t0002534	21	435	miR9722	0	0	UUAGAGCGGAAGAAGAAGAAA	UUAGAGCGGAAGAAGAAGAA
t0002648	21	420	miR9722	-1	1	UUUAGAGCGGAAGAAGUAGAA	UUAGAGCGGAAGAAGAAGAA
t0002744	19	408	miR5719	0	0	UUGAUGAUAAAGGACUUCC	UUGAUGAUAAAGGACUUC
t0002777	21	404	miR9722	-1	2	UUUAGAGCGGAAGAAGUAGAG	UUAGAGCGGAAGAAGAAGAA
t0002782	20	404	miR9722	0	1	UUAGAGCGGAAGAAGGAGAA	UUAGAGCGGAAGAAGAAGAA
t0002785	21	403	miR8664	2	0	UAGUCAAGUGGGACGGACACG	UGUAGUCAAGUGGGACGGACA
t0002794	20	402	miR6196	-4	0	UUAGAGGACGAGGAAAUAGG	AGGACGAGGAAAUAGGAGG
t0002818	21	399	miR9722	1	2	UAGAGCGGAAGAAGUAGAGGC	UUAGAGCGGAAGAAGAAGAA
t0002863	18	394	miR6485	0	0	UAGGAGUGGAUAGCAUAA	UAGGAGUGGAUAGCAUAA
t0002875	19	393	miR535b	-2	0	UAUAGACAAGGAGAGGACA	UAGACAAGGAGAGGACACG
t0002892	19	391	miR9485	0	0	UUAUGACAGUGUGGAGUAC	UUAUGACAGUGUGGAGUACA
t0002921	21	387	miR5369	0	1	UGAGGAACAGAGGAUGGCAUU	UGAAGAACAGAGGAUGGCA
t0002964	21	383	miR6267a	0	0	UAGAAGCGGUGGUACCUUGUG	UAGAAGCGGUGGUACCUUGUG
t0003029	21	376	miR6185	2	2	UGAGGGACGCGUAACAUGUUA	UCUGAGGGACGCGGAACAUA
t0003039	21	375	miR9722	-1	1	UUUAGAGCGGAAGAAGAAGAG	UUAGAGCGGAAGAAGAAGAA
t0003052	21	373	miR6185	0	2	UCUGAGGGACGCGUAACAUGA	UCUGAGGGACGCGGAACAUA
t0003057	20	372	miR1850.2	-1	0	UUUGUGUGGAUCGAAACGUG	UUGUGUGGAUCGAAACGUGG
t0003120	21	366	miR8648	0	0	UUUGGCCAGUAGAAGCGAUUU	UUUGGCCAGUAGAAGCGAUU
t0003142	20	365	miR4414b	0	0	UCGAGAAGAUGUGGGAGCUA	UCGAGAAGAUGUGGGAGCUAA
t0003159	21	363	miR6196	-3	2	UAGAGGACGAGGAAAUAGGUU	AGGACGAGGAAAUAGGAGG
t0003163	20	363	miR5719	0	0	UUGAUGAUAAAGGACUUCCC	UUGAUGAUAAAGGACUUC
t0003171	21	362	miR6196	-4	0	UUAGAGGACGAGGAAAUAGGA	AGGACGAGGAAAUAGGAGG
t0003182	21	361	miR8648	0	2	UUUGGCCAGUAGAAGCAAGUG	UUUGGCCAGUAGAAGCGAUU
t0003190	19	360	miR7484h	2	0	UCGUAGAAGUGGAUGAUUA	UUUCGUAGAAGUGGAUGA
t0003215	21	357	miR951	-1	0	UUAUCCUUGCGUCUGGACACA	UAUCCUUGCGUCUGGACACAC
t0003239	21	354	miR9485	0	0	UUAUGACAGUGUGGAGUACAU	UUAUGACAGUGUGGAGUACA
t0003242	21	354	miR5369	0	1	UGAGGAACAGAGGAUGGCAUA	UGAAGAACAGAGGAUGGCA
t0003262	19	352	miR951	-1	0	UUAUCCUUGCGUCUGGACA	UAUCCUUGCGUCUGGACACAC
t0003265	19	351	miR6485	0	0	UAGGAGUGGAUAGCAUAAA	UAGGAGUGGAUAGCAUAA
t0003302	21	348	miR2934-5p	4	2	UUGCAAACGUCGGUGGUCCUG	UCUCUUGCAAACGUUGGA
t0003351	21	343	miR156c	0	2	CUGACAGAAGAGAGUGAGCAC	UUGACAGAAGAGAGAGAGCAC
t0003366	18	342	miR5656	-3	0	AAGACUGAAGUGGAGAAG	ACUGAAGUGGAGAAGGGUU
t0003426	20	336	miR5675	0	0	UAGGGCAACAAACAAUGGAA	UAGGGCAACAAACAAUGGAAA
t0003492	18	331	miR5719	0	0	UUGAUGAUAAAGGACUUC	UUGAUGAUAAAGGACUUC
t0003502	21	330	miR1033a	0	2	UGCGGUCGAGAUGGGAUAUUC	UGCGGUCGAGAUGGGCUACU
t0003567	21	326	miR9654b-3p	3	0	GAAAGGUUUGAGAGCGAGCAU	UUCGAAAGGUUUGAGAGCGAGCAU
t0003595	20	324	miR1221-5p	-3	0	UGGUGGAUAUGUGCAGGGUA	UGGAUAUGUGCAGGGUAAUAA
t0003608	22	323	miR5369	0	0	UGAAGAACAGAGGAUGGCAUUU	UGAAGAACAGAGGAUGGCA
t0003614	20	323	miR9552a-3p	0	0	UGACCAAGUAGACACGAUAA	UGACCAAGUAGACACGAUAA
t0003617	22	323	miR482-5p	0	0	GCAUGGGAUAUUGGAAGAAGCU	GCAUGGGAUAUUGGAAGA
t0003696	18	317	miR5766	0	0	UUCGAGGUAGAAGAGGCA	UUCGAGGUAGAAGAGGCAAGG
t0003703	21	316	miR5562-3p	2	0	UGUGGGAGAAGGCUGUAAUCG	UAUGUGGGAGAAGGCUGUAA
t0003740	18	314	miR774b-5p	-4	2	UAAAUGAGAUAGGAUGUC	UGAGAUAAGAUAUCGGUGACG
t0003757	20	313	miR9722	0	2	GUAGAGCGGAAGAAGAAGAG	UUAGAGCGGAAGAAGAAGAA
t0003784	22	311	miR9722	0	1	UUAGAGCGGAAGAAGAAGAGGA	UUAGAGCGGAAGAAGAAGAA
t0003809	20	309	miR7484h	0	0	UUUCGUAGAAGUGGAUGAUU	UUUCGUAGAAGUGGAUGA
t0003828	21	308	miR8648	-2	1	UCUUUGGCCAGUAGAAGCGAA	UUUGGCCAGUAGAAGCGAUU
t0003914	18	303	miR6185	0	1	UCUGAGGGACGCGUAACA	UCUGAGGGACGCGGAACAUA
t0003971	21	299	miR8648	0	1	UUUGGCCAGUAGAAGCGAGUA	UUUGGCCAGUAGAAGCGAUU
t0003972	21	299	miR3706	-2	1	UGUUCGGAGACAUGUAAUAGG	UUCGGAGACAUGUAAUAAGA
t0003976	20	299	miR6196	-3	0	UAGAGGACGAGGAAAUAGGA	AGGACGAGGAAAUAGGAGG
t0003983	21	298	miR5791	0	2	UCGGGAGACUCGCAGACCAGG	UUGAGAGACUCGCAGACCAG
t0004007	20	297	miR6185	0	2	GCUGAGGGACGCGUAACAUA	UCUGAGGGACGCGGAACAUA
t0004029	21	295	miR391-5p	-3	0	UCCUGUCGCAGGAGAGCCGCG	UGUCGCAGGAGAGCCGCGCCA
t0004132	20	288	miR6266a	4	0	UGGCAGGGGAAAAUGAUGAA	UACAUGGCAGGGGAAAAUGA
t0004138	22	288	miR9654b-3p	3	0	GAAAGGUUUGAGAGCGAGCAUC	UUCGAAAGGUUUGAGAGCGAGCAU
t0004141	19	288	miR6185	0	2	UCUGAGGGACGCGUAACAA	UCUGAGGGACGCGGAACAUA
t0004236	21	282	miR6196	-3	1	UAGAGGACGAGGAAAUAGGAA	AGGACGAGGAAAUAGGAGG
t0004246	20	282	miR5369	0	1	UGAGGAACAGAGGAUGGCAA	UGAAGAACAGAGGAUGGCA
t0004248	22	282	miR7484h	1	0	UUCGUAGAAGUGGAUGAUUACG	UUUCGUAGAAGUGGAUGA
t0004262	19	281	miR5656	-3	0	AAGACUGAAGUGGAGAAGG	ACUGAAGUGGAGAAGGGUU
t0004279	22	280	miR7484h	-4	1	UGAGUUUCGUAGAAGUGGAUAA	UUUCGUAGAAGUGGAUGA
t0004298	20	279	miR3447-3p	0	1	UGUAGUUUGUUUGUGUAGAA	UUUAGUUUGUUUGUGUAGAA
t0004308	20	278	miR8638	-3	1	UUGGGAAAAGGAAUGGCUCU	UGAAAAGGAAUGGCUCUAA
t0004323	22	277	miR9722	0	2	UUAGAGCGGAAGAAGGAGAGAA	UUAGAGCGGAAGAAGAAGAA
t0004330	21	277	miR3706	0	1	UUCGGAGACAUGUAAUAGGAA	UUCGGAGACAUGUAAUAAGA
t0004345	21	276	miR7484h	-4	1	UGAGUUUCGUAGAAGUGGAUU	UUUCGUAGAAGUGGAUGA
t0004360	21	276	miR9722	0	1	UUAGAGCGGAAGAAGAAGAGU	UUAGAGCGGAAGAAGAAGAA
t0004365	20	275	miR396c	0	1	UUCAAGAAGAUUGUGGGGAU	UUCAAGAAGAUUGUCGGGAUG
t0004379	20	275	miR6266a	0	0	UACAUGGCAGGGGAAAAUGA	UACAUGGCAGGGGAAAAUGA
t0004424	21	272	miR8719	0	2	CAAACGGAACUGGGACAGGCG	CAAACGGAACUGGGACAGGUAA
t0004485	20	269	miR5021	0	0	UAGAAGAGCGAAGAAGAGAA	UAGAAGAGCGAAGAAGAGAA
t0004490	21	268	miR9485	0	0	UUAUGACAGUGUGGAGUACAA	UUAUGACAGUGUGGAGUACA
t0004520	22	267	miR8664	0	1	UUUAGUCAAGUGGGACGGACAA	UGUAGUCAAGUGGGACGGACA
t0004545	18	266	miR482-5p	3	0	UGGGAUAUUGGAAGAAGC	GCAUGGGAUAUUGGAAGA
t0004575	21	264	miR1220a	1	1	UACGGUGGAGAGGGAGAAGCA	UUACGGUGGAGAGGAAGAAG
t0004623	21	261	miR6185	2	2	UGAGGGACGCGUAACAUGCUC	UCUGAGGGACGCGGAACAUA
t0004667	21	259	miR7484h	1	0	UUCGUAGAAGUGGAUGAUUAA	UUUCGUAGAAGUGGAUGA
t0004861	21	251	miR9722	-1	1	UUUAGAGCGGAAGAAGGAGAA	UUAGAGCGGAAGAAGAAGAA
t0004939	21	248	miR5562-3p	0	0	UAUGUGGGAGAAGGCUGUAAU	UAUGUGGGAGAAGGCUGUAA
t0005122	20	241	miR7830	0	0	UGAACAGUAGAAUCGUUGCU	UGAACAGUAGAAUCGUUGCU
t0005176	19	238	miR482-5p	2	0	AUGGGAUAUUGGAAGAAGC	GCAUGGGAUAUUGGAAGA
t0005182	22	238	miR8638	-2	1	UGGGAAAAGGAAUGGCUCUAAG	UGAAAAGGAAUGGCUCUAA
t0005204	18	237	miR841b-3p	3	0	UUUUUUGGGGUCGUUUUU	CAAUUUUUUGGGGUCGUUU
t0005230	22	237	miR5656	-3	0	AAGACUGAAGUGGAGAAGGGUU	ACUGAAGUGGAGAAGGGUU
t0005323	22	233	miR9654b-3p	2	0	CGAAAGGUUUGAGAGCGAGCAU	UUCGAAAGGUUUGAGAGCGAGCAU
t0005340	19	233	miR6230-3p	0	1	UUACGAGUUUAGGAUCUGC	UUACGAGUUUAGGAUCUGA
t0005359	20	232	miR8664	1	1	UUAGUCAAGUGGGACGGACA	UGUAGUCAAGUGGGACGGACA
t0005439	21	229	miR8154	0	0	UAGAGGAGGAGAGAAGAAGAA	UAGAGGAGGAGAGAAGAAGA
t0005497	20	227	miR7696a-3p	0	2	UGAAUGAUGAGAAUGUGGAG	UGAAUUAUGAGAACGUGGAG
t0005565	21	224	miR1220a	-2	1	UGUUACGGUGGAGAGGGAGAA	UUACGGUGGAGAGGAAGAAG
t0005575	21	224	miR6196	-4	1	UUAGAGGACGAGGAAAUAGGU	AGGACGAGGAAAUAGGAGG
t0005628	20	222	miR951	0	0	UAUCCUUGCGUCUGGACACA	UAUCCUUGCGUCUGGACACAC
t0005641	18	222	miR7484h	2	0	UCGUAGAAGUGGAUGAUU	UUUCGUAGAAGUGGAUGA
t0005649	19	221	miR9722	-1	1	UUUAGAGCGGAAGAAGUAG	UUAGAGCGGAAGAAGAAGAA
t0005696	20	220	miR161.2	0	1	UCAUGAUUGAAAGGACAGAG	UCAUGAUUGAAAGGACAA
t0005701	19	220	miR6185	0	2	UCUGAGGGACGCGUAACUU	UCUGAGGGACGCGGAACAUA
t0005770	21	217	miR6185	0	2	UCUGAGGGACGCGUAACAUUU	UCUGAGGGACGCGGAACAUA
t0005787	21	216	miR3706	1	2	UCGGAGACAUGUAAUAGGCCA	UUCGGAGACAUGUAAUAAGA
t0005804	20	215	miR164	-4	0	UGGGUGGAGAAGUGGGAGAA	UGGAGAAGUGGGAGAACGUGU
t0005853	20	214	miR9484	4	0	CAAGGGAAGUCGGCAAAUUG	UAGGCAAGGGAAGUCGGC
t0005911	21	211	miR482-5p	1	0	CAUGGGAUAUUGGAAGAAGCU	GCAUGGGAUAUUGGAAGA
t0005953	18	210	miR8638	-3	1	UUGGGAAAAGGAAUGGCU	UGAAAAGGAAUGGCUCUAA
t0005954	21	210	miR5562-3p	0	0	UAUGUGGGAGAAGGCUGUAAA	UAUGUGGGAGAAGGCUGUAA
t0005960	22	210	miR5369	0	0	UGAAGAACAGAGGAUGGCAUUA	UGAAGAACAGAGGAUGGCA
t0005986	20	209	miR535b	-2	1	UAUAGACAAGGAGAGGACAA	UAGACAAGGAGAGGACACG
t0005989	19	209	miR841b-3p	3	0	UUUUUUGGGGUCGUUUUUA	CAAUUUUUUGGGGUCGUUU
t0006003	22	208	miR7774-5p	-1	0	AACCCAUGGCUGGACGAUGGCA	ACCCAUGGCUGGACGAUGGCAAC
t0006024	20	208	miR8638	-4	1	UUUGGGAAAAGGAAUGGCUC	UGAAAAGGAAUGGCUCUAA
t0006042	21	207	miR5778	-2	0	UGCGAGAACUGUUCGUCGUAU	CGAGAACUGUUCGUCGUAUC
t0006084	19	206	miR161.2	0	1	UCAUGAUUGAAAGGACAGA	UCAUGAUUGAAAGGACAA
t0006087	20	206	miR166h-3p	0	0	UUCGGACCUGGCUUCUUGCG	UUCGGACCUGGCUUCUUGC
t0006163	20	204	miR5076	-3	1	UGCGAAUGUGGAGCAGACGU	GAAUGUGGAGCAGACGGGUUU
t0006172	22	203	miR7774-5p	0	0	ACCCAUGGCUGGACGAUGGCAA	ACCCAUGGCUGGACGAUGGCAAC
t0006180	19	203	miR9484	-4	0	AAUGUAGGCAAGGGAAGUC	UAGGCAAGGGAAGUCGGC
t0006219	21	202	miR6185	2	1	UGAGGGACGCGUAACAUAGAA	UCUGAGGGACGCGGAACAUA
t0006224	20	202	miR166h-3p	1	0	UCGGACCUGGCUUCUUGCGG	UUCGGACCUGGCUUCUUGC
t0006260	20	201	miR5656	-3	0	AAGACUGAAGUGGAGAAGGG	ACUGAAGUGGAGAAGGGUU
t0006286	19	200	miR166h-3p	-1	0	UUUCGGACCUGGCUUCUUG	UUCGGACCUGGCUUCUUGC
t0006320	23	199	miR9722	0	2	UUAGAGCGGAAGAAGUAGAGGAA	UUAGAGCGGAAGAAGAAGAA
t0006338	19	198	miR391-5p	-4	2	UGAUUAUCGCAGGACAGCC	UGUCGCAGGAGAGCCGCGCCA
t0006388	19	197	miR9654b-3p	4	0	AAAGGUUUGAGAGCGAGCA	UUCGAAAGGUUUGAGAGCGAGCAU
t0006393	21	197	miR6266a	0	0	UACAUGGCAGGGGAAAAUGAA	UACAUGGCAGGGGAAAAUGA
t0006432	20	196	miR835-5p	1	0	UCUUGCAGAGUUCUUUCCCA	UUCUUGCAGAGUUCUUUCC
t0006463	21	195	miR835-5p	0	0	UUCUUGCAGAGUUCUUUCCCA	UUCUUGCAGAGUUCUUUCC
t0006470	21	195	miR8638	-4	1	UUUGGGAAAAGGAAUGGCUCU	UGAAAAGGAAUGGCUCUAA
t0006480	23	195	miR9654b-3p	2	0	CGAAAGGUUUGAGAGCGAGCAUC	UUCGAAAGGUUUGAGAGCGAGCAU
t0006501	21	194	miR4414b	0	1	UCGAGAAGAUGUGGGAGCUAC	UCGAGAAGAUGUGGGAGCUAA
t0006507	21	194	miR5656	-3	0	AAGACUGAAGUGGAGAAGGGU	ACUGAAGUGGAGAAGGGUU
t0006523	19	194	miR6196	-3	0	UAGAGGACGAGGAAAUAGG	AGGACGAGGAAAUAGGAGG
t0006529	22	193	miR8648	0	1	UUUGGCCAGUAGAAGCGAGUGA	UUUGGCCAGUAGAAGCGAUU
t0006566	19	192	miR5562-3p	0	0	UAUGUGGGAGAAGGCUGUA	UAUGUGGGAGAAGGCUGUAA
t0006578	21	192	miR5202	0	1	UUACGACAGUUAAAUCUCUUC	UUACGACAGUUAAAUCUCA
t0006609	19	191	miR8638	-3	1	UUGGGAAAAGGAAUGGCUC	UGAAAAGGAAUGGCUCUAA
t0006610	20	191	miR166h-3p	-1	0	UUUCGGACCUGGCUUCUUGC	UUCGGACCUGGCUUCUUGC
t0006617	20	191	miR2119	-1	0	UUCAAGGGAGAUGUGGGGAG	UCAAGGGAGAUGUGGGGAGA
t0006641	18	190	miR9722	0	1	UUAGAGCGGAAGAAGUAG	UUAGAGCGGAAGAAGAAGAA
t0006675	24	189	miR1077-5p	4	0	CUUUUCGGAUCGCGUGCUUCGGCG	UUAACUUUUCGGAUCGCGUGC
t0006679	20	189	miR835-5p	0	0	UUCUUGCAGAGUUCUUUCCC	UUCUUGCAGAGUUCUUUCC
t0006719	20	189	miR7484h	-4	1	UGAGUUUCGUAGAAGUGGUU	UUUCGUAGAAGUGGAUGA
t0006761	21	188	miR6185	0	1	UCUGAGGGACGCGCAACAUAA	UCUGAGGGACGCGGAACAUA
t0006812	19	186	miR6185	2	1	UGAGGGACGCGCAACAUAA	UCUGAGGGACGCGGAACAUA
t0006830	19	185	miR5225c	4	0	UCGUCGGUGGAAGGUGAAG	UCUGUCGUCGGUGGAAGGUG
t0006856	19	185	miR1077-5p	1	0	UAACUUUUCGGAUCGCGUG	UUAACUUUUCGGAUCGCGUGC
t0006876	20	184	miR8648	1	1	UUGGCCAGUAGAAGCGAGUG	UUUGGCCAGUAGAAGCGAUU
t0006927	20	183	miR161.2	0	1	UCAUGAUUGAAAGGACAGAA	UCAUGAUUGAAAGGACAA
t0006961	18	182	miR8638	-2	1	UGGGAAAAGGAAUGGCUC	UGAAAAGGAAUGGCUCUAA
t0006969	23	182	miR5656	-3	0	AAGACUGAAGUGGAGAAGGGUUC	ACUGAAGUGGAGAAGGGUU
t0006987	21	182	miR2667a	0	0	UCCAUGAUCUGACGGUAGCGG	UCCAUGAUCUGACGGUAGCG
t0006993	18	182	miR482-5p	4	0	GGGAUAUUGGAAGAAGCU	GCAUGGGAUAUUGGAAGA
t0007002	21	182	miR6185	2	1	UGAGGGACGCGUAACAUAGUC	UCUGAGGGACGCGGAACAUA
t0007051	20	181	miR166u	2	0	UGGACCAGGCUUUAAAUUCU	UCUGGACCAGGCUUUAAAUUC
t0007055	20	181	miR3706	-2	1	UGUUCGGAGACAUGUAAUAG	UUCGGAGACAUGUAAUAAGA
t0007058	21	180	miR169e	0	0	UAGCCAAGAGAACUGACAACG	UAGCCAAGAGAACUGACAACG
t0007066	20	180	miR3517	0	1	UGACAUUGUGGAUCCCGGAC	UGACAUUGUGGAUCCCGGAA
t0007132	20	179	miR9484	-4	0	AAUGUAGGCAAGGGAAGUCG	UAGGCAAGGGAAGUCGGC
t0007139	21	178	miR9722	2	2	AGAGCGGAAGAAGUAGAGGCA	UUAGAGCGGAAGAAGAAGAA
t0007245	19	176	miR5076	-3	0	UGCGAAUGUGGAGCAGACG	GAAUGUGGAGCAGACGGGUUU
t0007347	22	174	miR4365	-2	1	UGAAGAACUCCUUCCGGGACGA	AAGAACUCCUUCCGGGACGCA
t0007450	20	172	miR5202	1	1	UACGACAGUUAAAUCUCUUC	UUACGACAGUUAAAUCUCA
t0007477	20	171	miR9722	1	1	UAGAGCGGAAGAAGAAGAGG	UUAGAGCGGAAGAAGAAGAA
t0007518	21	170	miR8648	1	1	UUGGCCAGUAGAAGCGAGUGA	UUUGGCCAGUAGAAGCGAUU
t0007545	21	170	miR5225c	-2	0	UAUCUGUCGUCGGUGGAAGGU	UCUGUCGUCGGUGGAAGGUG
t0007599	19	169	miR9722	0	0	UUAGAGCGGAAGAAGAAGA	UUAGAGCGGAAGAAGAAGAA
t0007667	21	168	miR9722	0	1	UUAGAGCGGAAGAAGUAGAAA	UUAGAGCGGAAGAAGAAGAA
t0007722	21	167	miR399d	0	0	UGCAGGAGAUUUGCUCGUACC	UGCAGGAGAUUUGCUCGUA
t0007726	18	167	miR6476a	0	0	UCACUGGAGAUGGAAACG	UCACUGGAGAUGGAAACGUA
t0007742	19	166	miR5202	0	1	UUACGACAGUUAAAUCUCU	UUACGACAGUUAAAUCUCA
t0007789	21	165	miR5656	-2	0	AGACUGAAGUGGAGAAGGGUU	ACUGAAGUGGAGAAGGGUU
t0007801	22	165	miR8638	-3	1	UUGGGAAAAGGAAUGGCUCUAA	UGAAAAGGAAUGGCUCUAA
t0007826	20	165	miR8648	1	1	UUGGCCAGUAGAAGCGAGUU	UUUGGCCAGUAGAAGCGAUU
t0007828	21	165	miR8664	1	1	UUAGUCAAGUGGGACGGACAC	UGUAGUCAAGUGGGACGGACA
t0007904	19	163	miR8638	-4	1	UUUGGGAAAAGGAAUGGCU	UGAAAAGGAAUGGCUCUAA
t0007958	21	162	miR5178-3p	0	2	UUAUGAAUGGGGGCAUGAGCG	UUAUGACCGGGGGCAUGAGCG
t0007970	21	162	miR7696a-3p	0	2	UGAAUGAUGAGAAUGUGGAGA	UGAAUUAUGAGAACGUGGAG
t0008052	21	160	miR8755	-2	0	AUUGAGCCGCUUGCUGACGUG	UGAGCCGCUUGCUGACGUGGCA
t0008069	20	160	miR7484h	2	0	UCGUAGAAGUGGAUGAUUUU	UUUCGUAGAAGUGGAUGA
t0008094	20	159	miR3706	0	1	UUCGGAGACAUGUAAUAGGA	UUCGGAGACAUGUAAUAAGA
t0008099	19	159	miR6185	0	2	GCUGAGGGACGCGUAACAU	UCUGAGGGACGCGGAACAUA
t0008100	18	159	miR1077-5p	2	0	AACUUUUCGGAUCGCGUG	UUAACUUUUCGGAUCGCGUGC
t0008184	19	158	miR8719	2	2	AACGGAACUGGGACAGGCG	CAAACGGAACUGGGACAGGUAA
t0008186	21	157	miR2925	0	0	UGGCUGGCUGUGGCUUCGUUC	UGGCUGGCUGUGGCUUCGU
t0008190	24	157	miR5656	-3	0	AAGACUGAAGUGGAGAAGGGUUCC	ACUGAAGUGGAGAAGGGUU
t0008196	22	157	miR5225c	4	0	UCGUCGGUGGAAGGUGAAGUGU	UCUGUCGUCGGUGGAAGGUG
t0008276	20	156	miR6194	-4	0	AAGUUAGGGGAUCGAAGACG	UAGGGGAUCGAAGACGAU
t0008277	19	156	miR5369	0	1	UGAGGAACAGAGGAUGGCA	UGAAGAACAGAGGAUGGCA
t0008288	18	156	miR9484	-4	0	AAUGUAGGCAAGGGAAGU	UAGGCAAGGGAAGUCGGC
t0008289	20	155	miR1157-3p	0	2	UGCAGGUGGGGGACACGGUG	UUCAGGUGGGGGACACAGUG
t0008349	18	154	miR482-5p	2	0	AUGGGAUAUUGGAAGAAG	GCAUGGGAUAUUGGAAGA
t0008443	21	153	miR6292	0	2	UGUUUUUAAUUGAUUGUCACU	UGUUUUUAAUCGUUUGUCA
t0008516	23	151	miR8638	-2	1	UGGGAAAAGGAAUGGCUCUAAGG	UGAAAAGGAAUGGCUCUAA
t0008565	21	151	miR9722	0	2	GUAGAGCGGAAGAAGAAGAGG	UUAGAGCGGAAGAAGAAGAA
t0008573	21	151	miR9485	1	0	UAUGACAGUGUGGAGUACAAA	UUAUGACAGUGUGGAGUACA
t0008575	19	150	miR5225c	2	0	UGUCGUCGGUGGAAGGUGU	UCUGUCGUCGGUGGAAGGUG
t0008604	21	150	miR9411	0	0	UAUGGACGCGUACACGGAACG	UAUGGACGCGUACACGGAACG
t0008739	21	148	miR1077-5p	-1	1	AGUAACUUUUCGGAUCGCGUG	UUAACUUUUCGGAUCGCGUGC
t0008770	21	147	miR5202	1	2	UACUACAGUUAAAUCUCUUCU	UUACGACAGUUAAAUCUCA
t0008815	23	146	miR482-5p	-1	0	AGCAUGGGAUAUUGGAAGAAGCU	GCAUGGGAUAUUGGAAGA
t0008832	22	146	miR7484h	-4	0	UGAGUUUCGUAGAAGUGGAUGA	UUUCGUAGAAGUGGAUGA
t0008909	21	145	miR6485	0	0	UAGGAGUGGAUAGCAUAAAAG	UAGGAGUGGAUAGCAUAA
t0008945	20	144	miR535b	0	0	UAGACAAGGAGAGGACACGU	UAGACAAGGAGAGGACACG
t0009029	21	143	miR395x	4	0	AAGUGUUUGGAUUGCGCGGCG	GGUGAAGUGUUUGGAUUGCGC
t0009034	20	143	miR5656	-4	0	GAAGACUGAAGUGGAGAAGG	ACUGAAGUGGAGAAGGGUU
t0009059	20	142	miR1857-3p	0	1	UCAUGAUCCAACGAAAGCCG	UCAUGAUCCAACGAAAACCGU
t0009077	21	142	miR5526	0	0	ACAGGUAGGUAGGUAGAGUAU	ACAGGUAGGUAGGUAGAG
t0009078	22	142	miR1077-5p	-2	1	CAGUAACUUUUCGGAUCGCGUG	UUAACUUUUCGGAUCGCGUGC
t0009081	20	142	miR1220a	0	1	UUACGGUGGAGAGGGAGAAG	UUACGGUGGAGAGGAAGAAG
t0009091	19	142	miR5675	0	0	UAGGGCAACAAACAAUGGA	UAGGGCAACAAACAAUGGAAA
t0009112	20	142	miR396c	0	2	UUCAAGAAGAUUGUGGGCAU	UUCAAGAAGAUUGUCGGGAUG
t0009164	20	141	miR1077-5p	0	1	GUAACUUUUCGGAUCGCGUG	UUAACUUUUCGGAUCGCGUGC
t0009249	22	140	miR5526	0	0	ACAGGUAGGUAGGUAGAGUAUA	ACAGGUAGGUAGGUAGAG
t0009275	19	140	miR9722	0	1	UUAGAGCGGAAGAAGUAGA	UUAGAGCGGAAGAAGAAGAA
t0009294	20	139	miR7484h	1	0	UUCGUAGAAGUGGAUGAUAA	UUUCGUAGAAGUGGAUGA
t0009308	20	139	miR395x	4	0	AAGUGUUUGGAUUGCGCGGC	GGUGAAGUGUUUGGAUUGCGC
t0009318	22	139	miR9654b-3p	4	0	AAAGGUUUGAGAGCGAGCAUCC	UUCGAAAGGUUUGAGAGCGAGCAU
t0009333	22	139	miR1220a	-3	1	UUGUUACGGUGGAGAGGGAGAA	UUACGGUGGAGAGGAAGAAG
t0009391	19	138	miR5656	-4	0	GAAGACUGAAGUGGAGAAG	ACUGAAGUGGAGAAGGGUU
t0009397	20	138	miR948	0	0	UCGGCGUGUGGGAUCCGGAA	UCGGCGUGUGGGAUCCGGAA
t0009430	24	137	miR9654b-3p	0	0	UUCGAAAGGUUUGAGAGCGAGCAU	UUCGAAAGGUUUGAGAGCGAGCAU
t0009450	20	137	miR9722	1	2	UAGAGCGGAAGAAGUAGAGG	UUAGAGCGGAAGAAGAAGAA
t0009461	21	137	miR3706	1	2	UCGGAGACAUGUAAUAGGCAA	UUCGGAGACAUGUAAUAAGA
t0009486	20	137	miR9722	2	2	AGAGCGGAAGAAGUAGAGGC	UUAGAGCGGAAGAAGAAGAA
t0009541	20	136	miR9722	-1	0	UUUAGAGCGGAAGAAGAAGA	UUAGAGCGGAAGAAGAAGAA
t0009566	19	136	miR9552a-3p	0	0	UGACCAAGUAGACACGAUA	UGACCAAGUAGACACGAUAA
t0009569	20	136	miR9654b-3p	3	0	GAAAGGUUUGAGAGCGAGCA	UUCGAAAGGUUUGAGAGCGAGCAU
t0009618	19	135	miR2880	-1	0	UACUGAUCCCGUCGGCACG	ACUGAUCCCGUCGGCACGGAUG
t0009737	24	134	miR9654b-3p	4	0	AAAGGUUUGAGAGCGAGCAUCCAU	UUCGAAAGGUUUGAGAGCGAGCAU
t0009743	18	134	miR5675	0	0	UAGGGCAACAAACAAUGG	UAGGGCAACAAACAAUGGAAA
t0009744	23	134	miR9654b-3p	1	0	UCGAAAGGUUUGAGAGCGAGCAU	UUCGAAAGGUUUGAGAGCGAGCAU
t0009802	21	133	miR396c	0	1	UUCGAGAAGAUUGUCGGGAUG	UUCAAGAAGAUUGUCGGGAUG
t0009836	20	133	miR5562-3p	2	0	UGUGGGAGAAGGCUGUAAUC	UAUGUGGGAGAAGGCUGUAA
t0009844	19	133	miR482-5p	1	0	CAUGGGAUAUUGGAAGAAG	GCAUGGGAUAUUGGAAGA
t0010074	20	130	miR8638	-1	1	GGGAAAAGGAAUGGCUCUAA	UGAAAAGGAAUGGCUCUAA
t0010114	22	129	miR9722	0	2	UUAGAGCGGAAGAAGGAGAGGA	UUAGAGCGGAAGAAGAAGAA
t0010191	18	128	miR5225c	2	0	UGUCGUCGGUGGAAGGUG	UCUGUCGUCGGUGGAAGGUG
t0010217	19	128	miR5719	-3	2	UUUUUGAUGAAGAAGGACU	UUGAUGAUAAAGGACUUC
t0010222	23	128	miR9722	0	2	UUAGAGCGGAAGAAGUAGAGGCA	UUAGAGCGGAAGAAGAAGAA
t0010252	19	128	miR9484	-3	0	AUGUAGGCAAGGGAAGUCG	UAGGCAAGGGAAGUCGGC
t0010293	21	127	miR9484	3	0	GCAAGGGAAGUCGGCAAAUUG	UAGGCAAGGGAAGUCGGC
t0010302	20	127	miR1033a	0	2	UGCGGUCGAGAUGGGAUAUU	UGCGGUCGAGAUGGGCUACU
t0010341	21	127	miR161.2	0	1	UCAUGAUUGAAAGGACAGAGU	UCAUGAUUGAAAGGACAA
t0010347	19	127	miR482-5p	0	0	GCAUGGGAUAUUGGAAGAA	GCAUGGGAUAUUGGAAGA
t0010357	21	126	miR8638	-3	1	UUGGGAAAAGGAAUGGCUCUA	UGAAAAGGAAUGGCUCUAA
t0010391	20	126	miR6476a	4	1	UGGAGAUGGAAACGUUCGCA	UCACUGGAGAUGGAAACGUA
t0010409	22	126	miR5369	0	0	UGAAGAACAGAGGAUGGCAUAA	UGAAGAACAGAGGAUGGCA
t0010442	23	126	miR9484	4	0	CAAGGGAAGUCGGCAAAUUGGUU	UAGGCAAGGGAAGUCGGC
t0010464	18	125	miR482-5p	1	0	CAUGGGAUAUUGGAAGAA	GCAUGGGAUAUUGGAAGA
t0010516	21	125	miR6185	2	2	UGAGGGACGCGUAACAUGCUA	UCUGAGGGACGCGGAACAUA
t0010523	20	125	miR841b-3p	3	0	UUUUUUGGGGUCGUUUUUAU	CAAUUUUUUGGGGUCGUUU
t0010545	18	124	miR7484h	1	0	UUCGUAGAAGUGGAUGAU	UUUCGUAGAAGUGGAUGA
t0010570	20	124	miR9559-5p	0	1	UCUGGUUUUGUGCAUUGUUG	UCUGGUUUUGUGUAUUGUUG
t0010590	20	124	miR6185	2	2	UGAGGGACGCGUAACAUGUU	UCUGAGGGACGCGGAACAUA
t0010600	20	124	miR396c	0	0	UUCAAGAAGAUUGUCGGGAU	UUCAAGAAGAUUGUCGGGAUG
t0010651	21	123	miR8638	-1	1	GGGAAAAGGAAUGGCUCUAAG	UGAAAAGGAAUGGCUCUAA
t0010779	20	122	miR9484	3	0	GCAAGGGAAGUCGGCAAAUU	UAGGCAAGGGAAGUCGGC
t0010861	21	121	miR9484	4	0	CAAGGGAAGUCGGCAAAUUGG	UAGGCAAGGGAAGUCGGC
t0010910	20	120	miR6230-3p	0	1	UUACGAGUUUAGGAUCUGCC	UUACGAGUUUAGGAUCUGA
t0010933	21	120	miR7484h	0	0	UUUCGUAGAAGUGGAUGAUUA	UUUCGUAGAAGUGGAUGA
t0010938	21	120	miR6185	0	1	UCUGAGGGACGCGUAACAUAU	UCUGAGGGACGCGGAACAUA
t0010956	19	120	miR1033a	0	2	UGCGGUCGAGAUGGGAUAU	UGCGGUCGAGAUGGGCUACU
t0011005	21	119	miR5065	1	0	UGGCAAUACUUAUAAACUUCU	UUGGCAAUACUUAUAAACU
t0011017	21	119	miR6185	2	1	UGAGGGACGCGCAACAUAUUU	UCUGAGGGACGCGGAACAUA
t0011065	20	119	miR2925	0	0	UGGCUGGCUGUGGCUUCGUU	UGGCUGGCUGUGGCUUCGU
t0011075	22	119	miR6196	-4	1	UUAGAGGACGAGGAAAUAGGAA	AGGACGAGGAAAUAGGAGG
t0011130	23	118	miR395x	4	0	AAGUGUUUGGAUUGCGCGGCGCG	GGUGAAGUGUUUGGAUUGCGC
t0011173	22	118	miR8638	-1	1	GGGAAAAGGAAUGGCUCUAAGG	UGAAAAGGAAUGGCUCUAA
t0011205	21	117	miR847-5p	0	1	UCUUGAUGAGAAACGAAUGAU	UCUUGAUGAGAAACGAAUGAA
t0011228	19	117	miR5526	0	0	ACAGGUAGGUAGGUAGAGU	ACAGGUAGGUAGGUAGAG
t0011244	24	117	miR482-5p	-2	0	UAGCAUGGGAUAUUGGAAGAAGCU	GCAUGGGAUAUUGGAAGA
t0011247	24	117	miR9654b-3p	1	0	UCGAAAGGUUUGAGAGCGAGCAUC	UUCGAAAGGUUUGAGAGCGAGCAU
t0011270	20	117	miR482-5p	0	0	GCAUGGGAUAUUGGAAGAAG	GCAUGGGAUAUUGGAAGA
t0011281	22	117	miR9484	2	0	GGCAAGGGAAGUCGGCAAAUUG	UAGGCAAGGGAAGUCGGC
t0011309	20	116	miR951	-1	1	UUAUCCUUGCGUCUGGACAA	UAUCCUUGCGUCUGGACACAC
t0011329	21	116	miR835-5p	-2	0	UAUUCUUGCAGAGUUCUUUCC	UUCUUGCAGAGUUCUUUCC
t0011339	21	116	miR5524	0	0	UGGAAAAUGUUUCAGUUGGCA	UGGAAAAUGUUUCAGUUGG
t0011369	20	116	miR5526	0	0	ACAGGUAGGUAGGUAGAGUA	ACAGGUAGGUAGGUAGAG
t0011371	21	116	miR1220a	0	1	UUACGGUGGAGAGGGAGAAGC	UUACGGUGGAGAGGAAGAAG
t0011444	20	115	miR5065	0	0	UUGGCAAUACUUAUAAACUU	UUGGCAAUACUUAUAAACU
t0011541	20	114	miR536	1	0	UAUCAAGCUGUGUGCACCAA	UUAUCAAGCUGUGUGCACC
t0011663	21	113	miR6292	0	0	UGUUUUUAAUCGUUUGUCACU	UGUUUUUAAUCGUUUGUCA
t0011689	20	112	miR482-5p	1	0	CAUGGGAUAUUGGAAGAAGC	GCAUGGGAUAUUGGAAGA
t0011709	19	112	miR8740	0	1	UAAUGAUGGGCACGUAGCA	UAAUGAUGGGCACGUAGUA
t0011711	22	112	miR395x	4	0	AAGUGUUUGGAUUGCGCGGCGC	GGUGAAGUGUUUGGAUUGCGC
t0011744	21	112	miR9722	1	2	UAGAGCGGAAGAAGUAGAGGA	UUAGAGCGGAAGAAGAAGAA
t0011773	21	112	miR5766	0	0	UUCGAGGUAGAAGAGGCAAGG	UUCGAGGUAGAAGAGGCAAGG
t0011803	20	111	miR166u	0	0	UCUGGACCAGGCUUUAAAUU	UCUGGACCAGGCUUUAAAUUC
t0011879	23	111	miR1077-5p	-3	1	ACAGUAACUUUUCGGAUCGCGUG	UUAACUUUUCGGAUCGCGUGC
t0012002	20	110	miR8755	-1	0	UUGAGCCGCUUGCUGACGUG	UGAGCCGCUUGCUGACGUGGCA
t0012045	22	109	miR7484h	-4	2	UGAGUUUCGUAGAAGUGGAUUU	UUUCGUAGAAGUGGAUGA
t0012077	22	109	miR7696a-3p	0	2	UGAAUGAUGAGAAUGUGGAGAA	UGAAUUAUGAGAACGUGGAG
t0012096	20	109	miR1220a	1	1	UACGGUGGAGAGGGAGAAGC	UUACGGUGGAGAGGAAGAAG
t0012122	21	108	miR835-5p	-4	0	UGUAUUCUUGCAGAGUUCUUU	UUCUUGCAGAGUUCUUUCC
t0012250	19	107	miR6476a	0	0	UCACUGGAGAUGGAAACGU	UCACUGGAGAUGGAAACGUA
t0012257	19	107	miR3706	1	2	UCGGAGACAUGUAAUAGGC	UUCGGAGACAUGUAAUAAGA
t0012275	20	107	miR7484h	-4	1	UGAGUUUCGUAGAAGUGGAA	UUUCGUAGAAGUGGAUGA
t0012289	25	107	miR1077-5p	3	0	ACUUUUCGGAUCGCGUGCUUCGGCG	UUAACUUUUCGGAUCGCGUGC
t0012296	20	107	miR8648	0	0	UUUGGCCAGUAGAAGCGAUU	UUUGGCCAGUAGAAGCGAUU
t0012300	23	107	miR9722	0	1	UUAGAGCGGAAGAAGAAGAGAAA	UUAGAGCGGAAGAAGAAGAA
t0012387	22	106	miR5656	-2	0	AGACUGAAGUGGAGAAGGGUUC	ACUGAAGUGGAGAAGGGUU
t0012392	20	106	miR9722	0	2	UGAGAGCGGAAGAAGAAGAG	UUAGAGCGGAAGAAGAAGAA
t0012464	20	106	miR1221-5p	0	1	UGGAUAUGUGCAGGGUAAUC	UGGAUAUGUGCAGGGUAAUAA
t0012474	21	106	miR7484h	-4	2	UGAGUUUCGUAGAAGUGGUUU	UUUCGUAGAAGUGGAUGA
t0012518	20	105	miR419	3	2	UGAAUGAUGGGAUCGUCGAG	UUAUGAAUGAUGAGAUCGUGG
t0012715	21	103	miR5202	0	1	UUACGACAGUUAAAUCUCUUA	UUACGACAGUUAAAUCUCA
t0012738	22	103	miR4365	-2	1	UGAAGAACUCCUUCCGGGACGU	AAGAACUCCUUCCGGGACGCA
t0012750	19	103	miR9484	4	0	CAAGGGAAGUCGGCAAAUU	UAGGCAAGGGAAGUCGGC
t0012757	18	103	miR8740	0	1	UAAUGAUGGGCACGUAGC	UAAUGAUGGGCACGUAGUA
t0012782	21	103	miR482-5p	0	0	GCAUGGGAUAUUGGAAGAAGC	GCAUGGGAUAUUGGAAGA
t0012791	18	103	miR5656	-2	0	AGACUGAAGUGGAGAAGG	ACUGAAGUGGAGAAGGGUU
t0012812	20	103	miR9485	1	1	GAUGACAGUGUGGAGUACAA	UUAUGACAGUGUGGAGUACA
t0012859	21	102	miR396c	0	1	UUCAAGAAGAUUGUCGGGAUA	UUCAAGAAGAUUGUCGGGAUG
t0012966	20	102	miR6185	2	1	UGAGGGACGCGCAACAUAUA	UCUGAGGGACGCGGAACAUA
t0013002	22	101	miR8648	0	1	UUUGGCCAGUAGAAGCGAGUGU	UUUGGCCAGUAGAAGCGAUU
t0013007	20	101	miR482-5p	3	0	UGGGAUAUUGGAAGAAGCUC	GCAUGGGAUAUUGGAAGA
t0013150	21	100	miR8648	0	2	GUUGGCCAGUAGAAGCGAGUG	UUUGGCCAGUAGAAGCGAUU
t0013237	21	100	miR5202	0	2	UUACUACAGUUAAAUCUCUUC	UUACGACAGUUAAAUCUCA
t0013290	18	99	miR1077-5p	3	0	ACUUUUCGGAUCGCGUGC	UUAACUUUUCGGAUCGCGUGC
t0013297	21	99	miR166u	0	0	UCUGGACCAGGCUUUAAAUUC	UCUGGACCAGGCUUUAAAUUC
t0013339	19	99	miR9654b-3p	2	0	CGAAAGGUUUGAGAGCGAG	UUCGAAAGGUUUGAGAGCGAGCAU
t0013342	21	99	miR5178-3p	1	2	UAUGAAUGGGGGCAUGAGCGA	UUAUGACCGGGGGCAUGAGCG
t0013347	21	99	miR2667a	4	0	UGAUCUGACGGUAGCGGCUCA	UCCAUGAUCUGACGGUAGCG
t0013360	20	99	miR1077-5p	-1	1	AGUAACUUUUCGGAUCGCGU	UUAACUUUUCGGAUCGCGUGC
t0013387	20	98	miR8740	0	1	UAAUGAUGGGCACGUAGCAG	UAAUGAUGGGCACGUAGUA
t0013406	21	98	miR1077-5p	-2	1	CAGUAACUUUUCGGAUCGCGU	UUAACUUUUCGGAUCGCGUGC
t0013458	21	98	miR9722	0	2	GUAGAGCGGAAGAAGAAGAGA	UUAGAGCGGAAGAAGAAGAA
t0013465	21	98	miR7696a-3p	0	2	UGAAUGAUGAGAAUGUGGAGU	UGAAUUAUGAGAACGUGGAG
t0013487	21	98	miR6485	0	0	UAGGAGUGGAUAGCAUAAAAA	UAGGAGUGGAUAGCAUAA
t0013488	21	98	miR9722	-3	1	UCUUUAGAGCGGAAGAAGAAA	UUAGAGCGGAAGAAGAAGAA
t0013494	22	98	miR9722	-1	0	UUUAGAGCGGAAGAAGAAGAAA	UUAGAGCGGAAGAAGAAGAA
t0013521	18	98	miR5656	-4	0	GAAGACUGAAGUGGAGAA	ACUGAAGUGGAGAAGGGUU
t0013551	20	97	miR5225c	4	0	UCGUCGGUGGAAGGUGAAGU	UCUGUCGUCGGUGGAAGGUG
t0013599	21	97	miR8638	2	0	AAAAGGAAUGGCUCUAAGGGU	UGAAAAGGAAUGGCUCUAA
t0013615	20	97	miR847-5p	2	1	UUGAUGAGAAACGAAUGAUG	UCUUGAUGAGAAACGAAUGAA
t0013681	19	96	miR7484h	-4	0	UGAGUUUCGUAGAAGUGGA	UUUCGUAGAAGUGGAUGA
t0013740	19	96	miR395x	4	0	AAGUGUUUGGAUUGCGCGG	GGUGAAGUGUUUGGAUUGCGC
t0013873	20	95	miR5225c	-2	0	UAUCUGUCGUCGGUGGAAGG	UCUGUCGUCGGUGGAAGGUG
t0013878	21	95	miR8664	1	1	UUAGUCAAGUGGGACGGACAA	UGUAGUCAAGUGGGACGGACA
t0013942	22	94	miR3706	0	2	UUCGGAGACAUGUAAUAGGCAA	UUCGGAGACAUGUAAUAAGA
t0014058	22	94	miR1077-5p	-1	1	AGUAACUUUUCGGAUCGCGUGC	UUAACUUUUCGGAUCGCGUGC
t0014060	22	94	miR9484	4	0	CAAGGGAAGUCGGCAAAUUGGU	UAGGCAAGGGAAGUCGGC
t0014173	21	93	miR7484h	1	0	UUCGUAGAAGUGGAUGAUUUU	UUUCGUAGAAGUGGAUGA
t0014174	21	93	miR4414b	0	0	UCGAGAAGAUGUGGGAGCUAA	UCGAGAAGAUGUGGGAGCUAA
t0014181	22	93	miR391-5p	-3	1	UCCUGUCGCAGGAGAGCCGCGA	UGUCGCAGGAGAGCCGCGCCA
t0014213	21	93	miR6230-3p	0	1	UUACGAGUUUAGGAUCUGCCC	UUACGAGUUUAGGAUCUGA
t0014233	18	92	miR1077-5p	1	0	UAACUUUUCGGAUCGCGU	UUAACUUUUCGGAUCGCGUGC
t0014252	19	92	miR6161d	0	1	UAACGGCAGCAUAUUAUUU	UAACGGCAGCAUAUUAUCU
t0014300	21	92	miR5656	-4	0	GAAGACUGAAGUGGAGAAGGG	ACUGAAGUGGAGAAGGGUU
t0014309	20	92	miR1077-5p	1	0	UAACUUUUCGGAUCGCGUGC	UUAACUUUUCGGAUCGCGUGC
t0014314	21	92	miR482-5p	-2	0	UAGCAUGGGAUAUUGGAAGAA	GCAUGGGAUAUUGGAAGA
t0014381	21	92	miR1077-5p	0	1	GUAACUUUUCGGAUCGCGUGC	UUAACUUUUCGGAUCGCGUGC
t0014490	20	91	miR5369	0	0	UGAAGAACAGAGGAUGGCAA	UGAAGAACAGAGGAUGGCA
t0014503	22	91	miR5526	-1	0	CACAGGUAGGUAGGUAGAGUAU	ACAGGUAGGUAGGUAGAG
t0014517	19	91	miR5369	0	0	UGAAGAACAGAGGAUGGCA	UGAAGAACAGAGGAUGGCA
t0014545	19	90	miR1855	-2	0	CCAGGACUGGAAAGUAGCA	AGGACUGGAAAGUAGCAACAAGAGA
t0014583	22	90	miR2934-5p	2	0	UCUUGCAAACGUUGGAAGCGAU	UCUCUUGCAAACGUUGGA
t0014586	19	90	miR2925	0	0	UGGCUGGCUGUGGCUUCGU	UGGCUGGCUGUGGCUUCGU
t0014683	22	90	miR5369	0	1	UGAGGAACAGAGGAUGGCACUA	UGAAGAACAGAGGAUGGCA
t0014711	23	89	miR5526	-1	0	CACAGGUAGGUAGGUAGAGUAUA	ACAGGUAGGUAGGUAGAG
t0014712	21	89	miR6285	0	1	UGUGAAUGUUUGAACUGGGCA	UGUGAAUGUUUGAACUGGGCU
t0014730	21	89	miR6194	-4	0	AAGUUAGGGGAUCGAAGACGA	UAGGGGAUCGAAGACGAU
t0014765	19	89	miR866-5p	-2	0	UCUCAUGGGACGGAUUUUG	UCAUGGGACGGAUUUUGUU
t0014778	19	89	miR8638	4	0	AAGGAAUGGCUCUAAGGGU	UGAAAAGGAAUGGCUCUAA
t0014859	21	88	miR8638	0	1	GGAAAAGGAAUGGCUCUAAGG	UGAAAAGGAAUGGCUCUAA
t0014897	22	88	miR9722	0	1	UUAGAGCGGAAGAAGAAGAGGC	UUAGAGCGGAAGAAGAAGAA
t0014901	20	88	miR5656	-2	0	AGACUGAAGUGGAGAAGGGU	ACUGAAGUGGAGAAGGGUU
t0014938	22	88	miR8638	2	0	AAAAGGAAUGGCUCUAAGGGUU	UGAAAAGGAAUGGCUCUAA
t0014942	22	88	miR9748	2	0	AGGAAGGUGGGGAUGACGUCAA	GGAGGAAGGUGGGGAUGAC
t0014949	25	88	miR9654b-3p	-1	0	GUUCGAAAGGUUUGAGAGCGAGCAU	UUCGAAAGGUUUGAGAGCGAGCAU
t0014984	21	88	miR9722	-3	0	UCUUUAGAGCGGAAGAAGAAG	UUAGAGCGGAAGAAGAAGAA
t0015010	20	88	miR5564b	0	1	GACAAUUCGUCGUACACUUG	UACAAUUCGUCGUACACUUGA
t0015011	19	88	miR8648	0	1	UUUGGCCAGUAGAAGCGAG	UUUGGCCAGUAGAAGCGAUU
t0015021	20	88	miR5719	0	0	UUGAUGAUAAAGGACUUCCA	UUGAUGAUAAAGGACUUC
t0015094	20	87	miR5562-3p	4	0	UGGGAGAAGGCUGUAAUCGA	UAUGUGGGAGAAGGCUGUAA
t0015098	20	87	miR9722	0	2	UGAGAGCGGAAGAAGUAGAA	UUAGAGCGGAAGAAGAAGAA
t0015194	20	87	miR9484	-3	0	AUGUAGGCAAGGGAAGUCGG	UAGGCAAGGGAAGUCGGC
t0015211	21	87	miR5719	-4	0	UACAUUGAUGAUAAAGGACUU	UUGAUGAUAAAGGACUUC
t0015238	18	86	miR2934-5p	4	0	UUGCAAACGUUGGAAGCG	UCUCUUGCAAACGUUGGA
t0015240	21	86	miR2934-5p	2	0	UCUUGCAAACGUUGGAAGCGA	UCUCUUGCAAACGUUGGA
t0015246	20	86	miR5719	-4	0	UACAUUGAUGAUAAAGGACU	UUGAUGAUAAAGGACUUC
t0015285	21	86	miR8638	3	0	AAAGGAAUGGCUCUAAGGGUU	UGAAAAGGAAUGGCUCUAA
t0015286	22	86	miR8648	-2	2	UCUUUGGCCAGUAGAAGCGAGA	UUUGGCCAGUAGAAGCGAUU
t0015375	21	86	miR5021	0	0	UAGAAGAGCGAAGAAGAGAAA	UAGAAGAGCGAAGAAGAGAA
t0015411	20	85	miR7484h	2	0	UCGUAGAAGUGGAUGAUUAA	UUUCGUAGAAGUGGAUGA
t0015419	19	85	miR5675	0	1	UAGGGCAACAAACAAUGGU	UAGGGCAACAAACAAUGGAAA
t0015451	19	85	miR9722	-1	0	UUUAGAGCGGAAGAAGAAG	UUAGAGCGGAAGAAGAAGAA
t0015484	22	85	miR1077-5p	-3	1	ACAGUAACUUUUCGGAUCGCGU	UUAACUUUUCGGAUCGCGUGC
t0015499	24	85	miR395x	4	0	AAGUGUUUGGAUUGCGCGGCGCGG	GGUGAAGUGUUUGGAUUGCGC
t0015512	23	85	miR9654b-3p	4	0	AAAGGUUUGAGAGCGAGCAUCCA	UUCGAAAGGUUUGAGAGCGAGCAU
t0015580	18	84	miR9484	-3	0	AUGUAGGCAAGGGAAGUC	UAGGCAAGGGAAGUCGGC
t0015581	20	84	miR419	3	0	UGAAUGAUGAGAUCGUGGAG	UUAUGAAUGAUGAGAUCGUGG
t0015587	22	84	miR395x	3	0	GAAGUGUUUGGAUUGCGCGGCG	GGUGAAGUGUUUGGAUUGCGC
t0015634	20	84	miR863-3p	-1	1	UUUGGAGCAACAGACAAUAA	UUGGAGCAACAGACAAUAU
t0015752	21	84	miR847-5p	3	1	UGAUGAGAAACGAAUGAUGAA	UCUUGAUGAGAAACGAAUGAA
t0015791	21	83	miR3517	0	1	UGACAUUGUGGAUCCCGGACA	UGACAUUGUGGAUCCCGGAA
t0015806	19	83	miR5202	1	1	UACGACAGUUAAAUCUCUU	UUACGACAGUUAAAUCUCA
t0015822	19	83	miR6194	-2	0	GUUAGGGGAUCGAAGACGA	UAGGGGAUCGAAGACGAU
t0015826	20	83	miR8155	-2	0	CGUAACCGGCGAUGAUACCA	UAACCGGCGAUGAUACCA
t0015869	21	83	miR3517	0	1	UGACAUUGUGGAUCCCGGACU	UGACAUUGUGGAUCCCGGAA
t0015948	21	83	miR8663b	0	0	UGGGCAUGAAGUUGGCAAUGU	UGGGCAUGAAGUUGGCAAUGU
t0015990	22	83	miR7484h	-4	1	UGAGUUUCGUAGAAGUGGAUUA	UUUCGUAGAAGUGGAUGA
t0016002	19	82	miR6194	-3	0	AGUUAGGGGAUCGAAGACG	UAGGGGAUCGAAGACGAU
t0016016	18	82	miR482-5p	0	0	GCAUGGGAUAUUGGAAGA	GCAUGGGAUAUUGGAAGA
t0016022	20	82	miR8638	3	0	AAAGGAAUGGCUCUAAGGGU	UGAAAAGGAAUGGCUCUAA
t0016051	20	82	miR6267a	0	0	UAGAAGCGGUGGUACCUUGU	UAGAAGCGGUGGUACCUUGUG
t0016058	23	82	miR5656	-2	0	AGACUGAAGUGGAGAAGGGUUCC	ACUGAAGUGGAGAAGGGUU
t0016060	19	82	miR4414b	0	2	UCGAGAACAUGUGGGAGAU	UCGAGAAGAUGUGGGAGCUAA
t0016073	20	82	miR8740	0	1	UAAUGAUGGGCACGUAGUUU	UAAUGAUGGGCACGUAGUA
t0016076	19	82	miR835-5p	0	0	UUCUUGCAGAGUUCUUUCC	UUCUUGCAGAGUUCUUUCC
t0016084	23	82	miR5526	-3	0	GACACAGGUAGGUAGGUAGAGUA	ACAGGUAGGUAGGUAGAG
t0016104	21	82	miR847-5p	3	1	UGAUGAGAAACGAAUGAUGAU	UCUUGAUGAGAAACGAAUGAA
t0016160	20	82	miR161.2	0	1	UCAUGAUUGAAAGGACAGAU	UCAUGAUUGAAAGGACAA
t0016192	23	82	miR5656	-4	0	GAAGACUGAAGUGGAGAAGGGUU	ACUGAAGUGGAGAAGGGUU
t0016206	21	82	miR395x	-3	0	UCCGGUGAAGUGUUUGGAUUG	GGUGAAGUGUUUGGAUUGCGC
t0016227	21	81	miR1857-3p	0	1	UCAUGAUCCAACGAAAGCCGU	UCAUGAUCCAACGAAAACCGU
t0016229	20	81	miR395x	-2	0	CCGGUGAAGUGUUUGGAUUG	GGUGAAGUGUUUGGAUUGCGC
t0016266	21	81	miR2925	0	0	UGGCUGGCUGUGGCUUCGUUA	UGGCUGGCUGUGGCUUCGU
t0016333	21	81	miR5225c	4	0	UCGUCGGUGGAAGGUGAAGUU	UCUGUCGUCGGUGGAAGGUG
t0016357	22	81	miR9484	3	0	GCAAGGGAAGUCGGCAAAUUGG	UAGGCAAGGGAAGUCGGC
t0016425	21	80	miR1033a	0	2	UGCGGUCGAGAUGGGAUAUUU	UGCGGUCGAGAUGGGCUACU
t0016529	20	80	miR835-5p	-2	0	UAUUCUUGCAGAGUUCUUUC	UUCUUGCAGAGUUCUUUCC
t0016590	22	80	miR482-5p	-3	0	UUAGCAUGGGAUAUUGGAAGAA	GCAUGGGAUAUUGGAAGA
t0016698	20	79	miR6185	0	2	UCUUAGGGACGCGUAACAUA	UCUGAGGGACGCGGAACAUA
t0016778	22	79	miR5719	0	0	UUGAUGAUAAAGGACUUCCCAC	UUGAUGAUAAAGGACUUC
t0016818	19	78	miR5656	-2	0	AGACUGAAGUGGAGAAGGG	ACUGAAGUGGAGAAGGGUU
t0016899	25	78	miR5656	-3	0	AAGACUGAAGUGGAGAAGGGUUCCG	ACUGAAGUGGAGAAGGGUU
t0016931	22	78	miR9722	0	2	UUAGAGCGGAAGAAGGAGAGGC	UUAGAGCGGAAGAAGAAGAA
t0016979	20	78	miR1850.2	0	0	UUGUGUGGAUCGAAACGUGG	UUGUGUGGAUCGAAACGUGG
t0016988	21	78	miR6266a	0	0	UACAUGGCAGGGGAAAAUGAU	UACAUGGCAGGGGAAAAUGA
t0017011	21	77	miR9722	-1	2	UUUAGAGCGGAAGAAGGAGAG	UUAGAGCGGAAGAAGAAGAA
t0017048	21	77	miR9484	2	0	GGCAAGGGAAGUCGGCAAAUU	UAGGCAAGGGAAGUCGGC
t0017123	22	77	miR395x	2	0	UGAAGUGUUUGGAUUGCGCGGC	GGUGAAGUGUUUGGAUUGCGC
t0017150	21	77	miR5225c	4	0	UCGUCGGUGGAAGGUGAAGUA	UCUGUCGUCGGUGGAAGGUG
t0017151	20	77	miR396a-3p	4	0	UAAAGCGUGCGACAGAAAUC	UCAAUAAAGCGUGCGACAG
t0017223	21	76	miR6185	2	1	UGAGGGACGCGCAACAUAUAA	UCUGAGGGACGCGGAACAUA
t0017272	21	76	miR9722	2	1	AGAGCGGAAGAAGAAGAGGCA	UUAGAGCGGAAGAAGAAGAA
t0017325	22	76	miR3706	0	2	UUCGGAGACAUGUAAUAGGCCA	UUCGGAGACAUGUAAUAAGA
t0017327	20	76	miR841b-3p	3	0	UUUUUUGGGGUCGUUUUUAA	CAAUUUUUUGGGGUCGUUU
t0017364	20	76	miR6194	-3	0	AGUUAGGGGAUCGAAGACGA	UAGGGGAUCGAAGACGAU
t0017463	21	75	miR9722	0	2	UUAGAGCGGAAGAAGGAGAGU	UUAGAGCGGAAGAAGAAGAA
t0017464	18	75	miR9485	0	0	UUAUGACAGUGUGGAGUA	UUAUGACAGUGUGGAGUACA
t0017482	21	75	miR1077-5p	2	0	AACUUUUCGGAUCGCGUGCUU	UUAACUUUUCGGAUCGCGUGC
t0017496	20	75	miR2667a	4	0	UGAUCUGACGGUAGCGGCUC	UCCAUGAUCUGACGGUAGCG
t0017502	24	75	miR9484	3	0	GCAAGGGAAGUCGGCAAAUUGGUU	UAGGCAAGGGAAGUCGGC
t0017531	20	75	miR6292	-2	0	UAUGUUUUUAAUCGUUUGUC	UGUUUUUAAUCGUUUGUCA
t0017550	18	75	miR9654b-3p	4	0	AAAGGUUUGAGAGCGAGC	UUCGAAAGGUUUGAGAGCGAGCAU
t0017556	22	75	miR535b	-2	0	UAUAGACAAGGAGAGGACACGU	UAGACAAGGAGAGGACACG
t0017560	20	75	miR6185	0	2	GCUGAGGGACGCGCAACAUA	UCUGAGGGACGCGGAACAUA
t0017681	19	74	miR9654b-3p	3	0	GAAAGGUUUGAGAGCGAGC	UUCGAAAGGUUUGAGAGCGAGCAU
t0017712	21	74	miR408b-5p	0	0	UACGGGCACGACACAGAGCAU	UACGGGCACGACACAGAGCAU
t0017714	21	74	miR9484	-1	0	GUAGGCAAGGGAAGUCGGCAA	UAGGCAAGGGAAGUCGGC
t0017837	22	74	miR9654b-3p	1	0	UCGAAAGGUUUGAGAGCGAGCA	UUCGAAAGGUUUGAGAGCGAGCAU
t0017840	19	74	miR1077-5p	2	0	AACUUUUCGGAUCGCGUGC	UUAACUUUUCGGAUCGCGUGC
t0017858	19	74	miR5225c	2	0	UGUCGUCGGUGGAAGGUGA	UCUGUCGUCGGUGGAAGGUG
t0017873	20	74	miR5564b	0	1	UACAAUUCGUCGUACACUUA	UACAAUUCGUCGUACACUUGA
t0017881	21	74	miR8648	0	2	GUUGGCCAGUAGAAGCGAGUU	UUUGGCCAGUAGAAGCGAUU
t0017903	21	74	miR8648	-2	0	UCUUUGGCCAGUAGAAGCGAU	UUUGGCCAGUAGAAGCGAUU
t0017990	21	73	miR8633	0	0	UAAGGGCGAAGAGGUAGGUUU	UAAGGGCGAAGAGGUAGGUU
t0018005	21	73	miR8601	0	1	UCCAUUAAGGUGUCGGAGUUC	UCCAUUAAGGUGUCGGAGUUU
t0018069	22	73	miR9485	1	0	UAUGACAGUGUGGAGUACAUAA	UUAUGACAGUGUGGAGUACA
t0018133	23	72	miR9722	0	1	UUAGAGCGGAAGAAGAAGAGGAA	UUAGAGCGGAAGAAGAAGAA
t0018176	20	72	miR482-5p	-1	0	AGCAUGGGAUAUUGGAAGAA	GCAUGGGAUAUUGGAAGA
t0018187	21	72	miR5778	-2	1	UGCGAGAACUGUUCGUCGUAA	CGAGAACUGUUCGUCGUAUC
t0018209	25	72	miR9748	2	0	AGGAAGGUGGGGAUGACGUCAAGUC	GGAGGAAGGUGGGGAUGAC
t0018306	19	72	miR395x	-1	0	CGGUGAAGUGUUUGGAUUG	GGUGAAGUGUUUGGAUUGCGC
t0018325	18	72	miR5526	0	0	ACAGGUAGGUAGGUAGAG	ACAGGUAGGUAGGUAGAG
t0018436	18	71	miR6194	-1	0	UUAGGGGAUCGAAGACGA	UAGGGGAUCGAAGACGAU
t0018439	22	71	miR9722	0	2	UUAGAGCGGAAGAAGUAGAGGU	UUAGAGCGGAAGAAGAAGAA
t0018459	21	71	miR164	0	0	UGGAGAAGUGGGAGAACGUGU	UGGAGAAGUGGGAGAACGUGU
t0018513	20	71	miR6233-5p	-2	0	UCUGUUGAGGCUUGGAGCGU	UGUUGAGGCUUGGAGCGUGAUGG
t0018521	20	71	miR8638	0	1	GGAAAAGGAAUGGCUCUAAG	UGAAAAGGAAUGGCUCUAA
t0018537	21	71	miR7830	0	0	UGAACAGUAGAAUCGUUGCUU	UGAACAGUAGAAUCGUUGCU
t0018549	19	71	miR8638	0	1	GGAAAAGGAAUGGCUCUAA	UGAAAAGGAAUGGCUCUAA
t0018607	21	71	miR161.2	0	1	UCAUGAUUGAAAGGACAGAGA	UCAUGAUUGAAAGGACAA
t0018652	21	70	miR396c	0	1	UUCAACAAGAUUGUCGGGAUG	UUCAAGAAGAUUGUCGGGAUG
t0018681	22	70	miR5225c	4	0	UCGUCGGUGGAAGGUGAAGUUU	UCUGUCGUCGGUGGAAGGUG
t0018710	21	70	miR5526	1	0	CAGGUAGGUAGGUAGAGUAUA	ACAGGUAGGUAGGUAGAG
t0018725	23	70	miR395x	2	0	UGAAGUGUUUGGAUUGCGCGGCG	GGUGAAGUGUUUGGAUUGCGC
t0018739	21	70	miR5526	-1	0	CACAGGUAGGUAGGUAGAGUA	ACAGGUAGGUAGGUAGAG
t0018762	19	70	miR8648	-2	0	UCUUUGGCCAGUAGAAGCG	UUUGGCCAGUAGAAGCGAUU
t0018827	19	70	miR166u	2	0	UGGACCAGGCUUUAAAUUC	UCUGGACCAGGCUUUAAAUUC
t0018859	21	70	miR391-5p	0	0	UGUCGCAGGAGAGCCGCGCCA	UGUCGCAGGAGAGCCGCGCCA
t0018881	22	70	miR8638	1	0	GAAAAGGAAUGGCUCUAAGGGU	UGAAAAGGAAUGGCUCUAA
t0018889	21	70	miR9722	1	1	UAGAGCGGAAGAAGAAGAGGC	UUAGAGCGGAAGAAGAAGAA
t0018975	21	69	miR3447-3p	0	1	UGUAGUUUGUUUGUGUAGAAA	UUUAGUUUGUUUGUGUAGAA
t0019094	22	69	miR5656	-4	0	GAAGACUGAAGUGGAGAAGGGU	ACUGAAGUGGAGAAGGGUU
t0019098	22	69	miR6185	2	1	UGAGGGACGCGCAACAUAUUCA	UCUGAGGGACGCGGAACAUA
t0019189	20	68	miR9722	0	2	UUAUAGCGGAAGAAGAAGAG	UUAGAGCGGAAGAAGAAGAA
t0019214	20	68	miR5202	0	2	UUACUACAGUUAAAUCUCUU	UUACGACAGUUAAAUCUCA
t0019244	22	68	miR396c	0	0	UUCAAGAAGAUUGUCGGGAUGA	UUCAAGAAGAUUGUCGGGAUG
t0019300	21	68	miR2925	0	0	UGGCUGGCUGUGGCUUCGUUU	UGGCUGGCUGUGGCUUCGU
t0019338	20	68	miR4414b	-3	1	UCAUCGAGAACAUGUGGGAG	UCGAGAAGAUGUGGGAGCUAA
t0019339	21	68	miR8648	2	1	UGGCCAGUAGAAGCGAGUUAA	UUUGGCCAGUAGAAGCGAUU
t0019344	21	68	miR6285	2	0	UGAAUGUUUGAACUGGGCUUC	UGUGAAUGUUUGAACUGGGCU
t0019361	20	68	miR5065	1	0	UGGCAAUACUUAUAAACUUC	UUGGCAAUACUUAUAAACU
t0019378	19	68	miR6292	0	0	UGUUUUUAAUCGUUUGUCA	UGUUUUUAAUCGUUUGUCA
t0019378	19	68	miR6148b	0	0	UGUUUUUAAUCGUUUGUCA	UGUUUUUAAUCGUUUGUCACA
t0019414	21	68	miR535b	-4	0	UAUAUAGACAAGGAGAGGACA	UAGACAAGGAGAGGACACG
t0019429	21	67	miR1221-5p	-3	0	UGGUGGAUAUGUGCAGGGUAA	UGGAUAUGUGCAGGGUAAUAA
t0019479	20	67	miR156c	1	1	UGACAGAAGAGAGUGAGCAC	UUGACAGAAGAGAGAGAGCAC
t0019498	21	67	miR391-5p	-3	0	UUCUGUCGCAGGAGAGCCGCG	UGUCGCAGGAGAGCCGCGCCA
t0019509	23	67	miR9484	3	0	GCAAGGGAAGUCGGCAAAUUGGU	UAGGCAAGGGAAGUCGGC
t0019511	21	67	miR8648	2	1	UGGCCAGUAGAAGCGAGUUAU	UUUGGCCAGUAGAAGCGAUU
t0019556	19	67	miR8740	0	1	UAAUGAUGGGCACGUAGUU	UAAUGAUGGGCACGUAGUA
t0019563	21	67	miR9552a-3p	0	0	UGACCAAGUAGACACGAUAAA	UGACCAAGUAGACACGAUAA
t0019595	22	67	miR8638	0	1	GGAAAAGGAAUGGCUCUAAGGG	UGAAAAGGAAUGGCUCUAA
t0019671	21	67	miR6185	0	2	UCUGAGGGACGCGUAACAUUA	UCUGAGGGACGCGGAACAUA
t0019680	21	67	miR847-5p	0	0	UCUUGAUGAGAAACGAAUGAA	UCUUGAUGAGAAACGAAUGAA
t0019692	21	67	miR8648	2	1	UGGCCAGUAGAAGCGAGUGAA	UUUGGCCAGUAGAAGCGAUU
t0019766	20	66	miR5526	-1	0	CACAGGUAGGUAGGUAGAGU	ACAGGUAGGUAGGUAGAG
t0019794	21	66	miR395x	3	0	GAAGUGUUUGGAUUGCGCGGC	GGUGAAGUGUUUGGAUUGCGC
t0019851	18	66	miR8638	-1	1	GGGAAAAGGAAUGGCUCU	UGAAAAGGAAUGGCUCUAA
t0019917	21	66	miR9654b-3p	2	0	CGAAAGGUUUGAGAGCGAGCA	UUCGAAAGGUUUGAGAGCGAGCAU
t0019924	18	66	miR9484	-2	0	UGUAGGCAAGGGAAGUCG	UAGGCAAGGGAAGUCGGC
t0019946	20	66	miR1077-5p	2	0	AACUUUUCGGAUCGCGUGCU	UUAACUUUUCGGAUCGCGUGC
t0019954	24	66	miR9748	2	0	AGGAAGGUGGGGAUGACGUCAAGU	GGAGGAAGGUGGGGAUGAC
t0019980	19	66	miR9485	1	1	GAUGACAGUGUGGAGUACA	UUAUGACAGUGUGGAGUACA
t0020006	21	65	miR482-5p	2	0	AUGGGAUAUUGGAAGAAGCUC	GCAUGGGAUAUUGGAAGA
t0020040	20	65	miR8638	2	0	AAAAGGAAUGGCUCUAAGGG	UGAAAAGGAAUGGCUCUAA
t0020205	19	65	miR6185	2	2	UGAGGGACGCGUAACAUGU	UCUGAGGGACGCGGAACAUA
t0020206	21	65	miR6177	0	0	UACCGAUGGACGAACGGCACU	UACCGAUGGACGAACGGCACUU
t0020284	19	65	miR9484	-2	0	UGUAGGCAAGGGAAGUCGG	UAGGCAAGGGAAGUCGGC
t0020297	21	64	miR1033a	0	2	UGCGGUCGAGAUGGGAUAUUA	UGCGGUCGAGAUGGGCUACU
t0020310	21	64	miR951	2	0	UCCUUGCGUCUGGACACACAC	UAUCCUUGCGUCUGGACACAC
t0020339	18	64	miR9722	0	0	UUAGAGCGGAAGAAGAAG	UUAGAGCGGAAGAAGAAGAA
t0020355	23	64	miR9748	1	0	GAGGAAGGUGGGGAUGACGUCAA	GGAGGAAGGUGGGGAUGAC
t0020402	20	64	miR8648	2	0	UGGCCAGUAGAAGCGAUUUA	UUUGGCCAGUAGAAGCGAUU
t0020420	22	64	miR6185	2	1	UGAGGGACGCGUAACAUAGUAA	UCUGAGGGACGCGGAACAUA
t0020448	20	64	miR5139	-2	0	CGAAACCGGCGAUGAUACCA	AAACCGGCGAUGAUACCA
t0020483	21	64	miR396c	0	2	UUCGAGAAGAUUGUGGGGAUG	UUCAAGAAGAUUGUCGGGAUG
t0020499	19	64	miR6196	-4	0	UUAGAGGACGAGGAAAUAG	AGGACGAGGAAAUAGGAGG
t0020535	21	64	miR9722	0	2	UUAGAGCGGAAGAAGUAGAGU	UUAGAGCGGAAGAAGAAGAA
t0020620	18	63	miR2934-5p	0	0	UCUCUUGCAAACGUUGGA	UCUCUUGCAAACGUUGGA
t0020679	22	63	miR8638	3	0	AAAGGAAUGGCUCUAAGGGUUG	UGAAAAGGAAUGGCUCUAA
t0020796	24	63	miR5526	-3	0	GACACAGGUAGGUAGGUAGAGUAU	ACAGGUAGGUAGGUAGAG
t0020802	21	63	miR482-5p	-3	0	UUAGCAUGGGAUAUUGGAAGA	GCAUGGGAUAUUGGAAGA
t0020861	23	63	miR9484	2	0	GGCAAGGGAAGUCGGCAAAUUGG	UAGGCAAGGGAAGUCGGC
t0020865	20	63	miR9484	-1	0	GUAGGCAAGGGAAGUCGGCA	UAGGCAAGGGAAGUCGGC
t0020898	21	62	miR820a	0	0	UCGGGCUCGUGGAUGCCGGCC	UCGGGCUCGUGGAUGCCGG
t0020968	19	62	miR6185	2	2	UUAGGGACGCGCAACAUAU	UCUGAGGGACGCGGAACAUA
t0021050	21	62	miR6194	-3	0	AGUUAGGGGAUCGAAGACGAU	UAGGGGAUCGAAGACGAU
t0021092	20	62	miR9559-5p	0	0	UCUGGUUUUGUGUAUUGUUG	UCUGGUUUUGUGUAUUGUUG
t0021171	21	62	miR166h-3p	1	0	UCGGACCUGGCUUCUUGCGGA	UUCGGACCUGGCUUCUUGC
t0021190	19	62	miR9484	0	0	UAGGCAAGGGAAGUCGGCA	UAGGCAAGGGAAGUCGGC
t0021213	21	62	miR5225c	4	0	UCGUCGGUGGAAGGUGAAGUG	UCUGUCGUCGGUGGAAGGUG
t0021218	18	62	miR395x	0	0	GGUGAAGUGUUUGGAUUG	GGUGAAGUGUUUGGAUUGCGC
t0021239	20	61	miR8718	-3	0	UCGUUUUGGAAGAAUGUCAU	UUUUGGAAGAAUGUCAUCUCG
t0021272	25	61	miR9654b-3p	0	0	UUCGAAAGGUUUGAGAGCGAGCAUC	UUCGAAAGGUUUGAGAGCGAGCAU
t0021394	21	61	miR9748	2	0	AGGAAGGUGGGGAUGACGUCA	GGAGGAAGGUGGGGAUGAC
t0021639	22	60	miR6185	0	2	UCUGAGGGACGCGUAACAUGUA	UCUGAGGGACGCGGAACAUA
t0021645	19	60	miR8648	2	1	UGGCCAGUAGAAGCGAGUG	UUUGGCCAGUAGAAGCGAUU
t0021679	21	60	miR8746	4	0	UUUUCACGAUCUCUUCACGAC	UGCAUUUUCACGAUCUCUUCA
t0021728	19	60	miR6230-3p	1	1	UACGAGUUUAGGAUCUGCC	UUACGAGUUUAGGAUCUGA
t0021823	21	60	miR482-5p	-1	0	AGCAUGGGAUAUUGGAAGAAG	GCAUGGGAUAUUGGAAGA
t0021841	20	60	miR863-3p	-1	1	UUUGGAGCAACAGACAAUUU	UUGGAGCAACAGACAAUAU
t0021854	21	60	miR419	3	2	UGAAUGAUGGGAUCGUCGAGC	UUAUGAAUGAUGAGAUCGUGG
t0021866	21	60	miR1855	-3	0	GCCAGGACUGGAAAGUAGCAA	AGGACUGGAAAGUAGCAACAAGAGA
t0021879	20	60	miR9722	0	1	GUAGAGCGGAAGAAGAAGAA	UUAGAGCGGAAGAAGAAGAA
t0021887	22	60	miR5225c	-2	1	UAUCUGUCGUCGGUGGAAGGUA	UCUGUCGUCGGUGGAAGGUG
t0021948	20	59	miR8638	-4	2	UUUGGGAAAAGGAAUGGCUA	UGAAAAGGAAUGGCUCUAA
t0021975	23	59	miR8638	2	0	AAAAGGAAUGGCUCUAAGGGUUG	UGAAAAGGAAUGGCUCUAA
t0022035	20	59	miR482-5p	-2	0	UAGCAUGGGAUAUUGGAAGA	GCAUGGGAUAUUGGAAGA
t0022049	23	59	miR482-5p	-4	0	AUUAGCAUGGGAUAUUGGAAGAA	GCAUGGGAUAUUGGAAGA
t0022051	21	59	miR4414b	-3	2	UCAUCGAGAACAUGUGGGAGA	UCGAGAAGAUGUGGGAGCUAA
t0022088	18	59	miR8142	-3	0	UCCUGAGGAUAGAUCAUA	UGAGGAUAGAUCAUAAAGGUU
t0022099	20	59	miR9654b-3p	2	0	CGAAAGGUUUGAGAGCGAGC	UUCGAAAGGUUUGAGAGCGAGCAU
t0022111	20	59	miR863-3p	-1	1	UUUGGAGCAACAGACAAUAG	UUGGAGCAACAGACAAUAU
t0022119	22	59	miR8638	-4	1	UUUGGGAAAAGGAAUGGCUCUA	UGAAAAGGAAUGGCUCUAA
t0022194	19	59	miR482-5p	-1	0	AGCAUGGGAUAUUGGAAGA	GCAUGGGAUAUUGGAAGA
t0022204	22	59	miR9722	0	1	UUAGAGCGGAAGAAGAAGAGGU	UUAGAGCGGAAGAAGAAGAA
t0022223	22	59	miR7484h	-4	1	UGAGUUUCGUAGAAGUGGAUGU	UUUCGUAGAAGUGGAUGA
t0022250	20	59	miR6292	2	0	UUUUUAAUCGUUUGUCACUU	UGUUUUUAAUCGUUUGUCA
t0022277	20	59	miR9722	-4	1	UUCUUUAGAGCGGAAGAAGU	UUAGAGCGGAAGAAGAAGAA
t0022416	21	58	miR9722	0	2	UGAGAGCGGAAGAAGAAGAGG	UUAGAGCGGAAGAAGAAGAA
t0022431	20	58	miR9748	2	0	AGGAAGGUGGGGAUGACGUC	GGAGGAAGGUGGGGAUGAC
t0022492	21	58	miR9722	1	1	UAGAGCGGAAGAAGAAGAGGA	UUAGAGCGGAAGAAGAAGAA
t0022517	21	58	miR1220a	0	1	UUACGGUGGAGAGGGAGAAGU	UUACGGUGGAGAGGAAGAAG
t0022562	25	58	miR482-5p	-3	0	UUAGCAUGGGAUAUUGGAAGAAGCU	GCAUGGGAUAUUGGAAGA
t0022573	23	58	miR9722	0	2	UUAGAGCGGAAGAAGUAGAGAAA	UUAGAGCGGAAGAAGAAGAA
t0022575	20	58	miR820a	0	0	UCGGGCUCGUGGAUGCCGGC	UCGGGCUCGUGGAUGCCGG
t0022610	19	58	miR5564b	0	0	UACAAUUCGUCGUACACUU	UACAAUUCGUCGUACACUUGA
t0022621	20	58	miR2636	0	0	UUUGGUUAUGUAGAUGCAAU	UUUGGUUAUGUAGAUGCAAUAU
t0022696	20	58	miR157a-5p	1	0	UGACAGAAGAUAGAGAGCAC	UUGACAGAAGAUAGAGAGCAC
t0022725	20	57	miR395x	3	0	GAAGUGUUUGGAUUGCGCGG	GGUGAAGUGUUUGGAUUGCGC
t0022743	24	57	miR5656	-4	0	GAAGACUGAAGUGGAGAAGGGUUC	ACUGAAGUGGAGAAGGGUU
t0022748	21	57	miR6476a	0	1	UCACUGGAGAUGGAAACGUUC	UCACUGGAGAUGGAAACGUA
t0022757	19	57	miR7120a	0	0	UGAUUAUCGAUCAGAUUGU	UGAUUAUCGAUCAGAUUGUCA
t0022769	21	57	miR9654b-3p	3	1	UAAAGGUUUGAGAGCGAGCAU	UUCGAAAGGUUUGAGAGCGAGCAU
t0022901	21	57	miR1033a	0	0	UGCGGUCGAGAUGGGCUACUC	UGCGGUCGAGAUGGGCUACU
t0022942	21	57	miR156c	0	1	GUGACAGAAGAGAGAGAGCAC	UUGACAGAAGAGAGAGAGCAC
t0022948	25	57	miR9654b-3p	4	0	AAAGGUUUGAGAGCGAGCAUCCAUG	UUCGAAAGGUUUGAGAGCGAGCAU
t0022957	21	57	miR9484	-4	0	AAUGUAGGCAAGGGAAGUCGG	UAGGCAAGGGAAGUCGGC
t0022969	21	57	miR5021	0	0	UAGAAGAGCGAAGAAGAGAAG	UAGAAGAGCGAAGAAGAGAA
t0023012	20	57	miR6185	0	2	UCUGAGGGACGCGCAACAUU	UCUGAGGGACGCGGAACAUA
t0023061	21	57	miR9722	0	1	UUAGAGCGGAAGAAGGAGAAA	UUAGAGCGGAAGAAGAAGAA
t0023064	19	57	miR5778	-2	0	UGCGAGAACUGUUCGUCGU	CGAGAACUGUUCGUCGUAUC
t0023142	21	56	miR6168	0	2	UCCGGCGGCGGUGGAUGCAUG	UCUUGCGGCGGUGGAUGCAUG
t0023149	19	56	miR2934-5p	3	0	CUUGCAAACGUUGGAAGCG	UCUCUUGCAAACGUUGGA
t0023195	23	56	miR8638	-4	1	UUUGGGAAAAGGAAUGGCUCUAA	UGAAAAGGAAUGGCUCUAA
t0023199	18	56	miR7484h	0	0	UUUCGUAGAAGUGGAUGA	UUUCGUAGAAGUGGAUGA
t0023199	18	56	miR7502e	0	0	UUUCGUAGAAGUGGAUGA	UUUCGUAGAAGUGGAUGAA
t0023200	20	56	miR7484h	2	0	UCGUAGAAGUGGAUGAUUAU	UUUCGUAGAAGUGGAUGA
t0023258	20	56	miR8180	4	2	UGCAGGAUGAAGGGUAUAUA	CGCGUGCGGGAUGAAGGC
t0023356	19	56	miR7484h	0	0	UUUCGUAGAAGUGGAUGAU	UUUCGUAGAAGUGGAUGA
t0023447	21	56	miR2934-5p	4	2	UAUCAAACGUUGGACAGGUUC	UCUCUUGCAAACGUUGGA
t0023466	19	55	miR5562-3p	4	0	UGGGAGAAGGCUGUAAUCG	UAUGUGGGAGAAGGCUGUAA
t0023494	22	55	miR5369	0	1	UGAGGAACAGAGGAUGGCACAA	UGAAGAACAGAGGAUGGCA
t0023569	21	55	miR6185	2	2	UUAGGGACGCGCAACAUAUUC	UCUGAGGGACGCGGAACAUA
t0023581	21	55	miR5302a	0	0	AAAGAGGAGUUUGUUCUUUGG	AAAGAGGAGUUUGUUCUUUGG
t0023610	22	55	miR395x	1	0	GUGAAGUGUUUGGAUUGCGCGG	GGUGAAGUGUUUGGAUUGCGC
t0023694	21	55	miR6292	3	2	UUUUAAUUGAUUGUCACUUGC	UGUUUUUAAUCGUUUGUCA
t0023704	21	55	miR1221-5p	0	2	UGGAUAUGUGCAGGGUAAUCC	UGGAUAUGUGCAGGGUAAUAA
t0023822	18	55	miR8638	-4	1	UUUGGGAAAAGGAAUGGC	UGAAAAGGAAUGGCUCUAA
t0023867	20	55	miR1855	-3	0	GCCAGGACUGGAAAGUAGCA	AGGACUGGAAAGUAGCAACAAGAGA
t0023891	22	54	miR5369	0	1	UGAGGAACAGAGGAUGGCAUAA	UGAAGAACAGAGGAUGGCA
t0023943	22	54	miR482-5p	0	1	UCAUGGGAUAUUGGAAGAAGCU	GCAUGGGAUAUUGGAAGA
t0023962	20	54	miR5719	-4	1	UACAUUGAUGAUAAAGGACA	UUGAUGAUAAAGGACUUC
t0024051	21	54	miR9722	-4	0	UUCUUUAGAGCGGAAGAAGAA	UUAGAGCGGAAGAAGAAGAA
t0024206	19	54	miR7484h	-4	1	UGAGUUUCGUAGAAGUGGU	UUUCGUAGAAGUGGAUGA
t0024232	21	54	miR3447-3p	0	1	UGUAGUUUGUUUGUGUAGAAU	UUUAGUUUGUUUGUGUAGAA
t0024289	20	54	miR6230-3p	1	1	UACGAGUUUAGGAUCUGCCC	UUACGAGUUUAGGAUCUGA
t0024295	22	54	miR5369	0	1	UGAGGAACAGAGGAUGGCAUUA	UGAAGAACAGAGGAUGGCA
t0024398	21	53	miR6233-5p	3	0	UGAGGCUUGGAGCGUGAUGGU	UGUUGAGGCUUGGAGCGUGAUGG
t0024420	18	53	miR9484	2	0	GGCAAGGGAAGUCGGCAA	UAGGCAAGGGAAGUCGGC
t0024550	19	53	miR394b-3p	-1	0	AAGGUGGGGAUGACGUCAA	AGGUGGGGAUGACGUCAAGU
t0024564	20	53	miR6285	2	0	UGAAUGUUUGAACUGGGCUU	UGUGAAUGUUUGAACUGGGCU
t0024568	18	53	miR6194	-2	0	GUUAGGGGAUCGAAGACG	UAGGGGAUCGAAGACGAU
t0024586	21	53	miR6292	2	0	UUUUUAAUCGUUUGUCACUUU	UGUUUUUAAUCGUUUGUCA
t0024592	22	53	miR1077-5p	0	1	GUAACUUUUCGGAUCGCGUGCU	UUAACUUUUCGGAUCGCGUGC
t0024631	21	53	miR6284	0	0	UCUUGGACCUGGAUGGAGAUC	UCUUGGACCUGGAUGGAGAUC
t0024666	19	53	miR863-3p	-1	0	UUUGGAGCAACAGACAAUA	UUGGAGCAACAGACAAUAU
t0024671	19	53	miR8638	3	0	AAAGGAAUGGCUCUAAGGG	UGAAAAGGAAUGGCUCUAA
t0024686	23	53	miR8638	-1	1	GGGAAAAGGAAUGGCUCUAAGGG	UGAAAAGGAAUGGCUCUAA
t0024692	20	53	miR5076	-3	1	UGCGAAUGUGGAGCAGACGA	GAAUGUGGAGCAGACGGGUUU
t0024832	22	52	miR6196	-4	2	UUAGAGGACGAGGAAAUAGGUA	AGGACGAGGAAAUAGGAGG
t0024858	23	52	miR1077-5p	0	1	GUAACUUUUCGGAUCGCGUGCUU	UUAACUUUUCGGAUCGCGUGC
t0024877	24	52	miR395x	3	0	GAAGUGUUUGGAUUGCGCGGCGCG	GGUGAAGUGUUUGGAUUGCGC
t0024895	20	52	miR6194	-2	0	GUUAGGGGAUCGAAGACGAU	UAGGGGAUCGAAGACGAU
t0024957	21	52	miR5225c	4	0	UCGUCGGUGGAAGGUGAAGAA	UCUGUCGUCGGUGGAAGGUG
t0024959	20	52	miR535b	0	0	UAGACAAGGAGAGGACACGA	UAGACAAGGAGAGGACACG
t0025008	20	52	miR5225c	0	0	UCUGUCGUCGGUGGAAGGUG	UCUGUCGUCGGUGGAAGGUG
t0025032	19	52	miR835-5p	1	0	UCUUGCAGAGUUCUUUCCC	UUCUUGCAGAGUUCUUUCC
t0025043	21	52	miR1077-5p	3	0	ACUUUUCGGAUCGCGUGCUUC	UUAACUUUUCGGAUCGCGUGC
t0025066	24	52	miR1077-5p	3	0	ACUUUUCGGAUCGCGUGCUUCGGC	UUAACUUUUCGGAUCGCGUGC
t0025067	20	52	miR8648	2	2	UGGCCAGUAGAAGCAAGUGA	UUUGGCCAGUAGAAGCGAUU
t0025187	21	52	miR1221-5p	0	1	UGGAUAUGUGCAGGGUAAUCA	UGGAUAUGUGCAGGGUAAUAA
t0025292	21	51	miR395x	2	0	UGAAGUGUUUGGAUUGCGCGG	GGUGAAGUGUUUGGAUUGCGC
t0025299	20	51	miR847-5p	0	0	UCUUGAUGAGAAACGAAUGA	UCUUGAUGAGAAACGAAUGAA
t0025411	20	51	miR6185	0	2	UGUGAGGGACGCGUAACAUA	UCUGAGGGACGCGGAACAUA
t0025451	18	51	miR9484	-1	0	GUAGGCAAGGGAAGUCGG	UAGGCAAGGGAAGUCGGC
t0025455	21	51	miR1219d	-2	2	UACUCCCUUGCCUCUACUUCU	UUUCCUUGCCUCUACUUCUU
t0025476	21	51	miR7837	0	0	UGUGUGGAGCGGGUGGUAGCU	UGUGUGGAGCGGGUGGUAGCU
t0025491	23	51	miR9654b-3p	3	0	GAAAGGUUUGAGAGCGAGCAUCC	UUCGAAAGGUUUGAGAGCGAGCAU
t0025497	23	51	miR7484h	-4	0	UGAGUUUCGUAGAAGUGGAUGAA	UUUCGUAGAAGUGGAUGA
t0025590	22	51	miR396c	0	1	UUCAAGAAGAUUGUGGGGAUGU	UUCAAGAAGAUUGUCGGGAUG
t0025703	18	51	miR9654b-3p	3	0	GAAAGGUUUGAGAGCGAG	UUCGAAAGGUUUGAGAGCGAGCAU
t0025719	21	51	miR8740	0	1	UAAUGAUGGGCACGUAGCAGC	UAAUGAUGGGCACGUAGUA
t0025752	19	50	miR8142	4	2	GAUAGAUCAUAAAGGGCAG	UGAGGAUAGAUCAUAAAGGUU
t0025754	21	50	miR5791	0	0	UUGAGAGACUCGCAGACCAGG	UUGAGAGACUCGCAGACCAG
t0025780	22	50	miR5526	-3	0	GACACAGGUAGGUAGGUAGAGU	ACAGGUAGGUAGGUAGAG
t0025795	23	50	miR482-5p	-2	0	UAGCAUGGGAUAUUGGAAGAAGC	GCAUGGGAUAUUGGAAGA
t0025810	22	50	miR6230-3p	0	1	UUACGAGUUUAGGAUCUGCCCC	UUACGAGUUUAGGAUCUGA
t0025914	21	50	miR157a-5p	0	1	GUGACAGAAGAUAGAGAGCAC	UUGACAGAAGAUAGAGAGCAC
t0025921	23	50	miR395x	3	0	GAAGUGUUUGGAUUGCGCGGCGC	GGUGAAGUGUUUGGAUUGCGC
t0025959	19	50	miR5675	-4	2	UCUGUCGGGAAACAAACAA	UAGGGCAACAAACAAUGGAAA
t0025965	22	50	miR166h-3p	0	0	UUCGGACCUGGCUUCUUGCGGA	UUCGGACCUGGCUUCUUGC
t0025973	20	50	miR3982-3p	0	0	UUUGACUACAUGGAGCGCAA	UUUGACUACAUGGAGCGCA
t0025991	18	50	miR9411	-3	2	UACUAUGGACGCGAAGAC	UAUGGACGCGUACACGGAACG
t0025994	19	50	miR9552a-3p	-1	2	UUAACCAAGUAGACACCAU	UGACCAAGUAGACACGAUAA
t0026017	20	50	miR5524	0	0	UGGAAAAUGUUUCAGUUGGC	UGGAAAAUGUUUCAGUUGG
t0026034	19	50	miR1077-5p	3	0	ACUUUUCGGAUCGCGUGCU	UUAACUUUUCGGAUCGCGUGC
t0026063	21	50	miR8638	4	0	AAGGAAUGGCUCUAAGGGUUG	UGAAAAGGAAUGGCUCUAA
t0026122	20	50	miR1221-5p	0	0	UGGAUAUGUGCAGGGUAAUA	UGGAUAUGUGCAGGGUAAUAA
t0026131	19	50	miR6230-3p	0	1	UUACGAGUUUAGGAUCUGU	UUACGAGUUUAGGAUCUGA
t0026166	22	50	miR9748	1	0	GAGGAAGGUGGGGAUGACGUCA	GGAGGAAGGUGGGGAUGAC
t0026276	22	49	miR482-5p	-1	0	AGCAUGGGAUAUUGGAAGAAGC	GCAUGGGAUAUUGGAAGA
t0026309	18	49	miR5675	0	1	UAGGGCAACAAACAAUGU	UAGGGCAACAAACAAUGGAAA
t0026366	20	49	miR1169-5p	-4	2	UUCGAAUGCAGCAAGAUCUC	UAUCCAGCAAGAUCUCGACA
t0026369	21	49	miR396a-3p	0	0	UCAAUAAAGCGUGCGACAGAA	UCAAUAAAGCGUGCGACAG
t0026370	20	49	miR951	2	0	UCCUUGCGUCUGGACACACA	UAUCCUUGCGUCUGGACACAC
t0026379	20	49	miR7484h	1	1	GUCGUAGAAGUGGAUGAUUA	UUUCGUAGAAGUGGAUGA
t0026405	20	49	miR7774-5p	1	0	CCCAUGGCUGGACGAUGGCA	ACCCAUGGCUGGACGAUGGCAAC
t0026409	23	49	miR1077-5p	1	0	UAACUUUUCGGAUCGCGUGCUUC	UUAACUUUUCGGAUCGCGUGC
t0026412	24	49	miR395x	1	0	GUGAAGUGUUUGGAUUGCGCGGCG	GGUGAAGUGUUUGGAUUGCGC
t0026436	21	49	miR1077-5p	1	0	UAACUUUUCGGAUCGCGUGCU	UUAACUUUUCGGAUCGCGUGC
t0026471	20	49	miR5178-3p	3	2	UGAAUGGGGGCAUGAGCGUA	UUAUGACCGGGGGCAUGAGCG
t0026494	19	49	miR4414b	0	0	UCGAGAAGAUGUGGGAGCU	UCGAGAAGAUGUGGGAGCUAA
t0026505	20	49	miR5675	0	2	UAGGGCAACAAACAAUGGUU	UAGGGCAACAAACAAUGGAAA
t0026573	21	49	miR9748	1	0	GAGGAAGGUGGGGAUGACGUC	GGAGGAAGGUGGGGAUGAC
t0026653	20	49	miR5719	4	2	UGAUAAAGUAGUUCGAGUGG	UUGAUGAUAAAGGACUUC
t0026678	24	49	miR8638	-2	1	UGGGAAAAGGAAUGGCUCUAAGGG	UGAAAAGGAAUGGCUCUAA
t0026844	19	48	miR8638	-1	1	GGGAAAAGGAAUGGCUCUA	UGAAAAGGAAUGGCUCUAA
t0026861	22	48	miR5526	-2	0	ACACAGGUAGGUAGGUAGAGUA	ACAGGUAGGUAGGUAGAG
t0026886	23	48	miR7774-5p	-1	0	AACCCAUGGCUGGACGAUGGCAA	ACCCAUGGCUGGACGAUGGCAAC
t0026983	22	48	miR535b	0	0	UAGACAAGGAGAGGACACGUUU	UAGACAAGGAGAGGACACG
t0027066	19	48	miR482-5p	-3	0	UUAGCAUGGGAUAUUGGAA	GCAUGGGAUAUUGGAAGA
t0027074	23	48	miR9484	1	0	AGGCAAGGGAAGUCGGCAAAUUG	UAGGCAAGGGAAGUCGGC
t0027123	19	48	miR482-5p	4	0	GGGAUAUUGGAAGAAGCUC	GCAUGGGAUAUUGGAAGA
t0027153	19	48	miR8719	-4	0	UAUGCAAACGGAACUGGGA	CAAACGGAACUGGGACAGGUAA
t0027176	18	48	miR482-5p	-1	0	AGCAUGGGAUAUUGGAAG	GCAUGGGAUAUUGGAAGA
t0027181	19	48	miR6469	0	0	UGGCAGAAUCGAUUCAGUU	UGGCAGAAUCGAUUCAGUUUA
t0027208	20	48	miR9722	1	2	UAGAGCGGAAGAAGGAGAGG	UUAGAGCGGAAGAAGAAGAA
t0027221	20	48	miR9722	-1	1	UUUAGAGCGGAAGAAGUAGA	UUAGAGCGGAAGAAGAAGAA
t0027237	22	48	miR396c	0	0	UUCAAGAAGAUUGUCGGGAUGU	UUCAAGAAGAUUGUCGGGAUG
t0027324	19	47	miR5766	0	1	UUCGAGGUAGAAGAGGCAU	UUCGAGGUAGAAGAGGCAAGG
t0027382	21	47	miR902a-5p	0	0	UAUGAUGAAAGAUUGUUCGAG	UAUGAUGAAAGAUUGUUCGA
t0027383	19	47	miR3706	0	1	UUCGGAGACAUGUAAUAGG	UUCGGAGACAUGUAAUAAGA
t0027391	19	47	miR6185	2	2	UGAGGGACGCGUAACAUGC	UCUGAGGGACGCGGAACAUA
t0027397	19	47	miR8638	2	0	AAAAGGAAUGGCUCUAAGG	UGAAAAGGAAUGGCUCUAA
t0027442	19	47	miR5065	1	0	UGGCAAUACUUAUAAACUU	UUGGCAAUACUUAUAAACU
t0027467	21	47	miR1221-5p	0	0	UGGAUAUGUGCAGGGUAAUAA	UGGAUAUGUGCAGGGUAAUAA
t0027493	21	47	miR1033a	0	2	UGCGGUCGAGAUGGGUUAUUC	UGCGGUCGAGAUGGGCUACU
t0027511	20	47	miR482-5p	-4	0	AUUAGCAUGGGAUAUUGGAA	GCAUGGGAUAUUGGAAGA
t0027549	21	47	miR2667a	4	0	UGAUCUGACGGUAGCGGCUAA	UCCAUGAUCUGACGGUAGCG
t0027561	21	47	miR6173	-2	0	UCUUAGCUGUAAACGAUGGAU	UUAGCUGUAAACGAUGGAUAC
t0027726	19	47	miR5076	3	0	UGUGGAGCAGACGGGUUUU	GAAUGUGGAGCAGACGGGUUU
t0027833	23	46	miR8638	3	0	AAAGGAAUGGCUCUAAGGGUUGA	UGAAAAGGAAUGGCUCUAA
t0027846	26	46	miR8638	-2	1	UGGGAAAAGGAAUGGCUCUAAGGGUU	UGAAAAGGAAUGGCUCUAA
t0027856	20	46	miR8638	1	0	GAAAAGGAAUGGCUCUAAGG	UGAAAAGGAAUGGCUCUAA
t0027904	19	46	miR6233-5p	-2	0	UCUGUUGAGGCUUGGAGCG	UGUUGAGGCUUGGAGCGUGAUGG
t0027913	22	46	miR9485	0	0	UUAUGACAGUGUGGAGUACAUA	UUAUGACAGUGUGGAGUACA
t0027957	20	46	miR6173	-2	0	UCUUAGCUGUAAACGAUGGA	UUAGCUGUAAACGAUGGAUAC
t0027968	19	46	miR2934-5p	-1	0	CUCUCUUGCAAACGUUGGA	UCUCUUGCAAACGUUGGA
t0027990	22	46	miR9722	1	2	UAGAGCGGAAGAAGUAGAGGCA	UUAGAGCGGAAGAAGAAGAA
t0028046	20	46	miR6233-5p	3	0	UGAGGCUUGGAGCGUGAUGG	UGUUGAGGCUUGGAGCGUGAUGG
t0028090	21	46	miR3706	0	1	UUCGGAGACAUGUAAUAAGCA	UUCGGAGACAUGUAAUAAGA
t0028136	23	46	miR5369	0	0	UGAAGAACAGAGGAUGGCAUUUA	UGAAGAACAGAGGAUGGCA
t0028147	20	46	miR164	0	0	UGGAGAAGUGGGAGAACGUG	UGGAGAAGUGGGAGAACGUGU
t0028194	21	46	miR951	-3	0	AGUUAUCCUUGCGUCUGGACA	UAUCCUUGCGUCUGGACACAC
t0028209	20	46	miR8638	4	0	AAGGAAUGGCUCUAAGGGUU	UGAAAAGGAAUGGCUCUAA
t0028222	19	46	miR1077-5p	0	1	GUAACUUUUCGGAUCGCGU	UUAACUUUUCGGAUCGCGUGC
t0028243	21	46	miR6185	2	2	GGAGGGACGCGCAACAUAUUC	UCUGAGGGACGCGGAACAUA
t0028309	26	46	miR5656	-3	0	AAGACUGAAGUGGAGAAGGGUUCCGU	ACUGAAGUGGAGAAGGGUU
t0028386	23	45	miR8638	0	1	GGAAAAGGAAUGGCUCUAAGGGU	UGAAAAGGAAUGGCUCUAA
t0028435	22	45	miR419	3	2	UGAAUGAUGGGAUCGUCGAGCA	UUAUGAAUGAUGAGAUCGUGG
t0028491	23	45	miR2934-5p	2	0	UCUUGCAAACGUUGGAAGCGAUA	UCUCUUGCAAACGUUGGA
t0028534	21	45	miR6285	0	0	UGUGAAUGUUUGAACUGGGCU	UGUGAAUGUUUGAACUGGGCU
t0028577	18	45	miR8638	1	0	GAAAAGGAAUGGCUCUAA	UGAAAAGGAAUGGCUCUAA
t0028583	20	45	miR5076	-3	0	UGCGAAUGUGGAGCAGACGG	GAAUGUGGAGCAGACGGGUUU
t0028620	24	45	miR5526	-2	0	ACACAGGUAGGUAGGUAGAGUAUA	ACAGGUAGGUAGGUAGAG
t0028652	18	45	miR7540a	-4	2	UGUUUGGAUGGGAUGUGA	UUGAUGUGAUGUGAUGUGA
t0028664	18	45	miR482-5p	-2	0	UAGCAUGGGAUAUUGGAA	GCAUGGGAUAUUGGAAGA
t0028666	20	45	miR1220a	1	1	UACGGUGGAGAGGGAGAAGA	UUACGGUGGAGAGGAAGAAG
t0028693	20	45	miR7484h	-4	2	UGAGUUUCGUAGAAGUGGUA	UUUCGUAGAAGUGGAUGA
t0028697	21	45	miR7696a-3p	0	2	UGAAUGAUGAGAAUGUGGAGC	UGAAUUAUGAGAACGUGGAG
t0028753	22	45	miR9484	-3	0	AUGUAGGCAAGGGAAGUCGGCA	UAGGCAAGGGAAGUCGGC
t0028820	23	45	miR5526	-2	0	ACACAGGUAGGUAGGUAGAGUAU	ACAGGUAGGUAGGUAGAG
t0028851	23	45	miR9748	2	0	AGGAAGGUGGGGAUGACGUCAAG	GGAGGAAGGUGGGGAUGAC
t0028864	21	45	miR9722	1	2	UAGAGCGGAAGAAGUAGAGGU	UUAGAGCGGAAGAAGAAGAA
t0028899	21	45	miR6183	0	0	UGAGACGAGAUGGCUGCAGUU	UGAGACGAGAUGGCUGCAGUU
t0028920	22	45	miR6185	0	2	UCUGAGGGACGCGUAACAUGAA	UCUGAGGGACGCGGAACAUA
t0028936	20	45	miR9484	0	0	UAGGCAAGGGAAGUCGGCAA	UAGGCAAGGGAAGUCGGC
t0028963	21	44	miR5202	-4	1	UUCGUUACUACAGUUAAAUCU	UUACGACAGUUAAAUCUCA
t0028965	22	44	miR396c	0	2	UUCAAGAAGAUUGUGGGCAUGU	UUCAAGAAGAUUGUCGGGAUG
t0028980	20	44	miR6185	2	1	UGAGGGACGCGUAACAUAGA	UCUGAGGGACGCGGAACAUA
t0029043	21	44	miR535b	0	0	UAGACAAGGAGAGGACACGUU	UAGACAAGGAGAGGACACG
t0029060	20	44	miR8648	2	2	GGGCCAGUAGAAGCGAGUUA	UUUGGCCAGUAGAAGCGAUU
t0029066	24	44	miR8638	-1	1	GGGAAAAGGAAUGGCUCUAAGGGU	UGAAAAGGAAUGGCUCUAA
t0029072	18	44	miR7486d	0	0	UGGGGCGCGCUAUUUACG	UGGGGCGCGCUAUUUACG
t0029141	22	44	miR391-5p	-3	1	UCCUGUCGCAGGAGAGCCGCGU	UGUCGCAGGAGAGCCGCGCCA
t0029149	24	44	miR8638	4	0	AAGGAAUGGCUCUAAGGGUUGAGG	UGAAAAGGAAUGGCUCUAA
t0029178	20	44	miR482-5p	-3	0	UUAGCAUGGGAUAUUGGAAG	GCAUGGGAUAUUGGAAGA
t0029187	21	44	miR2880	2	0	UGAUCCCGUCGGCACGGAUGC	ACUGAUCCCGUCGGCACGGAUG
t0029202	20	44	miR6285	0	0	UGUGAAUGUUUGAACUGGGC	UGUGAAUGUUUGAACUGGGCU
t0029233	21	44	miR6168	0	0	UCUUGCGGCGGUGGAUGCAUG	UCUUGCGGCGGUGGAUGCAUG
t0029240	20	44	miR482-5p	3	2	UGGGAUAUUAGACGAUGCAC	GCAUGGGAUAUUGGAAGA
t0029248	19	44	miR863-3p	-1	1	UUUGGAGCAACAGACAAUU	UUGGAGCAACAGACAAUAU
t0029251	19	44	miR6194	-1	0	UUAGGGGAUCGAAGACGAU	UAGGGGAUCGAAGACGAU
t0029278	18	44	miR9722	-1	1	UUUAGAGCGGAAGAAGUA	UUAGAGCGGAAGAAGAAGAA
t0029324	21	44	miR8648	0	2	UUUGGCCAGUAGAAGCUAGUG	UUUGGCCAGUAGAAGCGAUU
t0029334	20	44	miR419	3	2	UGAAUGAUGAGAAUGUGGAA	UUAUGAAUGAUGAGAUCGUGG
t0029402	19	44	miR6185	2	2	GGAGGGACGCGCAACAUAU	UCUGAGGGACGCGGAACAUA
t0029469	19	44	miR8719	-2	0	UGCAAACGGAACUGGGACA	CAAACGGAACUGGGACAGGUAA
t0029509	18	44	miR5719	-2	2	UUUUGAUGAAGAAGGACU	UUGAUGAUAAAGGACUUC
t0029512	21	44	miR535b	0	0	UAGACAAGGAGAGGACACGUA	UAGACAAGGAGAGGACACG
t0029513	20	44	miR5202	4	2	UACAGUUAAAUCUCUUCUCA	UUACGACAGUUAAAUCUCA
t0029519	18	44	miR9484	4	0	CAAGGGAAGUCGGCAAAU	UAGGCAAGGGAAGUCGGC
t0029612	20	43	miR7753-3p	2	0	UGCAAGGAGAGACAUGGUCG	UGUGCAAGGAGAGACAUGGU
t0029680	22	43	miR1855	-4	0	UGCCAGGACUGGAAAGUAGCAA	AGGACUGGAAAGUAGCAACAAGAGA
t0029684	19	43	miR6185	2	1	UGAGGGACGCGUAACAUAA	UCUGAGGGACGCGGAACAUA
t0029724	23	43	miR1077-5p	-2	1	CAGUAACUUUUCGGAUCGCGUGC	UUAACUUUUCGGAUCGCGUGC
t0029764	22	43	miR6185	0	2	UCUGAGGGACGCGUAACAUGCA	UCUGAGGGACGCGGAACAUA
t0029773	20	43	miR8719	1	2	AAACGGAACUGGGACAGGCG	CAAACGGAACUGGGACAGGUAA
t0029780	21	43	miR8648	2	1	UGGCCAGUAGAAGCGAGUGAU	UUUGGCCAGUAGAAGCGAUU
t0029803	20	43	miR9748	1	0	GAGGAAGGUGGGGAUGACGU	GGAGGAAGGUGGGGAUGAC
t0029823	19	43	miR5526	-1	0	CACAGGUAGGUAGGUAGAG	ACAGGUAGGUAGGUAGAG
t0029826	18	43	miR7484h	-4	0	UGAGUUUCGUAGAAGUGG	UUUCGUAGAAGUGGAUGA
t0029861	25	43	miR395x	0	0	GGUGAAGUGUUUGGAUUGCGCGGCG	GGUGAAGUGUUUGGAUUGCGC
t0029906	21	43	miR8648	-2	1	GCUUUGGCCAGUAGAAGCGAG	UUUGGCCAGUAGAAGCGAUU
t0029959	21	43	miR3982-3p	0	0	UUUGACUACAUGGAGCGCAAU	UUUGACUACAUGGAGCGCA
t0029963	20	43	miR5526	2	0	AGGUAGGUAGGUAGAGUAUA	ACAGGUAGGUAGGUAGAG
t0029965	19	43	miR6194	-4	0	AAGUUAGGGGAUCGAAGAC	UAGGGGAUCGAAGACGAU
t0030025	20	43	miR1219d	-2	2	UACUCCCUUGCCUCUACUUC	UUUCCUUGCCUCUACUUCUU
t0030052	19	43	miR8740	-2	0	UAUAAUGAUGGGCACGUAG	UAAUGAUGGGCACGUAGUA
t0030114	20	43	miR5526	1	0	CAGGUAGGUAGGUAGAGUAU	ACAGGUAGGUAGGUAGAG
t0030117	22	43	miR8638	4	0	AAGGAAUGGCUCUAAGGGUUGA	UGAAAAGGAAUGGCUCUAA
t0030127	24	43	miR9484	0	0	UAGGCAAGGGAAGUCGGCAAAUUG	UAGGCAAGGGAAGUCGGC
t0030166	20	43	miR3447-3p	-3	1	UUCUGUAGUUUGUUUGUGUA	UUUAGUUUGUUUGUGUAGAA
t0030174	22	43	miR2934-5p	-4	0	AAGCUCUCUUGCAAACGUUGGA	UCUCUUGCAAACGUUGGA
t0030215	21	42	miR1850.2	-1	1	UUUGUGUGGAUCGAAACGUGA	UUGUGUGGAUCGAAACGUGG
t0030318	20	42	miR9484	2	0	GGCAAGGGAAGUCGGCAAAU	UAGGCAAGGGAAGUCGGC
t0030393	20	42	miR1077-5p	3	0	ACUUUUCGGAUCGCGUGCUU	UUAACUUUUCGGAUCGCGUGC
t0030424	21	42	miR1157-3p	-1	2	UUGCAGGUGGGGGACACGGUG	UUCAGGUGGGGGACACAGUG
t0030481	23	42	miR9722	0	2	UUAGAGCGGAAGAAGGAGAGGAA	UUAGAGCGGAAGAAGAAGAA
t0030523	26	42	miR9654b-3p	-1	0	GUUCGAAAGGUUUGAGAGCGAGCAUC	UUCGAAAGGUUUGAGAGCGAGCAU
t0030647	21	42	miR9559-5p	2	0	UGGUUUUGUGUAUUGUUGUCU	UCUGGUUUUGUGUAUUGUUG
t0030652	20	42	miR6230-3p	0	1	UUACGAGUUUAGGAUCUGCA	UUACGAGUUUAGGAUCUGA
t0030722	21	42	miR2119	-1	0	UUCAAGGGAGAUGUGGGGAGA	UCAAGGGAGAUGUGGGGAGA
t0030726	21	42	miR482-5p	3	2	UGGGAUAUUAGACGAUGCACA	GCAUGGGAUAUUGGAAGA
t0030830	21	42	miR5139	-3	0	UCGAAACCGGCGAUGAUACCA	AAACCGGCGAUGAUACCA
t0030847	21	42	miR156c	0	1	UGGACAGAAGAGAGAGAGCAC	UUGACAGAAGAGAGAGAGCAC
t0030878	21	41	miR8648	0	0	UUUGGCCAGUAGAAGCGAUUA	UUUGGCCAGUAGAAGCGAUU
t0030892	22	41	miR396c	0	1	UUCAAGAAGAUUGUGGGGAUGA	UUCAAGAAGAUUGUCGGGAUG
t0030934	22	41	miR482-5p	-2	0	UAGCAUGGGAUAUUGGAAGAAG	GCAUGGGAUAUUGGAAGA
t0030955	21	41	miR902a-5p	2	0	UGAUGAAAGAUUGUUCGAGAA	UAUGAUGAAAGAUUGUUCGA
t0030984	20	41	miR7540a	4	0	UGUGAUGUGAUGUGACUUGA	UUGAUGUGAUGUGAUGUGA
t0031065	20	41	miR6185	0	2	UCUGGGGGACGCGUAACAUA	UCUGAGGGACGCGGAACAUA
t0031082	22	41	miR396c	0	1	UUCAAGAAGAUUGUCGGGAUAA	UUCAAGAAGAUUGUCGGGAUG
t0031150	18	41	miR9748	0	0	GGAGGAAGGUGGGGAUGA	GGAGGAAGGUGGGGAUGAC
t0031175	21	41	miR1850.2	-3	0	UGUUUGUGUGGAUCGAAACGU	UUGUGUGGAUCGAAACGUGG
t0031202	21	41	miR1220a	1	1	UACGGUGGAGAGGGAGAAGAA	UUACGGUGGAGAGGAAGAAG
t0031205	21	41	miR8638	1	0	GAAAAGGAAUGGCUCUAAGGG	UGAAAAGGAAUGGCUCUAA
t0031297	20	41	miR1169-5p	0	1	UAUCCAGUAAGAUCUCGACA	UAUCCAGCAAGAUCUCGACA
t0031331	21	41	miR5225c	-2	1	UAUCUGUCGUCGGUGGAAGGA	UCUGUCGUCGGUGGAAGGUG
t0031389	21	41	miR396c	1	0	UCAAGAAGAUUGUCGGGAUGU	UUCAAGAAGAUUGUCGGGAUG
t0031495	23	41	miR8638	-3	1	UUGGGAAAAGGAAUGGCUCUAAG	UGAAAAGGAAUGGCUCUAA
t0031497	19	41	miR8648	2	1	UGGCCAGUAGAAGCGAGUU	UUUGGCCAGUAGAAGCGAUU
t0031604	25	40	miR1077-5p	-1	1	AGUAACUUUUCGGAUCGCGUGCUUC	UUAACUUUUCGGAUCGCGUGC
t0031656	20	40	miR1033a	0	0	UGCGGUCGAGAUGGGCUACU	UGCGGUCGAGAUGGGCUACU
t0031657	21	40	miR5178-3p	3	2	UGAAUGGGGGCAUGAGCGUAA	UUAUGACCGGGGGCAUGAGCG
t0031709	23	40	miR8638	1	0	GAAAAGGAAUGGCUCUAAGGGUU	UGAAAAGGAAUGGCUCUAA
t0031711	23	40	miR8648	-2	2	UCUUUGGCCAGUAGAAGCGAGAA	UUUGGCCAGUAGAAGCGAUU
t0031728	21	40	miR1077-5p	-3	1	ACAGUAACUUUUCGGAUCGCG	UUAACUUUUCGGAUCGCGUGC
t0031758	21	40	miR8155	-3	0	UCGUAACCGGCGAUGAUACCA	UAACCGGCGAUGAUACCA
t0031780	22	40	miR482-5p	-4	0	AUUAGCAUGGGAUAUUGGAAGA	GCAUGGGAUAUUGGAAGA
t0031841	19	40	miR5766	0	0	UUCGAGGUAGAAGAGGCAA	UUCGAGGUAGAAGAGGCAAGG
t0031908	21	40	miR6233-5p	-2	0	UCUGUUGAGGCUUGGAGCGUG	UGUUGAGGCUUGGAGCGUGAUGG
t0031939	20	40	miR7696a-3p	0	0	UGAAUUAUGAGAACGUGGAG	UGAAUUAUGAGAACGUGGAG
t0032028	21	40	miR835-5p	-4	0	UAUAUUCUUGCAGAGUUCUUU	UUCUUGCAGAGUUCUUUCC
t0032065	19	40	miR1077-5p	-3	1	ACAGUAACUUUUCGGAUCG	UUAACUUUUCGGAUCGCGUGC
t0032101	21	40	miR9559-5p	0	0	UCUGGUUUUGUGUAUUGUUGU	UCUGGUUUUGUGUAUUGUUG
t0032129	21	40	miR8648	0	2	UGUGGCCAGUAGAAGCGAGUU	UUUGGCCAGUAGAAGCGAUU
t0032174	21	40	miR1850.2	-1	0	UUUGUGUGGAUCGAAACGUGG	UUGUGUGGAUCGAAACGUGG
t0032198	20	40	miR8154	0	0	UAGAGGAGGAGAGAAGAAGA	UAGAGGAGGAGAGAAGAAGA
t0032212	21	40	miR5369	0	2	UUAGGAACAGAGGAUGGCACU	UGAAGAACAGAGGAUGGCA
t0032237	25	40	miR8638	-2	1	UGGGAAAAGGAAUGGCUCUAAGGGU	UGAAAAGGAAUGGCUCUAA
t0032252	21	40	miR2934-5p	1	0	CUCUUGCAAACGUUGGAAGCG	UCUCUUGCAAACGUUGGA
t0032346	20	39	miR408b-5p	0	0	UACGGGCACGACACAGAGCA	UACGGGCACGACACAGAGCAU
t0032417	21	39	miR5526	-2	0	ACACAGGUAGGUAGGUAGAGU	ACAGGUAGGUAGGUAGAG
t0032430	20	39	miR9484	-2	0	UGUAGGCAAGGGAAGUCGGC	UAGGCAAGGGAAGUCGGC
t0032501	20	39	miR3476	0	0	UCGCGACUGGGAUUUGUUGG	UCGCGACUGGGAUUUGUUGGAA
t0032539	21	39	miR9722	1	1	UAGAGCGGAAGAAGAAGAGGU	UUAGAGCGGAAGAAGAAGAA
t0032559	23	39	miR9484	-3	0	AUGUAGGCAAGGGAAGUCGGCAA	UAGGCAAGGGAAGUCGGC
t0032588	19	39	miR9485	0	1	UUAUGACAGUGUGGAGUAU	UUAUGACAGUGUGGAGUACA
t0032617	26	39	miR9654b-3p	-2	0	UGUUCGAAAGGUUUGAGAGCGAGCAU	UUCGAAAGGUUUGAGAGCGAGCAU
t0032628	21	39	miR2934-5p	0	0	UCUCUUGCAAACGUUGGAAGC	UCUCUUGCAAACGUUGGA
t0032642	19	39	miR6292	0	2	UGUUUUUAAUUGAUUGUCA	UGUUUUUAAUCGUUUGUCA
t0032653	21	39	miR9722	0	2	UGAGAGCGGAAGAAGAAGAGA	UUAGAGCGGAAGAAGAAGAA
t0032680	21	39	miR2880	-3	0	UGUACUGAUCCCGUCGGCACG	ACUGAUCCCGUCGGCACGGAUG
t0032710	18	39	miR5076	3	0	UGUGGAGCAGACGGGUUU	GAAUGUGGAGCAGACGGGUUU
t0032729	22	39	miR1220a	1	1	UACGGUGGAGAGGGAGAAGCAA	UUACGGUGGAGAGGAAGAAG
t0032758	20	39	miR8601	0	0	UCCAUUAAGGUGUCGGAGUU	UCCAUUAAGGUGUCGGAGUUU
t0032775	18	39	miR8638	2	0	AAAAGGAAUGGCUCUAAG	UGAAAAGGAAUGGCUCUAA
t0032791	22	39	miR1077-5p	1	0	UAACUUUUCGGAUCGCGUGCUU	UUAACUUUUCGGAUCGCGUGC
t0032847	19	39	miR6161d	0	1	UAACGGCAGCAUAUUAUCA	UAACGGCAGCAUAUUAUCU
t0032924	25	39	miR5656	-4	0	GAAGACUGAAGUGGAGAAGGGUUCC	ACUGAAGUGGAGAAGGGUU
t0032985	21	39	miR9722	-4	1	UUCUUUAGAGCGGAAGAAGUA	UUAGAGCGGAAGAAGAAGAA
t0033030	21	38	miR3624-3p	-3	0	UGGUCAGAACAGCAGCAACAC	UCAGAACAGCAGCAACACU
t0033043	20	38	miR535b	-2	0	UAUAGACAAGGAGAGGACAC	UAGACAAGGAGAGGACACG
t0033051	22	38	miR9722	-1	1	UUUAGAGCGGAAGAAGAAGAGA	UUAGAGCGGAAGAAGAAGAA
t0033083	18	38	miR8638	3	0	AAAGGAAUGGCUCUAAGG	UGAAAAGGAAUGGCUCUAA
t0033103	18	38	miR9484	0	0	UAGGCAAGGGAAGUCGGC	UAGGCAAGGGAAGUCGGC
t0033200	21	38	miR948	0	0	UCGGCGUGUGGGAUCCGGAAA	UCGGCGUGUGGGAUCCGGAA
t0033220	21	38	miR6230-3p	1	1	UACGAGUUUAGGAUCUGCCCC	UUACGAGUUUAGGAUCUGA
t0033302	25	38	miR9654b-3p	3	0	GAAAGGUUUGAGAGCGAGCAUCCAU	UUCGAAAGGUUUGAGAGCGAGCAU
t0033324	26	38	miR5656	-4	0	GAAGACUGAAGUGGAGAAGGGUUCCG	ACUGAAGUGGAGAAGGGUU
t0033358	21	38	miR6450b	-1	0	UCGCACUCAGGACUUCAAGGC	CGCACUCAGGACUUCAAGGCA
t0033388	21	38	miR5369	0	1	UUAAGAACAGAGGAUGGCAUA	UGAAGAACAGAGGAUGGCA
t0033399	19	38	miR9484	3	0	GCAAGGGAAGUCGGCAAAU	UAGGCAAGGGAAGUCGGC
t0033450	20	38	miR536	1	0	UAUCAAGCUGUGUGCACCGA	UUAUCAAGCUGUGUGCACC
t0033458	22	38	miR9722	-1	2	UUUAGAGCGGAAGAAGUAGAGG	UUAGAGCGGAAGAAGAAGAA
t0033523	20	38	miR5526	-2	0	ACACAGGUAGGUAGGUAGAG	ACAGGUAGGUAGGUAGAG
t0033608	20	38	miR8664	2	0	UAGUCAAGUGGGACGGACAC	UGUAGUCAAGUGGGACGGACA
t0033676	20	38	miR9722	2	2	AGAGCGGAAGAAGUAGAGGA	UUAGAGCGGAAGAAGAAGAA
t0033758	20	38	miR902a-5p	2	0	UGAUGAAAGAUUGUUCGAGA	UAUGAUGAAAGAUUGUUCGA
t0033796	23	38	miR9748	0	0	GGAGGAAGGUGGGGAUGACGUCA	GGAGGAAGGUGGGGAUGAC
t0033838	21	38	miR396a-3p	4	0	UAAAGCGUGCGACAGAAAUCU	UCAAUAAAGCGUGCGACAG
t0033907	20	37	miR3706	1	1	UCGGAGACAUGUAAUAGGAA	UUCGGAGACAUGUAAUAAGA
t0033925	20	37	miR7486d	0	0	UGGGGCGCGCUAUUUACGCA	UGGGGCGCGCUAUUUACG
t0033987	22	37	miR5225c	4	0	UCGUCGGUGGAAGGUGAAGUAA	UCUGUCGUCGGUGGAAGGUG
t0034129	21	37	miR1220a	0	1	UUACGGUGGAGAGGGAGAAGA	UUACGGUGGAGAGGAAGAAG
t0034134	18	37	miR1033a	0	1	UGCGGUCGAGAUGGGAUA	UGCGGUCGAGAUGGGCUACU
t0034141	24	37	miR9654b-3p	2	0	CGAAAGGUUUGAGAGCGAGCAUCC	UUCGAAAGGUUUGAGAGCGAGCAU
t0034143	21	37	miR3706	0	1	UUCGGAGACAUGUAAUAAGCC	UUCGGAGACAUGUAAUAAGA
t0034158	26	37	miR1077-5p	2	0	AACUUUUCGGAUCGCGUGCUUCGGCG	UUAACUUUUCGGAUCGCGUGC
t0034204	18	37	miR9654b-3p	2	0	CGAAAGGUUUGAGAGCGA	UUCGAAAGGUUUGAGAGCGAGCAU
t0034218	24	37	miR9654b-3p	-1	0	GUUCGAAAGGUUUGAGAGCGAGCA	UUCGAAAGGUUUGAGAGCGAGCAU
t0034243	20	37	miR1509a	0	0	UAAUCAAGGAAUCGACGUCG	UAAUCAAGGAAUCGACGUCG
t0034265	22	37	miR6194	-4	0	AAGUUAGGGGAUCGAAGACGAU	UAGGGGAUCGAAGACGAU
t0034277	20	37	miR1033a	0	2	UGCGGUCAAGAUGGGCUAUU	UGCGGUCGAGAUGGGCUACU
t0034296	25	37	miR9484	-1	0	GUAGGCAAGGGAAGUCGGCAAAUUG	UAGGCAAGGGAAGUCGGC
t0034306	21	37	miR5719	-4	2	UACAUUGAUGAUAAAGGACAA	UUGAUGAUAAAGGACUUC
t0034360	19	37	miR9748	2	0	AGGAAGGUGGGGAUGACGU	GGAGGAAGGUGGGGAUGAC
t0034379	21	37	miR157a-5p	0	1	UGGACAGAAGAUAGAGAGCAC	UUGACAGAAGAUAGAGAGCAC
t0034434	19	37	miR1077-5p	-2	1	CAGUAACUUUUCGGAUCGC	UUAACUUUUCGGAUCGCGUGC
t0034490	18	37	miR8638	4	0	AAGGAAUGGCUCUAAGGG	UGAAAAGGAAUGGCUCUAA
t0034545	19	37	miR5660	0	0	UAGGUGGUUAGUCAAGCAA	UAGGUGGUUAGUCAAGCAA
t0034644	23	37	miR9748	-1	0	CGGAGGAAGGUGGGGAUGACGUC	GGAGGAAGGUGGGGAUGAC
t0034698	20	36	miR5778	-2	0	GGCGAGAACUGUUCGUCGUA	CGAGAACUGUUCGUCGUAUC
t0034720	21	36	miR5178-3p	3	0	UGACCGGGGGCAUGAGCGUUG	UUAUGACCGGGGGCAUGAGCG
t0034729	21	36	miR9484	-2	0	UGUAGGCAAGGGAAGUCGGCA	UAGGCAAGGGAAGUCGGC
t0034744	21	36	miR414	0	0	UGCACCUCUUCAUAUCGUCCG	UGCACCUCUUCAUAUCGUCC
t0034761	21	36	miR396c	1	1	UCAAGAAGAUUGUGGGGAUGU	UUCAAGAAGAUUGUCGGGAUG
t0034882	21	36	miR9563a-3p	0	1	UAAAGUUGACAGUACAAGUUU	UAAAGUUGACAGUACAAGUUA
t0034958	24	36	miR9484	4	0	CAAGGGAAGUCGGCAAAUUGGUUC	UAGGCAAGGGAAGUCGGC
t0034985	20	36	miR6167	0	0	UACCCAGGUGGAGCUUCUUU	UACCCAGGUGGAGCUUCUUU
t0035023	21	36	miR5369	0	1	UUAAGAACAGAGGAUGGCAUU	UGAAGAACAGAGGAUGGCA
t0035107	23	36	miR9484	-4	0	AAUGUAGGCAAGGGAAGUCGGCA	UAGGCAAGGGAAGUCGGC
t0035206	19	36	miR8664	2	0	UAGUCAAGUGGGACGGACA	UGUAGUCAAGUGGGACGGACA
t0035394	21	36	miR7484h	0	0	UUUCGUAGAAGUGGAUGAUUU	UUUCGUAGAAGUGGAUGA
t0035442	21	36	miR166u	2	0	UGGACCAGGCUUUAAAUUCUC	UCUGGACCAGGCUUUAAAUUC
t0035511	22	36	miR9484	1	0	AGGCAAGGGAAGUCGGCAAAUU	UAGGCAAGGGAAGUCGGC
t0035543	20	36	miR5675	0	1	UAGGGCAACAAACAAUGGUA	UAGGGCAACAAACAAUGGAAA
t0035545	20	36	miR156g-3p	-3	0	UUCUUCUUACCUCUUCUGUC	UUCUUACCUCUUCUGUCUCC
t0035552	21	35	miR9552a-3p	-2	0	ACUGACCAAGUAGACACGAUA	UGACCAAGUAGACACGAUAA
t0035565	18	35	miR8740	3	1	UGAUGGGCACGUAGCAGC	UAAUGAUGGGCACGUAGUA
t0035581	19	35	miR6196	-4	1	UUAGAGGACGAGGAAAUAA	AGGACGAGGAAAUAGGAGG
t0035606	21	35	miR4404	0	0	UUCGGGAAGUCAUGGCGGACA	UUCGGGAAGUCAUGGCGGACAA
t0035653	21	35	miR5719	-4	1	UACAUUGAUGAUAAAGGACUA	UUGAUGAUAAAGGACUUC
t0035714	18	35	miR9722	-1	0	UUUAGAGCGGAAGAAGAA	UUAGAGCGGAAGAAGAAGAA
t0035775	22	35	miR9722	1	2	UAGAGCGGAAGAAGUAGAGGUU	UUAGAGCGGAAGAAGAAGAA
t0035809	18	35	miR8155	0	0	UAACCGGCGAUGAUACCA	UAACCGGCGAUGAUACCA
t0035810	24	35	miR5656	-2	0	AGACUGAAGUGGAGAAGGGUUCCG	ACUGAAGUGGAGAAGGGUU
t0035892	19	35	miR482-5p	-4	0	AUUAGCAUGGGAUAUUGGA	GCAUGGGAUAUUGGAAGA
t0035995	21	35	miR391-5p	2	0	UCGCAGGAGAGCCGCGCCACG	UGUCGCAGGAGAGCCGCGCCA
t0036020	20	35	miR2934-5p	3	0	CUUGCAAACGUUGGAAGCGA	UCUCUUGCAAACGUUGGA
t0036092	22	35	miR8648	-2	1	UCUUUGGCCAGUAGAAGCGAGU	UUUGGCCAGUAGAAGCGAUU
t0036112	19	35	miR9748	0	0	GGAGGAAGGUGGGGAUGAC	GGAGGAAGGUGGGGAUGAC
t0036134	20	35	miR1507a	0	2	UCUUCAAUGACGUCAUCUGC	UCUUCCAUUACGUCAUCU
t0036148	19	35	miR1850.2	-1	0	UUUGUGUGGAUCGAAACGU	UUGUGUGGAUCGAAACGUGG
t0036181	21	35	miR9722	-1	2	UUUAGAGCGGAAGAAGAAGUU	UUAGAGCGGAAGAAGAAGAA
t0036289	23	35	miR2880	4	0	AUCCCGUCGGCACGGAUGCCCAU	ACUGAUCCCGUCGGCACGGAUG
t0036298	19	35	miR482-5p	-2	0	UAGCAUGGGAUAUUGGAAG	GCAUGGGAUAUUGGAAGA
t0036304	25	35	miR1077-5p	4	0	CUUUUCGGAUCGCGUGCUUCGGCGG	UUAACUUUUCGGAUCGCGUGC
t0036311	22	35	miR5526	1	0	CAGGUAGGUAGGUAGAGUAUAC	ACAGGUAGGUAGGUAGAG
t0036312	23	35	miR1077-5p	-4	1	CACAGUAACUUUUCGGAUCGCGU	UUAACUUUUCGGAUCGCGUGC
t0036333	20	35	miR1850.2	-3	0	UGUUUGUGUGGAUCGAAACG	UUGUGUGGAUCGAAACGUGG
t0036342	20	35	miR4401b	0	0	UGAAAUAGUUGACUGAGGUA	UGAAAUAGUUGACUGAGGUAA
t0036377	24	35	miR8638	3	0	AAAGGAAUGGCUCUAAGGGUUGAG	UGAAAAGGAAUGGCUCUAA
t0036482	21	34	miR8633	0	0	UAAGGGCGAAGAGGUAGGUUA	UAAGGGCGAAGAGGUAGGUU
t0036585	20	34	miR2934-5p	2	0	UCUUGCAAACGUUGGAAGCG	UCUCUUGCAAACGUUGGA
t0036594	25	34	miR5526	-3	0	GACACAGGUAGGUAGGUAGAGUAUA	ACAGGUAGGUAGGUAGAG
t0036624	18	34	miR6230-3p	1	1	UACGAGUUUAGGAUCUGC	UUACGAGUUUAGGAUCUGA
t0036630	21	34	miR8180	-1	1	CCGCGUGAGGGAUGAAGGCUC	CGCGUGCGGGAUGAAGGC
t0036669	20	34	miR2934-5p	4	2	UUGCAAACGUCGGUGGUCCU	UCUCUUGCAAACGUUGGA
t0036726	20	34	miR2934-5p	-2	0	GCUCUCUUGCAAACGUUGGA	UCUCUUGCAAACGUUGGA
t0036740	18	34	miR161.2	0	1	UCAUGAUUGAAAGGACAG	UCAUGAUUGAAAGGACAA
t0036748	19	34	miR7540a	4	0	UGUGAUGUGAUGUGACUUG	UUGAUGUGAUGUGAUGUGA
t0036788	21	34	miR7837	0	1	UGUGUGGAGCGGGUGGUAGCA	UGUGUGGAGCGGGUGGUAGCU
t0036808	20	34	miR6266a	0	1	UACAUGGCGGGGGAAAAUGA	UACAUGGCAGGGGAAAAUGA
t0036878	20	34	miR396c	0	2	UUCGAGAAGAUUGUGGGGAU	UUCAAGAAGAUUGUCGGGAUG
t0037122	19	34	miR7484h	1	0	UUCGUAGAAGUGGAUGAUA	UUUCGUAGAAGUGGAUGA
t0037167	21	34	miR5369	0	2	GGAGGAACAGAGGAUGGCACU	UGAAGAACAGAGGAUGGCA
t0037171	21	34	miR7753-3p	2	0	UGCAAGGAGAGACAUGGUCGC	UGUGCAAGGAGAGACAUGGU
t0037220	23	34	miR1077-5p	-1	1	AGUAACUUUUCGGAUCGCGUGCU	UUAACUUUUCGGAUCGCGUGC
t0037273	19	34	miR2934-5p	0	0	UCUCUUGCAAACGUUGGAA	UCUCUUGCAAACGUUGGA
t0037293	22	34	miR8648	-2	2	UCUUUGGCCAGUAGAAGCGAAA	UUUGGCCAGUAGAAGCGAUU
t0037334	19	34	miR9485	1	1	UAUGACAGUGUGGAGUACC	UUAUGACAGUGUGGAGUACA
t0037349	21	34	miR5065	0	0	UUGGCAAUACUUAUAAACUUC	UUGGCAAUACUUAUAAACU
t0037353	20	34	miR1220a	0	0	UUACGGUGGAGAGGAAGAAG	UUACGGUGGAGAGGAAGAAG
t0037417	25	34	miR9748	1	0	GAGGAAGGUGGGGAUGACGUCAAGU	GGAGGAAGGUGGGGAUGAC
t0037424	22	34	miR1077-5p	2	0	AACUUUUCGGAUCGCGUGCUUC	UUAACUUUUCGGAUCGCGUGC
t0037476	22	34	miR9722	-1	1	UUUAGAGCGGAAGAAGGAGAAA	UUAGAGCGGAAGAAGAAGAA
t0037531	20	33	miR9722	-1	1	UUUAGAGCGGAAGAAGGAGA	UUAGAGCGGAAGAAGAAGAA
t0037585	22	33	miR9722	-1	1	UUUAGAGCGGAAGAAGAAGAGG	UUAGAGCGGAAGAAGAAGAA
t0037613	21	33	miR7696a-3p	0	0	UGAAUUAUGAGAACGUGGAGC	UGAAUUAUGAGAACGUGGAG
t0037614	24	33	miR8638	2	0	AAAAGGAAUGGCUCUAAGGGUUGA	UGAAAAGGAAUGGCUCUAA
t0037686	21	33	miR4365	0	0	AAGAACUCCUUCCGGGACGCA	AAGAACUCCUUCCGGGACGCA
t0037756	24	33	miR9484	2	0	GGCAAGGGAAGUCGGCAAAUUGGU	UAGGCAAGGGAAGUCGGC
t0037759	20	33	miR9722	1	1	UAGAGCGGAAGAAGAAGAGA	UUAGAGCGGAAGAAGAAGAA
t0037792	21	33	miR1855	-4	0	UGCCAGGACUGGAAAGUAGCA	AGGACUGGAAAGUAGCAACAAGAGA
t0037810	21	33	miR6196	-3	2	GAGAGGACGAGGAAAUAGGUA	AGGACGAGGAAAUAGGAGG
t0037834	19	33	miR6266a	0	0	UACAUGGCAGGGGAAAAUG	UACAUGGCAGGGGAAAAUGA
t0037841	18	33	miR9748	2	0	AGGAAGGUGGGGAUGACG	GGAGGAAGGUGGGGAUGAC
t0037863	19	33	miR5656	1	0	CUGAAGUGGAGAAGGGUUC	ACUGAAGUGGAGAAGGGUU
t0037963	19	33	miR9722	-1	2	UUUAGAGCGGAAGAAGUAU	UUAGAGCGGAAGAAGAAGAA
t0038009	22	33	miR5178-3p	3	2	UGAAUGGGGGCAUGAGCGUAGA	UUAUGACCGGGGGCAUGAGCG
t0038034	20	33	miR6450b	2	1	CACUCAGGACUUCAAGGCGU	CGCACUCAGGACUUCAAGGCA
t0038076	22	33	miR9654b-3p	3	1	UAAAGGUUUGAGAGCGAGCAUC	UUCGAAAGGUUUGAGAGCGAGCAU
t0038081	18	33	miR8719	-2	0	UGCAAACGGAACUGGGAC	CAAACGGAACUGGGACAGGUAA
t0038092	20	33	miR5225c	2	0	UGUCGUCGGUGGAAGGUGAA	UCUGUCGUCGGUGGAAGGUG
t0038125	19	33	miR5562-3p	2	0	UGUGGGAGAAGGCUGUAAU	UAUGUGGGAGAAGGCUGUAA
t0038141	19	33	miR8155	0	1	UAACCAGCGAUGAUACCAA	UAACCGGCGAUGAUACCA
t0038158	20	33	miR482-5p	3	2	UGGGAUAUUAGACGAUGCAA	GCAUGGGAUAUUGGAAGA
t0038219	21	33	miR7753-3p	0	0	UGUGCAAGGAGAGACAUGGUC	UGUGCAAGGAGAGACAUGGU
t0038296	21	33	miR1077-5p	-4	1	CACAGUAACUUUUCGGAUCGC	UUAACUUUUCGGAUCGCGUGC
t0038303	21	33	miR6168	0	2	UUUGGCGGCGGUGGAUGCAUG	UCUUGCGGCGGUGGAUGCAUG
t0038360	21	33	miR8663b	0	1	UGGGCAUGAAGUUGGCUAUGU	UGGGCAUGAAGUUGGCAAUGU
t0038442	21	33	miR9722	1	1	UAGAGCGGAAGAAGAAGAGAA	UUAGAGCGGAAGAAGAAGAA
t0038445	22	33	miR2880	4	0	AUCCCGUCGGCACGGAUGCCCA	ACUGAUCCCGUCGGCACGGAUG
t0038502	21	33	miR2934-5p	-2	0	GCUCUCUUGCAAACGUUGGAA	UCUCUUGCAAACGUUGGA
t0038565	21	32	miR397b	-4	1	UGUGUCGUUGUCGUGAUCGUU	UCAUUGUCGUGAUCGUUGAG
t0038569	25	32	miR395x	4	0	AAGUGUUUGGAUUGCGCGGCGCGGG	GGUGAAGUGUUUGGAUUGCGC
t0038652	21	32	miR5675	0	0	UAGGGCAACAAACAAUGGAAA	UAGGGCAACAAACAAUGGAAA
t0038668	21	32	miR8180	4	2	UGCAGGAUGAAGGGUAUAUAC	CGCGUGCGGGAUGAAGGC
t0038682	21	32	miR948	0	0	UCGGCGUGUGGGAUCCGGAAC	UCGGCGUGUGGGAUCCGGAA
t0038688	21	32	miR6185	0	2	GCUGAGGGACGCGUAACAUAA	UCUGAGGGACGCGGAACAUA
t0038693	23	32	miR2934-5p	1	0	CUCUUGCAAACGUUGGAAGCGAU	UCUCUUGCAAACGUUGGA
t0038699	19	32	miR9722	1	1	UAGAGCGGAAGAAGAAGAG	UUAGAGCGGAAGAAGAAGAA
t0038806	25	32	miR9484	2	0	GGCAAGGGAAGUCGGCAAAUUGGUU	UAGGCAAGGGAAGUCGGC
t0038839	24	32	miR482-5p	-1	0	AGCAUGGGAUAUUGGAAGAAGCUC	GCAUGGGAUAUUGGAAGA
t0039024	19	32	miR9484	2	0	GGCAAGGGAAGUCGGCAAA	UAGGCAAGGGAAGUCGGC
t0039123	22	32	miR9748	0	0	GGAGGAAGGUGGGGAUGACGUC	GGAGGAAGGUGGGGAUGAC
t0039161	20	32	miR835-5p	-4	0	UGUAUUCUUGCAGAGUUCUU	UUCUUGCAGAGUUCUUUCC
t0039225	20	32	miR5076	-2	0	GCGAAUGUGGAGCAGACGGG	GAAUGUGGAGCAGACGGGUUU
t0039328	24	32	miR1077-5p	-1	1	AGUAACUUUUCGGAUCGCGUGCUU	UUAACUUUUCGGAUCGCGUGC
t0039335	21	32	miR5369	0	1	UGAGGAACAGAGGAUGGCAAA	UGAAGAACAGAGGAUGGCA
t0039421	26	32	miR1077-5p	4	0	CUUUUCGGAUCGCGUGCUUCGGCGGC	UUAACUUUUCGGAUCGCGUGC
t0039423	21	32	miR8719	-1	1	GCAAACGGAACUGGGACAGGC	CAAACGGAACUGGGACAGGUAA
t0039668	22	31	miR5526	-4	0	CGACACAGGUAGGUAGGUAGAG	ACAGGUAGGUAGGUAGAG
t0039669	22	31	miR1855	-3	0	GCCAGGACUGGAAAGUAGCAAC	AGGACUGGAAAGUAGCAACAAGAGA
t0039670	24	31	miR9654b-3p	3	0	GAAAGGUUUGAGAGCGAGCAUCCA	UUCGAAAGGUUUGAGAGCGAGCAU
t0039698	21	31	miR1507a	0	2	UCUUCAAUGACGUCAUCUGCA	UCUUCCAUUACGUCAUCU
t0039781	21	31	miR9484	3	1	UCAAGGGAAGUCGGCAAAUUG	UAGGCAAGGGAAGUCGGC
t0039809	20	31	miR1077-5p	0	0	UUAACUUUUCGGAUCGCGUG	UUAACUUUUCGGAUCGCGUGC
t0039814	20	31	miR1077-5p	-3	1	ACAGUAACUUUUCGGAUCGC	UUAACUUUUCGGAUCGCGUGC
t0039832	22	31	miR9722	0	2	GUAGAGCGGAAGAAGAAGAGAA	UUAGAGCGGAAGAAGAAGAA
t0039964	21	31	miR396a-3p	4	1	UAAAGCGUGCGAGAGAAAUCA	UCAAUAAAGCGUGCGACAG
t0039991	21	31	miR396a-3p	4	1	UAAAGCGUGCGAGAGAAAUCU	UCAAUAAAGCGUGCGACAG
t0040001	20	31	miR6292	0	0	UGUUUUUAAUCGUUUGUCAC	UGUUUUUAAUCGUUUGUCA
t0040001	20	31	miR6148b	0	0	UGUUUUUAAUCGUUUGUCAC	UGUUUUUAAUCGUUUGUCACA
t0040052	24	31	miR9748	0	0	GGAGGAAGGUGGGGAUGACGUCAA	GGAGGAAGGUGGGGAUGAC
t0040126	20	31	miR9559-5p	2	0	UGGUUUUGUGUAUUGUUGUC	UCUGGUUUUGUGUAUUGUUG
t0040139	20	31	miR5778	-2	0	UUCGAGAACUGUUCGUCGUA	CGAGAACUGUUCGUCGUAUC
t0040168	23	31	miR1855	-4	0	UGCCAGGACUGGAAAGUAGCAAC	AGGACUGGAAAGUAGCAACAAGAGA
t0040198	22	31	miR9722	1	1	UAGAGCGGAAGAAGAAGAGGUU	UUAGAGCGGAAGAAGAAGAA
t0040219	20	31	miR6476a	0	1	UCACUGGAGAUGGAAACGUU	UCACUGGAGAUGGAAACGUA
t0040246	19	31	miR1507a	-4	0	UAUCUCUUCCAUUACGUCA	UCUUCCAUUACGUCAUCU
t0040259	21	31	miR9722	1	2	UAGAGCGGAAGAAGGAGAGGC	UUAGAGCGGAAGAAGAAGAA
t0040279	19	31	miR5719	-4	0	UACAUUGAUGAUAAAGGAC	UUGAUGAUAAAGGACUUC
t0040281	20	31	miR7484h	1	0	UUCGUAGAAGUGGAUGAUAU	UUUCGUAGAAGUGGAUGA
t0040448	20	31	miR8648	-2	0	GCUUUGGCCAGUAGAAGCGA	UUUGGCCAGUAGAAGCGAUU
t0040456	19	31	miR6185	0	2	UCUUAGGGACGCGUAACAU	UCUGAGGGACGCGGAACAUA
t0040481	18	31	miR5526	1	0	CAGGUAGGUAGGUAGAGU	ACAGGUAGGUAGGUAGAG
t0040488	25	31	miR9748	-3	0	ACCGGAGGAAGGUGGGGAUGACGUC	GGAGGAAGGUGGGGAUGAC
t0040546	20	31	miR6292	0	2	UGUUUUUAAUUGAUUGUCAC	UGUUUUUAAUCGUUUGUCA
t0040622	22	31	miR8719	0	2	CAAACGGAACUGGGACAGGCGA	CAAACGGAACUGGGACAGGUAA
t0040644	21	31	miR8648	0	2	UGUGGCCAGUAGAAGCGAGUG	UUUGGCCAGUAGAAGCGAUU
t0040645	21	31	miR9484	-3	0	AUGUAGGCAAGGGAAGUCGGC	UAGGCAAGGGAAGUCGGC
t0040665	20	31	miR391-5p	0	0	UGUCGCAGGAGAGCCGCGCC	UGUCGCAGGAGAGCCGCGCCA
t0040747	20	31	miR161.2	0	1	UCAUGAUUGAAAGGACAGUU	UCAUGAUUGAAAGGACAA
t0040867	21	30	miR7484h	2	0	UCGUAGAAGUGGAUGAUUUUU	UUUCGUAGAAGUGGAUGA
t0040876	20	30	miR5202	0	2	UUAAGACAGUUAAAUCUCUU	UUACGACAGUUAAAUCUCA
t0040979	19	30	miR5526	3	0	GGUAGGUAGGUAGAGUAUA	ACAGGUAGGUAGGUAGAG
t0041007	22	30	miR9722	2	2	AGAGCGGAAGAAGUAGAGGCAA	UUAGAGCGGAAGAAGAAGAA
t0041024	21	30	miR9722	-1	2	UAGAGAGCGGAAGAAGAAGAA	UUAGAGCGGAAGAAGAAGAA
t0041100	20	30	miR8648	1	0	UUGGCCAGUAGAAGCGAUUU	UUUGGCCAGUAGAAGCGAUU
t0041334	21	30	miR9722	0	2	UUAUAGCGGAAGAAGAAGAGG	UUAGAGCGGAAGAAGAAGAA
t0041392	18	30	miR5225c	-2	0	UAUCUGUCGUCGGUGGAA	UCUGUCGUCGGUGGAAGGUG
t0041423	22	30	miR2880	-2	0	GUACUGAUCCCGUCGGCACGGA	ACUGAUCCCGUCGGCACGGAUG
t0041425	22	30	miR9722	0	0	UUAGAGCGGAAGAAGAAGAAAA	UUAGAGCGGAAGAAGAAGAA
t0041428	20	30	miR2934-5p	1	0	CUCUUGCAAACGUUGGAAGC	UCUCUUGCAAACGUUGGA
t0041475	21	30	miR6185	2	2	UGAGGGACGCGUAACAUGCAA	UCUGAGGGACGCGGAACAUA
t0041497	22	30	miR161.2	0	1	UCAUGAUUGAAAGGACAGAGUU	UCAUGAUUGAAAGGACAA
t0041575	19	30	miR2934-5p	2	0	UCUUGCAAACGUUGGAAGC	UCUCUUGCAAACGUUGGA
t0041613	21	30	miR8142	0	1	UGAGGAUAGAUCAUAAAGGUA	UGAGGAUAGAUCAUAAAGGUU
t0041651	20	30	miR5225c	0	1	UCUGUCGUCGGUGGAAGGUA	UCUGUCGUCGGUGGAAGGUG
t0041691	22	30	miR8648	0	1	UUUGGCCAGUAGAAGCGAGUUU	UUUGGCCAGUAGAAGCGAUU
t0041784	18	30	miR1855	-2	0	CCAGGACUGGAAAGUAGC	AGGACUGGAAAGUAGCAACAAGAGA
t0041829	21	30	miR7696a-3p	4	2	UGAUGAGAUCGUGGAGCUUCG	UGAAUUAUGAGAACGUGGAG
t0041849	21	30	miR6207	0	0	UGGACGUCUGGAGCGCCGAUG	UGGACGUCUGGAGCGCCGAUG
t0042033	20	29	miR8740	0	1	UAAUGAUGGGCACGUAGCAA	UAAUGAUGGGCACGUAGUA
t0042046	20	29	miR847-5p	3	1	UGAUGAGAAACGAAUGAUGA	UCUUGAUGAGAAACGAAUGAA
t0042048	24	29	miR9748	-2	0	CCGGAGGAAGGUGGGGAUGACGUC	GGAGGAAGGUGGGGAUGAC
t0042299	21	29	miR1033a	0	2	UGCGGUCAAGAUGGGCUAUUC	UGCGGUCGAGAUGGGCUACU
t0042314	20	29	miR7536a	0	0	UUCAAGACGUGCCAAGAGUG	UUCAAGACGUGCCAAGAGUG
t0042322	21	29	miR397b	3	0	UUGUCGUGAUCGUUGAGCGUG	UCAUUGUCGUGAUCGUUGAG
t0042329	21	29	miR8154	-4	1	UAGGGAGAGGAGGAGAGAAGA	UAGAGGAGGAGAGAAGAAGA
t0042331	21	29	miR7484h	-4	0	UUAGUUUCGUAGAAGUGGAUG	UUUCGUAGAAGUGGAUGA
t0042354	20	29	miR9654b-3p	3	1	UAAAGGUUUGAGAGCGAGCA	UUCGAAAGGUUUGAGAGCGAGCAU
t0042382	21	29	miR482-5p	-4	0	AUUAGCAUGGGAUAUUGGAAG	GCAUGGGAUAUUGGAAGA
t0042413	18	29	miR5526	-1	0	CACAGGUAGGUAGGUAGA	ACAGGUAGGUAGGUAGAG
t0042434	21	29	miR2119	1	0	CAAGGGAGAUGUGGGGAGACU	UCAAGGGAGAUGUGGGGAGA
t0042458	21	29	miR7484h	1	0	UUCGUAGAAGUGGAUGAUUUA	UUUCGUAGAAGUGGAUGA
t0042509	21	29	miR9654b-3p	1	0	UCGAAAGGUUUGAGAGCGAGC	UUCGAAAGGUUUGAGAGCGAGCAU
t0042564	20	29	miR8719	0	1	CAAACGGAACUGGGACAGGC	CAAACGGAACUGGGACAGGUAA
t0042599	23	29	miR5526	0	0	ACAGGUAGGUAGGUAGAGUAUAC	ACAGGUAGGUAGGUAGAG
t0042628	21	29	miR951	0	0	UAUCCUUGCGUCUGGACACAC	UAUCCUUGCGUCUGGACACAC
t0042632	20	29	miR161.2	0	1	UCAUGAUUGAAAGGACAGAC	UCAUGAUUGAAAGGACAA
t0042688	20	29	miR3706	0	1	UUCGGAGACAUGUAAUAAGC	UUCGGAGACAUGUAAUAAGA
t0042697	20	29	miR8648	2	2	UUGCCAGUAGAAGCGAGUUA	UUUGGCCAGUAGAAGCGAUU
t0042721	19	29	miR5225c	-2	0	UAUCUGUCGUCGGUGGAAG	UCUGUCGUCGGUGGAAGGUG
t0042739	22	29	miR395x	-4	0	GUCCGGUGAAGUGUUUGGAUUG	GGUGAAGUGUUUGGAUUGCGC
t0042749	18	29	miR5202	1	1	UACGACAGUUAAAUCUCU	UUACGACAGUUAAAUCUCA
t0042839	19	29	miR8648	1	1	UUGGCCAGUAGAAGCGAGU	UUUGGCCAGUAGAAGCGAUU
t0042878	20	29	miR156c	1	0	UGACAGAAGAGAGAGAGCAC	UUGACAGAAGAGAGAGAGCAC
t0042887	20	29	miR399d	0	0	UGCAGGAGAUUUGCUCGUAC	UGCAGGAGAUUUGCUCGUA
t0042906	19	29	miR5076	-4	2	UACGGAAUGUGUAGCAGGC	GAAUGUGGAGCAGACGGGUUU
t0042933	20	29	miR1077-5p	-2	1	CAGUAACUUUUCGGAUCGCG	UUAACUUUUCGGAUCGCGUGC
t0042949	20	29	miR5656	-4	0	UAAGACUGAAGUGGAGAAGG	ACUGAAGUGGAGAAGGGUU
t0043033	21	29	miR482-5p	3	2	UGGGAUAUUAGACGAUGCACC	GCAUGGGAUAUUGGAAGA
t0043107	26	29	miR6196	0	0	AGGACGAGGAAAUAGGAGGAGAAUAA	AGGACGAGGAAAUAGGAGG
t0043132	20	29	miR6185	2	2	GGAGGGACGCGCAACAUAUU	UCUGAGGGACGCGGAACAUA
t0043143	20	29	miR482-5p	0	1	UCAUGGGAUAUUGGAAGAAG	GCAUGGGAUAUUGGAAGA
t0043165	24	29	miR1077-5p	-4	1	CACAGUAACUUUUCGGAUCGCGUG	UUAACUUUUCGGAUCGCGUGC
t0043173	19	29	miR6185	2	1	UGAGGGACGCGUAACAUAU	UCUGAGGGACGCGGAACAUA
t0043199	19	29	miR5526	1	0	CAGGUAGGUAGGUAGAGUA	ACAGGUAGGUAGGUAGAG
t0043229	20	29	miR2934-5p	-1	0	CUCUCUUGCAAACGUUGGAA	UCUCUUGCAAACGUUGGA
t0043255	23	29	miR8719	-2	2	UGCAAACGGAACUGGGACAGGCG	CAAACGGAACUGGGACAGGUAA
t0043272	20	29	miR5369	0	1	UUAAGAACAGAGGAUGGCAU	UGAAGAACAGAGGAUGGCA
t0043332	21	28	miR8755	-1	1	UUGAGCCGCUUGCUGACGUGA	UGAGCCGCUUGCUGACGUGGCA
t0043335	20	28	miR9722	-1	1	UUUAGAGCGGAAGAAGAAGU	UUAGAGCGGAAGAAGAAGAA
t0043351	20	28	miR5076	3	0	UGUGGAGCAGACGGGUUUUC	GAAUGUGGAGCAGACGGGUUU
t0043395	21	28	miR168b	0	0	UACGCGUAGGUCAGGUCGGGC	UACGCGUAGGUCAGGUCGGG
t0043557	21	28	miR7484h	-4	2	UGAGUUUCGUAGAAGUGGUUA	UUUCGUAGAAGUGGAUGA
t0043567	20	28	miR6185	2	1	UGAGGGACGCGCAACAUAAA	UCUGAGGGACGCGGAACAUA
t0043575	21	28	miR4386	0	0	UGAAGUUCUGGAAGAGGACGC	UGAAGUUCUGGAAGAGGACGC
t0043582	23	28	miR2934-5p	-4	0	AAGCUCUCUUGCAAACGUUGGAA	UCUCUUGCAAACGUUGGA
t0043603	20	28	miR6284	0	0	UCUUGGACCUGGAUGGAGAU	UCUUGGACCUGGAUGGAGAUC
t0043626	21	28	miR536	0	0	UUAUCAAGCUGUGUGCACCAA	UUAUCAAGCUGUGUGCACC
t0043655	20	28	miR2880	-3	1	UGUACUGAUCCCGUCGGCAA	ACUGAUCCCGUCGGCACGGAUG
t0043746	20	28	miR3706	1	1	UCGGAGACAUGUAAUAAGCA	UUCGGAGACAUGUAAUAAGA
t0043761	21	28	miR6185	2	2	UGAGGGACGCGUAACAUGUUC	UCUGAGGGACGCGGAACAUA
t0043791	23	28	miR482-5p	-3	0	UUAGCAUGGGAUAUUGGAAGAAG	GCAUGGGAUAUUGGAAGA
t0043891	21	28	miR8648	-1	2	UUUUGGCCAGUAGAAGCGCUG	UUUGGCCAGUAGAAGCGAUU
t0043913	26	28	miR5656	-2	0	AGACUGAAGUGGAGAAGGGUUCCGUG	ACUGAAGUGGAGAAGGGUU
t0043937	20	28	miR6266a	0	1	UACAGGGCAGGGGAAAAUGA	UACAUGGCAGGGGAAAAUGA
t0044038	20	28	miR2275a-5p	0	0	UCAGUGGCGAGAGAAAGCAA	UCAGUGGCGAGAGAAAGCAA
t0044061	22	28	miR5076	-3	2	UGCGAAUGUGGAGCAGACGUUU	GAAUGUGGAGCAGACGGGUUU
t0044137	18	28	miR2934-5p	1	0	CUCUUGCAAACGUUGGAA	UCUCUUGCAAACGUUGGA
t0044144	18	28	miR1077-5p	0	1	GUAACUUUUCGGAUCGCG	UUAACUUUUCGGAUCGCGUGC
t0044152	22	28	miR9722	-1	2	UUUAGAGCGGAAGAAGUAGAGA	UUAGAGCGGAAGAAGAAGAA
t0044213	22	28	miR9484	-2	0	UGUAGGCAAGGGAAGUCGGCAA	UAGGCAAGGGAAGUCGGC
t0044221	18	28	miR9484	3	0	GCAAGGGAAGUCGGCAAA	UAGGCAAGGGAAGUCGGC
t0044246	20	28	miR9722	-2	1	CUUUAGAGCGGAAGAAGUAG	UUAGAGCGGAAGAAGAAGAA
t0044313	20	28	miR2934-5p	4	0	UUGCAAACGUUGGAAGCGAU	UCUCUUGCAAACGUUGGA
t0044323	19	28	miR8638	1	0	GAAAAGGAAUGGCUCUAAG	UGAAAAGGAAUGGCUCUAA
t0044365	20	28	miR6185	0	2	UCUGAGGGACACGUAACAUA	UCUGAGGGACGCGGAACAUA
t0044366	20	28	miR4386	-3	0	UCAUGAAGUUCUGGAAGAGG	UGAAGUUCUGGAAGAGGACGC
t0044478	21	28	miR8142	0	0	UGAGGAUAGAUCAUAAAGGUU	UGAGGAUAGAUCAUAAAGGUU
t0044535	20	28	miR7484h	1	1	GUCGUAGAAGUGGAUGAUUU	UUUCGUAGAAGUGGAUGA
t0044575	21	28	miR7821	-4	0	UCUGUGAUGGACUCGGCAUUG	UGAUGGACUCGGCAUUGUGA
t0044614	19	28	miR8664	0	1	UUUAGUCAAGUGGGACGGA	UGUAGUCAAGUGGGACGGACA
t0044638	20	27	miR5225c	2	0	UGUCGUCGGUGGAAGGUGUU	UCUGUCGUCGGUGGAAGGUG
t0044701	21	27	miR391-5p	2	1	UCGCAGGAGAGCCGCGCCGCG	UGUCGCAGGAGAGCCGCGCCA
t0044729	20	27	miR156g-3p	4	0	UACCUCUUCUGUCUCCGAGC	UUCUUACCUCUUCUGUCUCC
t0044774	19	27	miR863-3p	0	0	UUGGAGCAACAGACAAUAU	UUGGAGCAACAGACAAUAU
t0044862	19	27	miR6177	0	0	UACCGAUGGACGAACGGCA	UACCGAUGGACGAACGGCACUU
t0044870	21	27	miR3476	0	0	UCGCGACUGGGAUUUGUUGGA	UCGCGACUGGGAUUUGUUGGAA
t0044876	22	27	miR2934-5p	-3	0	AGCUCUCUUGCAAACGUUGGAA	UCUCUUGCAAACGUUGGA
t0044881	19	27	miR8648	2	0	UGGCCAGUAGAAGCGAUUU	UUUGGCCAGUAGAAGCGAUU
t0044883	20	27	miR5564b	0	1	UACAAUUCGUCGUACACUUU	UACAAUUCGUCGUACACUUGA
t0044888	21	27	miR166u	0	1	UCUGGACCAGGCUUUAAAUUA	UCUGGACCAGGCUUUAAAUUC
t0044924	21	27	miR6292	2	2	UUUUUAAUUGAUUGUCACUUG	UGUUUUUAAUCGUUUGUCA
t0044927	24	27	miR9484	-4	0	AAUGUAGGCAAGGGAAGUCGGCAA	UAGGCAAGGGAAGUCGGC
t0044940	26	27	miR9748	2	0	AGGAAGGUGGGGAUGACGUCAAGUCA	GGAGGAAGGUGGGGAUGAC
t0044990	25	27	miR395x	-2	0	CCGGUGAAGUGUUUGGAUUGCGCGG	GGUGAAGUGUUUGGAUUGCGC
t0045028	20	27	miR820a	0	1	UCGGGCUCGUGAAUGCCGGC	UCGGGCUCGUGGAUGCCGG
t0045030	22	27	miR9722	-1	1	UUUAGAGCGGAAGAAGUAGAAA	UUAGAGCGGAAGAAGAAGAA
t0045066	21	27	miR396c	0	1	GUCAAGAAGAUUGUCGGGAUG	UUCAAGAAGAUUGUCGGGAUG
t0045134	20	27	miR535b	0	2	UAGACAAGGAGAGGACAUUU	UAGACAAGGAGAGGACACG
t0045263	21	27	miR7484h	2	0	UCGUAGAAGUGGAUGAUUACA	UUUCGUAGAAGUGGAUGA
t0045293	20	27	miR8142	0	0	UGAGGAUAGAUCAUAAAGGU	UGAGGAUAGAUCAUAAAGGUU
t0045364	20	27	miR7540a	0	0	UUGAUGUGAUGUGAUGUGAA	UUGAUGUGAUGUGAUGUGA
t0045393	18	27	miR6185	2	1	UGAGGGACGCGCAACAUA	UCUGAGGGACGCGGAACAUA
t0045443	19	27	miR2667a	4	0	UGAUCUGACGGUAGCGGCU	UCCAUGAUCUGACGGUAGCG
t0045526	24	27	miR482-5p	-4	0	AUUAGCAUGGGAUAUUGGAAGAAG	GCAUGGGAUAUUGGAAGA
t0045558	21	27	miR1220a	-2	0	UGUUACGGUGGAGAGGAAGAA	UUACGGUGGAGAGGAAGAAG
t0045601	21	27	miR902a-5p	-2	0	UCUAUGAUGAAAGAUUGUUCG	UAUGAUGAAAGAUUGUUCGA
t0045628	21	27	miR3982-3p	2	0	UGACUACAUGGAGCGCAAUAU	UUUGACUACAUGGAGCGCA
t0045707	18	27	miR6185	0	1	UCUGAGGGACGCGCAACA	UCUGAGGGACGCGGAACAUA
t0045816	22	27	miR2916	4	0	AUCGAAGACGAUCAGAUACCGU	GGGGAUCGAAGACGAUCAGA
t0045933	22	27	miR2934-5p	1	0	CUCUUGCAAACGUUGGAAGCGA	UCUCUUGCAAACGUUGGA
t0045967	21	27	miR319c	0	0	AUCCAUCGAUGCAGGAGCUGA	AUCCAUCGAUGCAGGAGCUGA
t0046067	19	27	miR1220a	1	1	UACGGUGGAGAGGGAGAAG	UUACGGUGGAGAGGAAGAAG
t0046092	22	27	miR166h-3p	1	0	UCGGACCUGGCUUCUUGCGGAA	UUCGGACCUGGCUUCUUGC
t0046167	19	26	miR6173	-2	0	UCUUAGCUGUAAACGAUGG	UUAGCUGUAAACGAUGGAUAC
t0046199	22	26	miR9722	1	1	UAGAGCGGAAGAAGAAGAGGAA	UUAGAGCGGAAGAAGAAGAA
t0046226	21	26	miR5225c	2	0	UGUCGUCGGUGGAAGGUGUUU	UCUGUCGUCGGUGGAAGGUG
t0046230	21	26	miR7484h	2	1	GCGUAGAAGUGGAUGAUUACG	UUUCGUAGAAGUGGAUGA
t0046248	27	26	miR5656	-3	0	AAGACUGAAGUGGAGAAGGGUUCCGUG	ACUGAAGUGGAGAAGGGUU
t0046488	19	26	miR2934-5p	4	0	UUGCAAACGUUGGAAGCGA	UCUCUUGCAAACGUUGGA
t0046582	21	26	miR5369	0	1	GGAAGAACAGAGGAUGGCAUU	UGAAGAACAGAGGAUGGCA
t0046595	18	26	miR9748	1	0	GAGGAAGGUGGGGAUGAC	GGAGGAAGGUGGGGAUGAC
t0046697	23	26	miR395x	1	0	GUGAAGUGUUUGGAUUGCGCGGC	GGUGAAGUGUUUGGAUUGCGC
t0046799	20	26	miR1077-5p	-4	1	CACAGUAACUUUUCGGAUCG	UUAACUUUUCGGAUCGCGUGC
t0046891	21	26	miR5526	-4	0	CGACACAGGUAGGUAGGUAGA	ACAGGUAGGUAGGUAGAG
t0046898	18	26	miR9552a-3p	0	2	UAACCAAGUAGACACCAU	UGACCAAGUAGACACGAUAA
t0046902	18	26	miR391-5p	-4	2	UUAUUAUCGCAGGACAGC	UGUCGCAGGAGAGCCGCGCCA
t0046947	21	26	miR8638	-4	2	UUUGGGAAAAGGAAUGGCUCA	UGAAAAGGAAUGGCUCUAA
t0046966	22	26	miR5225c	4	0	UCGUCGGUGGAAGGUGAAGUGA	UCUGUCGUCGGUGGAAGGUG
t0047050	20	26	miR6469	0	0	UGGCAGAAUCGAUUCAGUUU	UGGCAGAAUCGAUUCAGUUUA
t0047053	21	26	miR5202	1	1	UACGACAGUUAAAUCUCUUCA	UUACGACAGUUAAAUCUCA
t0047090	20	26	miR6185	2	2	UGAGGGACGCGUAACAUGCA	UCUGAGGGACGCGGAACAUA
t0047146	20	26	miR7837	2	0	UGUGGAGCGGGUGGUAGCUU	UGUGUGGAGCGGGUGGUAGCU
t0047167	19	26	miR3624-3p	0	0	UCAGAACAGCAGCAACACU	UCAGAACAGCAGCAACACU
t0047282	21	26	miR5526	-3	0	GACACAGGUAGGUAGGUAGAG	ACAGGUAGGUAGGUAGAG
t0047331	25	26	miR395x	3	0	GAAGUGUUUGGAUUGCGCGGCGCGG	GGUGAAGUGUUUGGAUUGCGC
t0047455	21	26	miR2934-5p	4	2	UUGCAAACGUCGGUGGUCCUA	UCUCUUGCAAACGUUGGA
t0047495	19	26	miR5656	-4	0	UAAGACUGAAGUGGAGAAG	ACUGAAGUGGAGAAGGGUU
t0047526	19	26	miR9748	1	0	GAGGAAGGUGGGGAUGACG	GGAGGAAGGUGGGGAUGAC
t0047550	21	26	miR9722	-1	1	UUUAGAGCGGAAGAAGAAGUA	UUAGAGCGGAAGAAGAAGAA
t0047572	21	26	miR399d	0	0	UGCAGGAGAUUUGCUCGUACA	UGCAGGAGAUUUGCUCGUA
t0047596	22	26	miR8154	0	0	UAGAGGAGGAGAGAAGAAGAAA	UAGAGGAGGAGAGAAGAAGA
t0047646	18	26	miR866-5p	-2	0	UCUCAUGGGACGGAUUUU	UCAUGGGACGGAUUUUGUU
t0047744	24	25	miR395x	2	0	UGAAGUGUUUGGAUUGCGCGGCGC	GGUGAAGUGUUUGGAUUGCGC
t0047798	18	25	miR951	-1	0	UUAUCCUUGCGUCUGGAC	UAUCCUUGCGUCUGGACACAC
t0047831	23	25	miR482-5p	0	0	GCAUGGGAUAUUGGAAGAAGCUC	GCAUGGGAUAUUGGAAGA
t0047878	23	25	miR5526	-4	0	CGACACAGGUAGGUAGGUAGAGU	ACAGGUAGGUAGGUAGAG
t0047893	23	25	miR9654b-3p	0	0	UUCGAAAGGUUUGAGAGCGAGCA	UUCGAAAGGUUUGAGAGCGAGCAU
t0047901	21	25	miR166h-3p	0	0	UUCGGACCUGGCUUCUUGCGA	UUCGGACCUGGCUUCUUGC
t0047915	25	25	miR1077-5p	2	0	AACUUUUCGGAUCGCGUGCUUCGGC	UUAACUUUUCGGAUCGCGUGC
t0047928	18	25	miR6476a	4	1	UGGAGAUGGAAACGUUCG	UCACUGGAGAUGGAAACGUA
t0048010	18	25	miR6194	0	0	UAGGGGAUCGAAGACGAU	UAGGGGAUCGAAGACGAU
t0048068	21	25	miR1509a	-3	0	UAAUAAUCAAGGAAUCGACGU	UAAUCAAGGAAUCGACGUCG
t0048092	21	25	miR8154	-4	0	UAAGUAGAGGAGGAGAGAAGA	UAGAGGAGGAGAGAAGAAGA
t0048343	24	25	miR9748	1	0	GAGGAAGGUGGGGAUGACGUCAAG	GGAGGAAGGUGGGGAUGAC
t0048414	20	25	miR8180	4	2	UGGGAGAUGAAGGCAAGUCG	CGCGUGCGGGAUGAAGGC
t0048772	19	25	miR8180	0	1	CGCGUGAGGGAUGAAGGCU	CGCGUGCGGGAUGAAGGC
t0048891	19	25	miR6266a	4	0	UGGCAGGGGAAAAUGAUGA	UACAUGGCAGGGGAAAAUGA
t0048926	25	25	miR5526	-4	0	CGACACAGGUAGGUAGGUAGAGUAU	ACAGGUAGGUAGGUAGAG
t0048932	20	25	miR9722	0	1	UUAGAGCGGAAGAAGAAGAU	UUAGAGCGGAAGAAGAAGAA
t0048967	21	25	miR161.2	0	1	UCAUGAUUGAAAGGACAGUUU	UCAUGAUUGAAAGGACAA
t0048996	19	25	miR396a-3p	4	0	UAAAGCGUGCGACAGAAAU	UCAAUAAAGCGUGCGACAG
t0049005	20	25	miR529b	0	0	UGCAGAGCAGAAGUACAGCU	UGCAGAGCAGAAGUACAGCUU
t0049036	22	25	miR5766	0	0	UUCGAGGUAGAAGAGGCAAGGU	UUCGAGGUAGAAGAGGCAAGG
t0049089	21	25	miR9722	1	1	UAGAGCGGAAGAAGAAGAUUU	UUAGAGCGGAAGAAGAAGAA
t0049102	21	25	miR9559-5p	2	1	UGGUUUUGUGCAUUGUUGUCU	UCUGGUUUUGUGUAUUGUUG
t0049108	24	25	miR482-5p	-3	0	UUAGCAUGGGAUAUUGGAAGAAGC	GCAUGGGAUAUUGGAAGA
t0049162	20	25	miR169e	0	0	UAGCCAAGAGAACUGACAAC	UAGCCAAGAGAACUGACAACG
t0049341	19	25	miR9748	-2	0	CCGGAGGAAGGUGGGGAUG	GGAGGAAGGUGGGGAUGAC
t0049395	21	24	miR6196	-3	1	UAGAGGACGAGGAAAUAGGAU	AGGACGAGGAAAUAGGAGG
t0049421	20	24	miR6196	-3	1	UAGAGGACGAGGAAAUAGGC	AGGACGAGGAAAUAGGAGG
t0049424	20	24	miR863-3p	-1	0	UUUGGAGCAACAGACAAUAU	UUGGAGCAACAGACAAUAU
t0049472	26	24	miR9748	1	0	GAGGAAGGUGGGGAUGACGUCAAGUC	GGAGGAAGGUGGGGAUGAC
t0049476	22	24	miR2119	-1	0	UUCAAGGGAGAUGUGGGGAGAA	UCAAGGGAGAUGUGGGGAGA
t0049556	21	24	miR5076	-3	0	UGCGAAUGUGGAGCAGACGGG	GAAUGUGGAGCAGACGGGUUU
t0049601	22	24	miR863-3p	-1	1	UUUGGAGCAACAGACAAUAGCG	UUGGAGCAACAGACAAUAU
t0049624	21	24	miR482-5p	3	0	UGGGAUAUUGGAAGAAGCUCU	GCAUGGGAUAUUGGAAGA
t0049667	20	24	miR5719	0	1	UUGAUGAUAAAGGGCUUCCC	UUGAUGAUAAAGGACUUC
t0049737	18	24	miR6196	-4	0	UUAGAGGACGAGGAAAUA	AGGACGAGGAAAUAGGAGG
t0049805	20	24	miR535b	4	0	CAAGGAGAGGACACGUAGAA	UAGACAAGGAGAGGACACG
t0049829	18	24	miR8740	0	0	UAAUGAUGGGCACGUAGU	UAAUGAUGGGCACGUAGUA
t0049852	19	24	miR841b-3p	4	0	UUUUUGGGGUCGUUUUUAU	CAAUUUUUUGGGGUCGUUU
t0049857	22	24	miR6173	-2	0	UCUUAGCUGUAAACGAUGGAUA	UUAGCUGUAAACGAUGGAUAC
t0049861	21	24	miR9722	-1	0	GUUAGAGCGGAAGAAGAAGAA	UUAGAGCGGAAGAAGAAGAA
t0049898	27	24	miR1077-5p	1	0	UAACUUUUCGGAUCGCGUGCUUCGGCG	UUAACUUUUCGGAUCGCGUGC
t0049921	18	24	miR482-5p	4	1	UGGAUAUUGGAAGAAGCU	GCAUGGGAUAUUGGAAGA
t0049928	22	24	miR951	-4	0	UAGUUAUCCUUGCGUCUGGACA	UAUCCUUGCGUCUGGACACAC
t0049945	19	24	miR9484	-1	0	GUAGGCAAGGGAAGUCGGC	UAGGCAAGGGAAGUCGGC
t0049968	20	24	miR5076	3	0	UGUGGAGCAGACGGGUUUUA	GAAUGUGGAGCAGACGGGUUU
t0050011	21	24	miR164	-4	0	UGGGUGGAGAAGUGGGAGAAC	UGGAGAAGUGGGAGAACGUGU
t0050074	20	24	miR7696a-3p	4	2	UGAUGAGAAUGUGGAGUUUC	UGAAUUAUGAGAACGUGGAG
t0050075	19	24	miR9722	-1	2	UUUAGAGCGGAAGAAGUAA	UUAGAGCGGAAGAAGAAGAA
t0050138	21	24	miR9722	2	2	AGAGCGGAAGAAGUAGAGGAA	UUAGAGCGGAAGAAGAAGAA
t0050139	21	24	miR5202	1	2	GACGACAGUUAAAUCUCUUCU	UUACGACAGUUAAAUCUCA
t0050189	20	24	miR5225c	2	0	UGUCGUCGGUGGAAGGUGUA	UCUGUCGUCGGUGGAAGGUG
t0050310	25	24	miR8638	3	0	AAAGGAAUGGCUCUAAGGGUUGAGG	UGAAAAGGAAUGGCUCUAA
t0050326	21	24	miR8154	-4	2	UAGGGAGAGGAGGAGAGAAGU	UAGAGGAGGAGAGAAGAAGA
t0050351	18	24	miR1077-5p	-2	1	CAGUAACUUUUCGGAUCG	UUAACUUUUCGGAUCGCGUGC
t0050352	26	24	miR9654b-3p	3	0	GAAAGGUUUGAGAGCGAGCAUCCAUG	UUCGAAAGGUUUGAGAGCGAGCAU
t0050507	18	24	miR6194	-3	0	AGUUAGGGGAUCGAAGAC	UAGGGGAUCGAAGACGAU
t0050536	20	24	miR8154	-4	1	UAGGGAGAGGAGGAGAGAAG	UAGAGGAGGAGAGAAGAAGA
t0050567	23	24	miR8638	4	0	AAGGAAUGGCUCUAAGGGUUGAG	UGAAAAGGAAUGGCUCUAA
t0050572	22	24	miR395x	-1	0	CGGUGAAGUGUUUGGAUUGCGC	GGUGAAGUGUUUGGAUUGCGC
t0050645	20	24	miR5562-3p	0	1	GAUGUGGGAGAAGGCUGUAA	UAUGUGGGAGAAGGCUGUAA
t0050710	24	24	miR8719	-3	2	AUGCAAACGGAACUGGGACAGGCG	CAAACGGAACUGGGACAGGUAA
t0050768	20	24	miR5562-3p	2	0	UGUGGGAGAAGGCUGUAAUA	UAUGUGGGAGAAGGCUGUAA
t0050862	19	24	miR161.2	0	1	UCAUGAUUGAAAGGACAGU	UCAUGAUUGAAAGGACAA
t0050875	21	24	miR156g-3p	0	0	UUCUUACCUCUUCUGUCUCCG	UUCUUACCUCUUCUGUCUCC
t0051020	21	24	miR5562-3p	-3	0	UCAUAUGUGGGAGAAGGCUGU	UAUGUGGGAGAAGGCUGUAA
t0051073	20	24	miR6135k	0	0	UUGUCGAAACUGUAUUGCGU	UUGUCGAAACUGUAUUGCGU
t0051089	20	24	miR396a-3p	0	0	UCAAUAAAGCGUGCGACAGA	UCAAUAAAGCGUGCGACAG
t0051128	21	24	miR5562-3p	2	0	UGUGGGAGAAGGCUGUAAUCA	UAUGUGGGAGAAGGCUGUAA
t0051261	21	23	miR8155	0	1	UAACCAGCGAUGAUACCAAAU	UAACCGGCGAUGAUACCA
t0051265	23	23	miR5369	0	0	UGAAGAACAGAGGAUGGCAUUUU	UGAAGAACAGAGGAUGGCA
t0051298	20	23	miR6292	0	0	UGUUUUUAAUCGUUUGUCAA	UGUUUUUAAUCGUUUGUCA
t0051334	22	23	miR8648	-2	1	UCUUUGGCCAGUAGAAGCGAUA	UUUGGCCAGUAGAAGCGAUU
t0051409	20	23	miR9722	0	2	GUAGAGCGGAAGAAGUAGAA	UUAGAGCGGAAGAAGAAGAA
t0051457	22	23	miR9722	1	2	UAGAGCGGAAGAAGUAGAGGUA	UUAGAGCGGAAGAAGAAGAA
t0051464	24	23	miR9748	-1	0	CGGAGGAAGGUGGGGAUGACGUCA	GGAGGAAGGUGGGGAUGAC
t0051488	20	23	miR5564b	0	1	UGCAAUUCGUCGUACACUUG	UACAAUUCGUCGUACACUUGA
t0051560	24	23	miR2934-5p	2	0	UCUUGCAAACGUUGGAAGCGAUAG	UCUCUUGCAAACGUUGGA
t0051641	22	23	miR8719	-1	2	GCAAACGGAACUGGGACAGGCG	CAAACGGAACUGGGACAGGUAA
t0051700	22	23	miR6185	2	1	UGAGGGACGCGUAACAUAGUCA	UCUGAGGGACGCGGAACAUA
t0051715	20	23	miR9722	0	1	UGAGAGCGGAAGAAGAAGAA	UUAGAGCGGAAGAAGAAGAA
t0051779	21	23	miR8180	4	2	UGGGAGAUGAAGGCAAGAACG	CGCGUGCGGGAUGAAGGC
t0051789	20	23	miR2925	4	0	UGGCUGUGGCUUCGUUCCGU	UGGCUGGCUGUGGCUUCGU
t0051790	20	23	miR9485	1	1	GAUGACAGUGUGGAGUACAU	UUAUGACAGUGUGGAGUACA
t0051819	19	23	miR6185	0	2	UCUGGGGGACGCGUAACAU	UCUGAGGGACGCGGAACAUA
t0051831	20	23	miR4365	-2	0	UGAAGAACUCCUUCCGGGAC	AAGAACUCCUUCCGGGACGCA
t0051877	18	23	miR9748	-1	0	CGGAGGAAGGUGGGGAUG	GGAGGAAGGUGGGGAUGAC
t0051901	24	23	miR5526	-4	0	CGACACAGGUAGGUAGGUAGAGUA	ACAGGUAGGUAGGUAGAG
t0051943	21	23	miR6185	0	2	GCUGAGGGACGCGUAACAUAG	UCUGAGGGACGCGGAACAUA
t0052011	25	23	miR9654b-3p	-2	0	UGUUCGAAAGGUUUGAGAGCGAGCA	UUCGAAAGGUUUGAGAGCGAGCAU
t0052042	19	23	miR8755	-1	0	UUGAGCCGCUUGCUGACGU	UGAGCCGCUUGCUGACGUGGCA
t0052061	22	23	miR6185	2	2	UGAGGGACGCGUAACAUGUUAA	UCUGAGGGACGCGGAACAUA
t0052092	18	23	miR5719	0	1	UUGAUGAUAAAGGACUUU	UUGAUGAUAAAGGACUUC
t0052121	18	23	miR5225c	0	0	UCUGUCGUCGGUGGAAGG	UCUGUCGUCGGUGGAAGGUG
t0052201	20	23	miR1507a	0	0	UCUUCCAUUACGUCAUCUAC	UCUUCCAUUACGUCAUCU
t0052339	19	23	miR2925	0	1	UGGCUGGCUGUGGCUUCGA	UGGCUGGCUGUGGCUUCGU
t0052399	21	23	miR8719	0	1	CAAACGGAACUGGGACAGGCA	CAAACGGAACUGGGACAGGUAA
t0052430	21	23	miR7837	2	0	UGUGGAGCGGGUGGUAGCUUA	UGUGUGGAGCGGGUGGUAGCU
t0052602	21	23	miR156c	0	1	CUGACAGAAGAGAGAGAGCAC	UUGACAGAAGAGAGAGAGCAC
t0052706	20	23	miR7837	4	0	UGGAGCGGGUGGUAGCUUCC	UGUGUGGAGCGGGUGGUAGCU
t0052876	21	23	miR1850.2	1	0	UGUGUGGAUCGAAACGUGGAU	UUGUGUGGAUCGAAACGUGG
t0052927	22	23	miR8648	0	2	GUUGGCCAGUAGAAGCGAGUUA	UUUGGCCAGUAGAAGCGAUU
t0053011	24	23	miR1077-5p	-3	1	ACAGUAACUUUUCGGAUCGCGUGC	UUAACUUUUCGGAUCGCGUGC
t0053026	19	23	miR7484h	1	1	GUCGUAGAAGUGGAUGAUU	UUUCGUAGAAGUGGAUGA
t0053045	20	23	miR3706	-2	0	UGUUCGGAGACAUGUAAUAA	UUCGGAGACAUGUAAUAAGA
t0053053	22	23	miR395x	3	1	UAAGUGUUUGGAUUGCGCGGCG	GGUGAAGUGUUUGGAUUGCGC
t0053073	19	23	miR5526	2	0	AGGUAGGUAGGUAGAGUAU	ACAGGUAGGUAGGUAGAG
t0053097	24	22	miR395x	-1	0	CGGUGAAGUGUUUGGAUUGCGCGG	GGUGAAGUGUUUGGAUUGCGC
t0053141	21	22	miR172f	0	0	UGACUGCUUGAUGUGCCGUAC	UGACUGCUUGAUGUGCCGUAC
t0053145	24	22	miR2934-5p	0	0	UCUCUUGCAAACGUUGGAAGCGAU	UCUCUUGCAAACGUUGGA
t0053251	21	22	miR951	-4	0	UAGUUAUCCUUGCGUCUGGAC	UAUCCUUGCGUCUGGACACAC
t0053295	21	22	miR6177	3	0	CGAUGGACGAACGGCACUUGG	UACCGAUGGACGAACGGCACUU
t0053311	21	22	miR5202	0	1	UUACGACAGUUAAAUCUCUUU	UUACGACAGUUAAAUCUCA
t0053379	26	22	miR8638	4	0	AAGGAAUGGCUCUAAGGGUUGAGGCG	UGAAAAGGAAUGGCUCUAA
t0053464	24	22	miR1077-5p	0	1	GUAACUUUUCGGAUCGCGUGCUUC	UUAACUUUUCGGAUCGCGUGC
t0053619	23	22	miR9722	0	2	UUAGAGCGGAAGAAGUAGAGGUA	UUAGAGCGGAAGAAGAAGAA
t0053643	20	22	miR9484	3	1	UCAAGGGAAGUCGGCAAAUU	UAGGCAAGGGAAGUCGGC
t0053701	24	22	miR8638	-3	1	UUGGGAAAAGGAAUGGCUCUAAGG	UGAAAAGGAAUGGCUCUAA
t0053735	21	22	miR6285	2	0	UGAAUGUUUGAACUGGGCUUA	UGUGAAUGUUUGAACUGGGCU
t0053736	21	22	miR6196	-4	1	UUAGAGGACGAGGAAAUAGAA	AGGACGAGGAAAUAGGAGG
t0053799	22	22	miR9722	1	2	UAGAGCGGAAGAAGUAGAGGAA	UUAGAGCGGAAGAAGAAGAA
t0053887	26	22	miR9748	-4	0	AACCGGAGGAAGGUGGGGAUGACGUC	GGAGGAAGGUGGGGAUGAC
t0053910	21	22	miR1857-3p	0	0	UCAUGAUCCAACGAAAACCGU	UCAUGAUCCAACGAAAACCGU
t0054082	21	22	miR6183	-1	0	UUGAGACGAGAUGGCUGCAGU	UGAGACGAGAUGGCUGCAGUU
t0054141	22	22	miR395x	-3	0	UCCGGUGAAGUGUUUGGAUUGC	GGUGAAGUGUUUGGAUUGCGC
t0054142	22	22	miR5719	-4	2	UACAUUGAUGAUAAAGGACUAA	UUGAUGAUAAAGGACUUC
t0054160	21	22	miR9722	0	2	UUAUAGCGGAAGAAGAAGAGA	UUAGAGCGGAAGAAGAAGAA
t0054198	22	22	miR6196	-3	2	UAGAGGACGAGGAAAUAGGAAA	AGGACGAGGAAAUAGGAGG
t0054207	23	22	miR395x	0	0	GGUGAAGUGUUUGGAUUGCGCGG	GGUGAAGUGUUUGGAUUGCGC
t0054325	20	22	miR1219d	1	1	UCCCUUGCCUCUACUUCUUC	UUUCCUUGCCUCUACUUCUU
t0054349	20	22	miR6185	0	2	UCUGAGGGACGCGUAACUUA	UCUGAGGGACGCGGAACAUA
t0054413	19	22	miR5526	-2	0	ACACAGGUAGGUAGGUAGA	ACAGGUAGGUAGGUAGAG
t0054425	19	22	miR6185	2	2	UUAGGGACGCGUAACAUAG	UCUGAGGGACGCGGAACAUA
t0054508	18	22	miR1077-5p	4	0	CUUUUCGGAUCGCGUGCU	UUAACUUUUCGGAUCGCGUGC
t0054575	21	22	miR8740	-2	1	UAUAAUGAUGGGCACGUAGCA	UAAUGAUGGGCACGUAGUA
t0054636	20	22	miR9722	0	1	UUAGAGCGGAAGAAGAAAAA	UUAGAGCGGAAGAAGAAGAA
t0054681	22	22	miR5562-3p	0	0	UAUGUGGGAGAAGGCUGUAAUA	UAUGUGGGAGAAGGCUGUAA
t0054761	20	22	miR8755	-2	0	AUUGAGCCGCUUGCUGACGU	UGAGCCGCUUGCUGACGUGGCA
t0054775	18	22	miR6135k	3	1	UCGAAACUGUAUUGCGAG	UUGUCGAAACUGUAUUGCGU
t0054869	21	22	miR8155	-3	1	UCGGAACCGGCGAUGAUACCA	UAACCGGCGAUGAUACCA
t0054908	21	22	miR3982-3p	1	1	UUGACUACAUGGGGCGCAAUA	UUUGACUACAUGGAGCGCA
t0054913	20	22	miR5225c	0	1	UCUGUCGUCGGUGGAAGGUU	UCUGUCGUCGGUGGAAGGUG
t0054925	19	22	miR8664	1	1	UUAGUCAAGUGGGACGGAC	UGUAGUCAAGUGGGACGGACA
t0054946	19	22	miR7837	4	0	UGGAGCGGGUGGUAGCUUC	UGUGUGGAGCGGGUGGUAGCU
t0054985	20	22	miR6108f	0	1	UAGGGUUAAAGGGUAAGACA	UAGGGUUAAAGGGUAAGAA
t0055009	21	22	miR1033a	0	0	UGCGGUCGAGAUGGGCUACUA	UGCGGUCGAGAUGGGCUACU
t0055024	20	22	miR8633	0	0	UAAGGGCGAAGAGGUAGGUU	UAAGGGCGAAGAGGUAGGUU
t0055043	22	22	miR3706	0	1	UUCGGAGACAUGUAAUAGGAAA	UUCGGAGACAUGUAAUAAGA
t0055053	21	22	miR1033a	0	1	UGCGGUCAAGAUGGGCUACUC	UGCGGUCGAGAUGGGCUACU
t0055068	22	22	miR9722	0	1	UUAGAGCGGAAGAAGAAGAGUA	UUAGAGCGGAAGAAGAAGAA
t0055102	25	22	miR8638	4	0	AAGGAAUGGCUCUAAGGGUUGAGGC	UGAAAAGGAAUGGCUCUAA
t0055135	21	22	miR7484h	-4	1	UUAGUUUCGUAGAAGUGGAUA	UUUCGUAGAAGUGGAUGA
t0055138	21	22	miR1033a	0	2	UGCGGUCAAGAUGGGCUAUUA	UGCGGUCGAGAUGGGCUACU
t0055198	21	22	miR161.2	0	1	UCAUGAUUGAAAGGACAGAUU	UCAUGAUUGAAAGGACAA
t0055243	22	21	miR5524	0	0	UGGAAAAUGUUUCAGUUGGCAA	UGGAAAAUGUUUCAGUUGG
t0055272	21	21	miR6185	0	2	UCUGAGGGACGCGUAACAUGG	UCUGAGGGACGCGGAACAUA
t0055306	21	21	miR9722	-3	2	UCUUUAGAGCGGAAGAAGUAA	UUAGAGCGGAAGAAGAAGAA
t0055389	20	21	miR9722	1	1	UAGAGCGGAAGAAGAAGAUU	UUAGAGCGGAAGAAGAAGAA
t0055393	18	21	miR1855	-1	0	CAGGACUGGAAAGUAGCA	AGGACUGGAAAGUAGCAACAAGAGA
t0055445	22	21	miR2667a	4	0	UGAUCUGACGGUAGCGGCUCAA	UCCAUGAUCUGACGGUAGCG
t0055451	23	21	miR2934-5p	-1	0	CUCUCUUGCAAACGUUGGAAGCG	UCUCUUGCAAACGUUGGA
t0055457	21	21	miR6285	-1	0	UUGUGAAUGUUUGAACUGGGC	UGUGAAUGUUUGAACUGGGCU
t0055474	21	21	miR395x	-2	0	CCGGUGAAGUGUUUGGAUUGC	GGUGAAGUGUUUGGAUUGCGC
t0055520	21	21	miR156g-3p	4	1	UACCUCUUCUCUCUCCGAGCA	UUCUUACCUCUUCUGUCUCC
t0055580	20	21	miR7696a-3p	4	2	UGAUGAGAUCGUGGAGCUUC	UGAAUUAUGAGAACGUGGAG
t0055674	20	21	miR8648	-2	1	UCUUUGGCCAGUAGAAGCAA	UUUGGCCAGUAGAAGCGAUU
t0055693	21	21	miR820a	0	1	UCGGGCUCGUGAAUGCCGGCC	UCGGGCUCGUGGAUGCCGG
t0055757	21	21	miR5562-3p	2	0	UGUGGGAGAAGGCUGUAAUUU	UAUGUGGGAGAAGGCUGUAA
t0055778	21	21	miR166h-3p	-1	0	GUUCGGACCUGGCUUCUUGCG	UUCGGACCUGGCUUCUUGC
t0055808	26	21	miR9748	-3	0	ACCGGAGGAAGGUGGGGAUGACGUCA	GGAGGAAGGUGGGGAUGAC
t0055825	19	21	miR6177	2	0	CCGAUGGACGAACGGCACU	UACCGAUGGACGAACGGCACUU
t0055920	20	21	miR7484h	2	0	UCGUAGAAGUGGAUGAUUUA	UUUCGUAGAAGUGGAUGA
t0055945	20	21	miR5225c	-2	1	UAUCUGUCGUCGGUGGAAGU	UCUGUCGUCGGUGGAAGGUG
t0056018	18	21	miR7484h	0	1	UUUCGUAGAAGUGGAUGU	UUUCGUAGAAGUGGAUGA
t0056069	22	21	miR5562-3p	0	0	UAUGUGGGAGAAGGCUGUAAUU	UAUGUGGGAGAAGGCUGUAA
t0056070	20	21	miR902a-5p	-3	0	UUCUAUGAUGAAAGAUUGUU	UAUGAUGAAAGAUUGUUCGA
t0056086	18	21	miR2667a	-4	2	UCAUUGCAUGAUCGGACG	UCCAUGAUCUGACGGUAGCG
t0056177	25	21	miR9654b-3p	1	0	UCGAAAGGUUUGAGAGCGAGCAUCC	UUCGAAAGGUUUGAGAGCGAGCAU
t0056268	22	21	miR6177	0	0	UACCGAUGGACGAACGGCACUU	UACCGAUGGACGAACGGCACUU
t0056290	20	21	miR9485	1	1	UAUUACAGUGUGGAGUACAA	UUAUGACAGUGUGGAGUACA
t0056316	21	21	miR482-5p	0	1	UCAUGGGAUAUUGGAAGAAGC	GCAUGGGAUAUUGGAAGA
t0056443	25	21	miR9748	-1	0	CGGAGGAAGGUGGGGAUGACGUCAA	GGAGGAAGGUGGGGAUGAC
t0056636	20	21	miR2916	0	0	GGGGAUCGAAGACGAUCAGA	GGGGAUCGAAGACGAUCAGA
t0056648	19	21	miR7486d	0	0	UGGGGCGCGCUAUUUACGC	UGGGGCGCGCUAUUUACG
t0056650	19	21	miR820a	0	0	UCGGGCUCGUGGAUGCCGG	UCGGGCUCGUGGAUGCCGG
t0056674	22	21	miR8154	-4	0	UAAGUAGAGGAGGAGAGAAGAA	UAGAGGAGGAGAGAAGAAGA
t0056748	21	21	miR5225c	2	0	UGUCGUCGGUGGAAGGUGAAG	UCUGUCGUCGGUGGAAGGUG
t0056751	20	21	miR7484h	0	0	UUUCGUAGAAGUGGAUGAUA	UUUCGUAGAAGUGGAUGA
t0056761	19	21	miR5065	0	0	UUGGCAAUACUUAUAAACU	UUGGCAAUACUUAUAAACU
t0056762	21	21	miR535b	-4	1	UAUAUAGACAAGGAGAGGAUA	UAGACAAGGAGAGGACACG
t0056788	21	21	miR6167	0	0	UACCCAGGUGGAGCUUCUUUU	UACCCAGGUGGAGCUUCUUU
t0056851	20	21	miR2916	4	0	AUCGAAGACGAUCAGAUACC	GGGGAUCGAAGACGAUCAGA
t0056862	18	21	miR9748	-2	0	CCGGAGGAAGGUGGGGAU	GGAGGAAGGUGGGGAUGAC
t0056904	21	21	miR6233-5p	4	0	GAGGCUUGGAGCGUGAUGGUU	UGUUGAGGCUUGGAGCGUGAUGG
t0056952	21	21	miR419	0	0	UUAUGAAUGAUGAGAUCGUGG	UUAUGAAUGAUGAGAUCGUGG
t0056999	22	21	miR7837	0	0	UGUGUGGAGCGGGUGGUAGCUA	UGUGUGGAGCGGGUGGUAGCU
t0057142	22	21	miR1220a	0	1	UUACGGUGGAGAGGGAGAAGAA	UUACGGUGGAGAGGAAGAAG
t0057152	21	21	miR399d	-4	0	AGACUGCAGGAGAUUUGCUCG	UGCAGGAGAUUUGCUCGUA
t0057223	24	21	miR2880	4	0	AUCCCGUCGGCACGGAUGCCCAUC	ACUGAUCCCGUCGGCACGGAUG
t0057412	22	21	miR3982-3p	0	0	UUUGACUACAUGGAGCGCAAUA	UUUGACUACAUGGAGCGCA
t0057421	22	21	miR9722	0	2	UUAGAGCGGAAGAAGGAGAGGU	UUAGAGCGGAAGAAGAAGAA
t0057424	18	21	miR6230-3p	0	0	UUACGAGUUUAGGAUCUG	UUACGAGUUUAGGAUCUGA
t0057483	21	20	miR2934-5p	3	0	CUUGCAAACGUUGGAAGCGAU	UCUCUUGCAAACGUUGGA
t0057533	21	20	miR8648	0	2	UUUUGCCAGUAGAAGCGAGUU	UUUGGCCAGUAGAAGCGAUU
t0057580	21	20	miR7484h	-4	2	UGAGUUUCGUAGAAGUGGAAA	UUUCGUAGAAGUGGAUGA
t0057607	20	20	miR6185	0	2	UCUUAGGGACGCGCAACAUA	UCUGAGGGACGCGGAACAUA
t0057637	21	20	miR2880	-3	1	UGUACUGAUCCCGUCGGCACA	ACUGAUCCCGUCGGCACGGAUG
t0057652	19	20	miR9484	1	0	AGGCAAGGGAAGUCGGCAA	UAGGCAAGGGAAGUCGGC
t0057661	21	20	miR9748	0	0	GGAGGAAGGUGGGGAUGACGU	GGAGGAAGGUGGGGAUGAC
t0057727	18	20	miR1077-5p	-1	1	AGUAACUUUUCGGAUCGC	UUAACUUUUCGGAUCGCGUGC
t0057729	18	20	miR8648	0	0	UUUGGCCAGUAGAAGCGA	UUUGGCCAGUAGAAGCGAUU
t0057739	22	20	miR820a	0	0	UCGGGCUCGUGGAUGCCGGCCA	UCGGGCUCGUGGAUGCCGG
t0057755	24	20	miR2880	-3	0	UGUACUGAUCCCGUCGGCACGGAU	ACUGAUCCCGUCGGCACGGAUG
t0057757	21	20	miR166h-3p	0	1	GUCGGACCUGGCUUCUUGCGG	UUCGGACCUGGCUUCUUGC
t0057787	23	20	miR9722	0	2	UUAGAGCGGAAGAAGUAGAGGUU	UUAGAGCGGAAGAAGAAGAA
t0057806	22	20	miR4414b	0	1	UCGAGAAGAUGUGGGAGCUACA	UCGAGAAGAUGUGGGAGCUAA
t0057895	18	20	miR8719	3	2	ACGGAACUGGGACAGGCG	CAAACGGAACUGGGACAGGUAA
t0058018	19	20	miR169e	4	2	CAAGAGAAAUGACAAUGCA	UAGCCAAGAGAACUGACAACG
t0058037	23	20	miR2880	-2	0	GUACUGAUCCCGUCGGCACGGAU	ACUGAUCCCGUCGGCACGGAUG
t0058049	21	20	miR1857-3p	0	2	UCAUGAUCCAACGAAAGCCGA	UCAUGAUCCAACGAAAACCGU
t0058105	20	20	miR5225c	4	0	UCGUCGGUGGAAGGUGAAGA	UCUGUCGUCGGUGGAAGGUG
t0058130	20	20	miR9485	0	1	GUAUGACAGUGUGGAGUACA	UUAUGACAGUGUGGAGUACA
t0058149	19	20	miR166h-3p	0	0	UUCGGACCUGGCUUCUUGC	UUCGGACCUGGCUUCUUGC
t0058183	20	20	miR6266a	0	2	UACAGGGCAGGGGAAAAUGU	UACAUGGCAGGGGAAAAUGA
t0058288	21	20	miR9559-5p	0	0	UCUGGUUUUGUGUAUUGUUGA	UCUGGUUUUGUGUAUUGUUG
t0058299	21	20	miR2934-5p	4	2	UUGCAAACGUCUGAGGAAUAC	UCUCUUGCAAACGUUGGA
t0058316	21	20	miR156c	0	1	UUGACAGAAGAGAGUGAGCAC	UUGACAGAAGAGAGAGAGCAC
t0058330	20	20	miR5178-3p	0	0	UUAUGACCGGGGGCAUGAGC	UUAUGACCGGGGGCAUGAGCG
t0058450	24	20	miR9748	-3	0	ACCGGAGGAAGGUGGGGAUGACGU	GGAGGAAGGUGGGGAUGAC
t0058462	21	20	miR164	0	1	UGGAGAAGUGGGAGAACGUGA	UGGAGAAGUGGGAGAACGUGU
t0058508	18	20	miR5139	0	0	AAACCGGCGAUGAUACCA	AAACCGGCGAUGAUACCA
t0058537	21	20	miR7837	4	0	UGGAGCGGGUGGUAGCUUCCA	UGUGUGGAGCGGGUGGUAGCU
t0058552	18	20	miR9484	1	0	AGGCAAGGGAAGUCGGCA	UAGGCAAGGGAAGUCGGC
t0058585	21	20	miR8142	0	2	UGAGGAUAGAUCAUAAAGGAA	UGAGGAUAGAUCAUAAAGGUU
t0058596	21	20	miR4414b	1	1	CGAGAAGAUGUGGGAGCUACA	UCGAGAAGAUGUGGGAGCUAA
t0058694	18	20	miR5778	-2	0	UGCGAGAACUGUUCGUCG	CGAGAACUGUUCGUCGUAUC
t0058709	19	20	miR951	0	0	UAUCCUUGCGUCUGGACAC	UAUCCUUGCGUCUGGACACAC
t0058749	21	20	miR6292	3	0	UUUUAAUCGUUUGUCACUUUC	UGUUUUUAAUCGUUUGUCA
t0058784	19	20	miR9722	1	0	UAGAGCGGAAGAAGAAGAA	UUAGAGCGGAAGAAGAAGAA
t0058829	19	20	miR6196	-4	1	UUAGAGGACGAGGAAAUAU	AGGACGAGGAAAUAGGAGG
t0058860	18	20	miR893	0	0	AAAGGGACUUGUGCGGAC	AAAGGGACUUGUGCGGAC
t0058930	21	20	miR2934-5p	-3	0	AGCUCUCUUGCAAACGUUGGA	UCUCUUGCAAACGUUGGA
t0059030	18	20	miR8638	0	1	GGAAAAGGAAUGGCUCUA	UGAAAAGGAAUGGCUCUAA
t0059049	20	20	miR395x	-1	0	CGGUGAAGUGUUUGGAUUGC	GGUGAAGUGUUUGGAUUGCGC
t0059075	19	20	miR482-5p	3	2	UGGGAUAUUAGACGAUGCA	GCAUGGGAUAUUGGAAGA
t0059119	21	20	miR5564b	0	1	UACAAUUCGUCGUACACUUGU	UACAAUUCGUCGUACACUUGA
t0059124	21	20	miR6177	2	0	CCGAUGGACGAACGGCACUUG	UACCGAUGGACGAACGGCACUU
t0059150	22	20	miR1077-5p	-4	1	CACAGUAACUUUUCGGAUCGCG	UUAACUUUUCGGAUCGCGUGC
t0059214	18	20	miR5526	2	0	AGGUAGGUAGGUAGAGUA	ACAGGUAGGUAGGUAGAG
t0059259	21	20	miR536	3	0	UCAAGCUGUGUGCACCAAACG	UUAUCAAGCUGUGUGCACC
t0059332	19	20	miR482-5p	0	1	UCAUGGGAUAUUGGAAGAA	GCAUGGGAUAUUGGAAGA
t0059424	23	20	miR9484	0	0	UAGGCAAGGGAAGUCGGCAAAUU	UAGGCAAGGGAAGUCGGC
t0059464	24	20	miR9484	1	0	AGGCAAGGGAAGUCGGCAAAUUGG	UAGGCAAGGGAAGUCGGC
t0059465	20	20	miR1855	-2	0	CCAGGACUGGAAAGUAGCAA	AGGACUGGAAAGUAGCAACAAGAGA
t0059522	19	20	miR1077-5p	-1	1	AGUAACUUUUCGGAUCGCG	UUAACUUUUCGGAUCGCGUGC
t0059568	20	20	miR8155	-2	1	CGGAACCGGCGAUGAUACCA	UAACCGGCGAUGAUACCA
t0059609	20	20	miR6108f	0	1	UAGGGUUAAAGGGUAAGACU	UAGGGUUAAAGGGUAAGAA
t0059760	20	20	miR1169-5p	0	0	UAUCCAGCAAGAUCUCGACA	UAUCCAGCAAGAUCUCGACA
t0059841	20	20	miR6485	0	1	GAGGAGUGGAUAGCAUAAAA	UAGGAGUGGAUAGCAUAA
t0059847	20	20	miR866-5p	-2	0	UCUCAUGGGACGGAUUUUGU	UCAUGGGACGGAUUUUGUU
t0059885	26	20	miR395x	3	0	GAAGUGUUUGGAUUGCGCGGCGCGGG	GGUGAAGUGUUUGGAUUGCGC
t0059936	21	19	miR6476a	0	1	UCACUGGAGAUGGAAACGUUA	UCACUGGAGAUGGAAACGUA
t0059951	22	19	miR6267a	0	0	UAGAAGCGGUGGUACCUUGUGA	UAGAAGCGGUGGUACCUUGUG
t0059995	21	19	miR9722	0	1	UUAGAGCGGAAGAAGAAGAGC	UUAGAGCGGAAGAAGAAGAA
t0060035	19	19	miR482-5p	3	1	UUGGAUAUUGGAAGAAGCU	GCAUGGGAUAUUGGAAGA
t0060058	18	19	miR482-5p	-3	0	UUAGCAUGGGAUAUUGGA	GCAUGGGAUAUUGGAAGA
t0060092	20	19	miR2880	-1	1	UACUGAUCCCGUCGGCACGU	ACUGAUCCCGUCGGCACGGAUG
t0060145	25	19	miR8638	1	0	GAAAAGGAAUGGCUCUAAGGGUUGA	UGAAAAGGAAUGGCUCUAA
t0060199	18	19	miR863-3p	-1	0	UUUGGAGCAACAGACAAU	UUGGAGCAACAGACAAUAU
t0060203	22	19	miR8648	0	2	UUUGGCCAGUAGAAGCAAGUGA	UUUGGCCAGUAGAAGCGAUU
t0060215	26	19	miR395x	4	0	AAGUGUUUGGAUUGCGCGGCGCGGGG	GGUGAAGUGUUUGGAUUGCGC
t0060222	21	19	miR5021	3	0	AAGAGCGAAGAAGAGAAGAUU	UAGAAGAGCGAAGAAGAGAA
t0060264	19	19	miR6266a	0	1	UACAGGGCAGGGGAAAAUG	UACAUGGCAGGGGAAAAUGA
t0060268	21	19	miR396c	0	2	UUCAAGAAGAUUGUGGGGAUA	UUCAAGAAGAUUGUCGGGAUG
t0060278	18	19	miR5564b	0	0	UACAAUUCGUCGUACACU	UACAAUUCGUCGUACACUUGA
t0060284	20	19	miR9722	-3	1	UCUUUAGAGCGGAAGAAGUA	UUAGAGCGGAAGAAGAAGAA
t0060376	19	19	miR6196	0	0	AGGACGAGGAAAUAGGAGG	AGGACGAGGAAAUAGGAGG
t0060443	18	19	miR6196	-3	0	UAGAGGACGAGGAAAUAG	AGGACGAGGAAAUAGGAGG
t0060472	22	19	miR5369	0	1	UGAGGAACAGAGGAUGGCACUU	UGAAGAACAGAGGAUGGCA
t0060500	20	19	miR6185	0	2	UCUGAAGGACGCGUAACAUA	UCUGAGGGACGCGGAACAUA
t0060507	20	19	miR8740	-2	1	UAUAAUGAUGGGCACGUAGC	UAAUGAUGGGCACGUAGUA
t0060629	20	19	miR396a-3p	4	1	UAAAGCGUGCGAGAGAAAUC	UCAAUAAAGCGUGCGACAG
t0060659	20	19	miR9722	0	2	UUAGAGCGGAAGAAGAAUAG	UUAGAGCGGAAGAAGAAGAA
t0060698	21	19	miR6233-5p	2	0	UUGAGGCUUGGAGCGUGAUGG	UGUUGAGGCUUGGAGCGUGAUGG
t0060734	21	19	miR7719-3p	-2	1	UGUAGAAGCAUCUAUGGCGGA	UAGAAGCAUCUAUGGCGGU
t0060798	20	19	miR5178-3p	0	2	UUAUGAAUGGGGGCAUGAGC	UUAUGACCGGGGGCAUGAGCG
t0060869	23	19	miR9484	-2	0	UGUAGGCAAGGGAAGUCGGCAAA	UAGGCAAGGGAAGUCGGC
t0060876	20	19	miR6185	0	2	UCAGAGGGACGCGUAACAUA	UCUGAGGGACGCGGAACAUA
t0060965	20	19	miR841b-3p	0	0	CAAUUUUUUGGGGUCGUUUU	CAAUUUUUUGGGGUCGUUU
t0060984	21	19	miR8664	0	2	GUUAGUCAAGUGGGACGGACA	UGUAGUCAAGUGGGACGGACA
t0060988	19	19	miR902a-5p	-3	0	UUCUAUGAUGAAAGAUUGU	UAUGAUGAAAGAUUGUUCGA
t0061028	20	19	miR419	1	0	UAUGAAUGAUGAGAUCGUGG	UUAUGAAUGAUGAGAUCGUGG
t0061033	20	19	miR7821	0	2	UAAUGGACUCGGCAUCGUGA	UGAUGGACUCGGCAUUGUGA
t0061058	19	19	miR7484h	1	1	UGCGUAGAAGUGGAUGAUU	UUUCGUAGAAGUGGAUGA
t0061125	19	19	miR9485	1	1	UAUUACAGUGUGGAGUACA	UUAUGACAGUGUGGAGUACA
t0061158	21	19	miR5178-3p	3	2	UGAAUGGGGGCAUGAGCGUAG	UUAUGACCGGGGGCAUGAGCG
t0061187	21	19	miR951	2	0	UCCUUGCGUCUGGACACACAA	UAUCCUUGCGUCUGGACACAC
t0061285	22	19	miR161.2	0	1	UCAUGAUUGAAAGGACAGAGUA	UCAUGAUUGAAAGGACAA
t0061288	22	19	miR5719	0	0	UUGAUGAUAAAGGACUUCCCAA	UUGAUGAUAAAGGACUUC
t0061294	21	19	miR6177	0	1	UACCGAUGGACGAACGGCACA	UACCGAUGGACGAACGGCACUU
t0061311	21	19	miR5766	1	0	UCGAGGUAGAAGAGGCAAGGU	UUCGAGGUAGAAGAGGCAAGG
t0061347	19	19	miR7830	0	0	UGAACAGUAGAAUCGUUGC	UGAACAGUAGAAUCGUUGCU
t0061394	20	19	miR8648	0	2	UUUGGCCAGUAGAAGCAAGU	UUUGGCCAGUAGAAGCGAUU
t0061396	20	19	miR5076	-1	0	CGAAUGUGGAGCAGACGGGU	GAAUGUGGAGCAGACGGGUUU
t0061443	20	19	miR397b	0	0	UCAUUGUCGUGAUCGUUGAG	UCAUUGUCGUGAUCGUUGAG
t0061485	25	19	miR8638	-4	1	UUUGGGAAAAGGAAUGGCUCUAAGG	UGAAAAGGAAUGGCUCUAA
t0061560	21	19	miR7719-3p	-2	0	UGUAGAAGCAUCUAUGGCGGU	UAGAAGCAUCUAUGGCGGU
t0061563	19	19	miR5719	0	0	UUGAUGAUAAAGGACUUCA	UUGAUGAUAAAGGACUUC
t0061579	21	19	miR157a-5p	0	2	GGGACAGAAGAUAGAGAGCAC	UUGACAGAAGAUAGAGAGCAC
t0061648	21	19	miR5369	0	1	GGAAGAACAGAGGAUGGCAUA	UGAAGAACAGAGGAUGGCA
t0061683	21	19	miR8718	-3	0	UCGUUUUGGAAGAAUGUCAUC	UUUUGGAAGAAUGUCAUCUCG
t0061931	23	19	miR5369	0	1	UGAGGAACAGAGGAUGGCACUAA	UGAAGAACAGAGGAUGGCA
t0061948	22	19	miR5225c	4	0	UCGUCGGUGGAAGGUGAAGUUA	UCUGUCGUCGGUGGAAGGUG
t0062030	20	19	miR1115-5p	0	0	UGAGGUAAGAGCAUUUGGUG	UGAGGUAAGAGCAUUUGGUGG
t0062074	24	19	miR9484	-1	0	GUAGGCAAGGGAAGUCGGCAAAUU	UAGGCAAGGGAAGUCGGC
t0062097	19	19	miR9722	0	1	UUAGAGCGGAAGAAGGAGA	UUAGAGCGGAAGAAGAAGAA
t0062160	19	19	miR1115-5p	0	0	UGAGGUAAGAGCAUUUGGU	UGAGGUAAGAGCAUUUGGUGG
t0062313	21	19	miR9485	1	1	GAUGACAGUGUGGAGUACAUA	UUAUGACAGUGUGGAGUACA
t0062383	21	19	miR419	1	0	UAUGAAUGAUGAGAUCGUGGA	UUAUGAAUGAUGAGAUCGUGG
t0062573	25	19	miR2880	4	0	AUCCCGUCGGCACGGAUGCCCAUCU	ACUGAUCCCGUCGGCACGGAUG
t0062638	20	18	miR536	0	0	UUAUCAAGCUGUGUGCACCA	UUAUCAAGCUGUGUGCACC
t0062664	21	18	miR419	-1	0	UUUAUGAAUGAUGAGAUCGUG	UUAUGAAUGAUGAGAUCGUGG
t0062667	21	18	miR8648	0	2	UUUUGCCAGUAGAAGCGAGUG	UUUGGCCAGUAGAAGCGAUU
t0062873	21	18	miR2636	0	0	UUUGGUUAUGUAGAUGCAAUA	UUUGGUUAUGUAGAUGCAAUAU
t0062884	20	18	miR8648	2	2	UUGCCAGUAGAAGCGAGUGA	UUUGGCCAGUAGAAGCGAUU
t0062950	20	18	miR1033a	0	2	UGCGGUCGAGAUGGGUUAUU	UGCGGUCGAGAUGGGCUACU
t0062980	20	18	miR5766	1	0	UCGAGGUAGAAGAGGCAAGG	UUCGAGGUAGAAGAGGCAAGG
t0062995	22	18	miR2934-5p	-1	0	CUCUCUUGCAAACGUUGGAAGC	UCUCUUGCAAACGUUGGA
t0063159	21	18	miR2880	-1	0	UACUGAUCCCGUCGGCACGGA	ACUGAUCCCGUCGGCACGGAUG
t0063265	23	18	miR2934-5p	0	0	UCUCUUGCAAACGUUGGAAGCGA	UCUCUUGCAAACGUUGGA
t0063325	20	18	miR161.2	-3	0	AGCUCAUGAUUGAAAGGACA	UCAUGAUUGAAAGGACAA
t0063334	22	18	miR9484	3	1	UCAAGGGAAGUCGGCAAAUUGG	UAGGCAAGGGAAGUCGGC
t0063357	20	18	miR3624-3p	0	0	UCAGAACAGCAGCAACACUC	UCAGAACAGCAGCAACACU
t0063381	20	18	miR166u	2	0	UGGACCAGGCUUUAAAUUCA	UCUGGACCAGGCUUUAAAUUC
t0063448	22	18	miR8155	-4	0	AUCGUAACCGGCGAUGAUACCA	UAACCGGCGAUGAUACCA
t0063456	26	18	miR1077-5p	3	0	ACUUUUCGGAUCGCGUGCUUCGGCGG	UUAACUUUUCGGAUCGCGUGC
t0063458	20	18	miR5562-3p	2	0	UGUGGGAGAAGGCUGUAAUU	UAUGUGGGAGAAGGCUGUAA
t0063514	25	18	miR5656	-2	0	AGACUGAAGUGGAGAAGGGUUCCGU	ACUGAAGUGGAGAAGGGUU
t0063638	20	18	miR7484h	1	0	UUCGUAGAAGUGGAUGAUUC	UUUCGUAGAAGUGGAUGA
t0063642	21	18	miR4414b	1	1	CGAGAAGAUGUGGGAGCUACC	UCGAGAAGAUGUGGGAGCUAA
t0063659	19	18	miR5021	0	0	UAGAAGAGCGAAGAAGAGA	UAGAAGAGCGAAGAAGAGAA
t0063707	21	18	miR7484h	1	0	UUCGUAGAAGUGGAUGAUUAU	UUUCGUAGAAGUGGAUGA
t0063812	19	18	miR5719	-2	2	UUUUGAUGAAGAAGGACUU	UUGAUGAUAAAGGACUUC
t0063843	21	18	miR6292	1	1	UUUUUUAAUCGUUUGUCACUU	UGUUUUUAAUCGUUUGUCA
t0063905	25	18	miR2934-5p	2	0	UCUUGCAAACGUUGGAAGCGAUAGA	UCUCUUGCAAACGUUGGA
t0063909	18	18	miR1077-5p	-3	1	ACAGUAACUUUUCGGAUC	UUAACUUUUCGGAUCGCGUGC
t0063943	21	18	miR8719	0	0	CAAACGGAACUGGGACAGGUA	CAAACGGAACUGGGACAGGUAA
t0063999	19	18	miR8154	0	0	UAGAGGAGGAGAGAAGAAG	UAGAGGAGGAGAGAAGAAGA
t0064035	22	18	miR167a	0	0	UGAAGCUGCCAGCAUGAUCUAA	UGAAGCUGCCAGCAUGAUCUAA
t0064092	22	18	miR2934-5p	4	2	UUGCAAACGUCGGUGGUCCUGA	UCUCUUGCAAACGUUGGA
t0064166	20	18	miR6292	2	2	UUUUUAAUUGAUUGUCACUU	UGUUUUUAAUCGUUUGUCA
t0064257	18	18	miR5656	2	0	UGAAGUGGAGAAGGGUUC	ACUGAAGUGGAGAAGGGUU
t0064269	21	18	miR8740	0	1	UAAUGAUGGGCACGUAGCAGA	UAAUGAUGGGCACGUAGUA
t0064384	20	18	miR396c	0	1	UUCAAGAAGAUUGUCGGGAA	UUCAAGAAGAUUGUCGGGAUG
t0064387	20	18	miR8718	0	1	UUUUGGAAGAAUGUCAUCUU	UUUUGGAAGAAUGUCAUCUCG
t0064442	19	18	miR9722	-1	1	UUUAGAGCGGAAGAAGGAG	UUAGAGCGGAAGAAGAAGAA
t0064453	22	18	miR3706	-2	1	UGUUCGGAGACAUGUAAUAGGA	UUCGGAGACAUGUAAUAAGA
t0064531	20	18	miR6185	0	2	UCUGAGGGACGCGUGACAUA	UCUGAGGGACGCGGAACAUA
t0064853	20	18	miR863-3p	1	1	UGGAGCAACAGACAAUAGCG	UUGGAGCAACAGACAAUAU
t0064874	20	18	miR9748	0	0	GGAGGAAGGUGGGGAUGACG	GGAGGAAGGUGGGGAUGAC
t0064944	21	18	miR774b-5p	0	0	UGAGAUAAGAUAUCGGUGACG	UGAGAUAAGAUAUCGGUGACG
t0065110	22	18	miR9484	0	0	UAGGCAAGGGAAGUCGGCAAAU	UAGGCAAGGGAAGUCGGC
t0065126	21	18	miR5076	-3	2	UGCGAAUGUGGAGCAGACGUU	GAAUGUGGAGCAGACGGGUUU
t0065134	23	18	miR5369	0	0	UGAAGAACAGAGGAUGGCAUUAA	UGAAGAACAGAGGAUGGCA
t0065252	22	18	miR5225c	-2	0	UAUCUGUCGUCGGUGGAAGGUG	UCUGUCGUCGGUGGAAGGUG
t0065253	27	18	miR8638	-2	1	UGGGAAAAGGAAUGGCUCUAAGGGUUG	UGAAAAGGAAUGGCUCUAA
t0065261	25	18	miR395x	1	0	GUGAAGUGUUUGGAUUGCGCGGCGC	GGUGAAGUGUUUGGAUUGCGC
t0065285	22	18	miR2934-5p	0	0	UCUCUUGCAAACGUUGGAAGCG	UCUCUUGCAAACGUUGGA
t0065425	23	18	miR9722	-1	1	UUUAGAGCGGAAGAAGAAGAGAA	UUAGAGCGGAAGAAGAAGAA
t0065639	20	18	miR1220a	-3	1	UUGUUACGGUGGAGAGGGAG	UUACGGUGGAGAGGAAGAAG
t0065686	22	18	miR7696a-3p	0	2	UGAAUGAUGAGAAUGUGGAGUA	UGAAUUAUGAGAACGUGGAG
t0065829	26	17	miR9748	0	0	GGAGGAAGGUGGGGAUGACGUCAAGU	GGAGGAAGGUGGGGAUGAC
t0065866	25	17	miR482-5p	3	0	UGGGAUAUUGGAAGAAGCUCUGGCU	GCAUGGGAUAUUGGAAGA
t0065982	19	17	miR395x	0	0	GGUGAAGUGUUUGGAUUGC	GGUGAAGUGUUUGGAUUGCGC
t0066061	20	17	miR8638	-2	1	UUGGAAAAGGAAUGGCUCUA	UGAAAAGGAAUGGCUCUAA
t0066104	22	17	miR5139	-4	0	AUCGAAACCGGCGAUGAUACCA	AAACCGGCGAUGAUACCA
t0066121	22	17	miR8648	1	1	UUGGCCAGUAGAAGCGAGUUAA	UUUGGCCAGUAGAAGCGAUU
t0066131	23	17	miR9748	-2	0	CCGGAGGAAGGUGGGGAUGACGU	GGAGGAAGGUGGGGAUGAC
t0066155	20	17	miR1157-3p	2	2	UAGGUGGGGGACACGGUGCA	UUCAGGUGGGGGACACAGUG
t0066160	21	17	miR6135k	0	0	UUGUCGAAACUGUAUUGCGUA	UUGUCGAAACUGUAUUGCGU
t0066191	21	17	miR8180	-2	1	ACCGCGUGAGGGAUGAAGGCU	CGCGUGCGGGAUGAAGGC
t0066251	19	17	miR396a-3p	4	1	UAAAGCGUGCGAGAGAAAU	UCAAUAAAGCGUGCGACAG
t0066256	19	17	miR8638	-2	1	UUGGAAAAGGAAUGGCUCU	UGAAAAGGAAUGGCUCUAA
t0066269	20	17	miR5656	-1	0	GACUGAAGUGGAGAAGGGUU	ACUGAAGUGGAGAAGGGUU
t0066277	21	17	miR9559-5p	0	1	UCUGGUUUUGUGCAUUGUUGU	UCUGGUUUUGUGUAUUGUUG
t0066413	20	17	miR7719-3p	-2	0	UGUAGAAGCAUCUAUGGCGG	UAGAAGCAUCUAUGGCGGU
t0066522	19	17	miR6476a	4	1	UGGAGAUGGAAACGUUCGC	UCACUGGAGAUGGAAACGUA
t0066571	23	17	miR5656	-4	0	UAAGACUGAAGUGGAGAAGGGUU	ACUGAAGUGGAGAAGGGUU
t0066586	20	17	miR5791	0	2	UCGGGAGACUCGCAGACCAG	UUGAGAGACUCGCAGACCAG
t0066590	21	17	miR863-3p	0	1	UUGGAGCAACAGACAAUAGCG	UUGGAGCAACAGACAAUAU
t0066659	21	17	miR863-3p	-1	1	UUUGGAGCAACAGACAAUAGC	UUGGAGCAACAGACAAUAU
t0066661	20	17	miR6185	2	2	UUAGGGACGCGUAACAUAGU	UCUGAGGGACGCGGAACAUA
t0066774	21	17	miR1157-3p	0	2	UGCAGGUGGGGGACACGGUGC	UUCAGGUGGGGGACACAGUG
t0066784	18	17	miR391-5p	-4	2	GGAUUAUCGCAGGACAGC	UGUCGCAGGAGAGCCGCGCCA
t0066812	18	17	miR8601	4	1	UUAAGGUGUCGGAGUUCC	UCCAUUAAGGUGUCGGAGUUU
t0066843	25	17	miR9484	-2	0	UGUAGGCAAGGGAAGUCGGCAAAUU	UAGGCAAGGGAAGUCGGC
t0066862	19	17	miR8155	-1	0	GUAACCGGCGAUGAUACCA	UAACCGGCGAUGAUACCA
t0066948	20	17	miR396c	0	1	UUCGAGAAGAUUGUCGGGAU	UUCAAGAAGAUUGUCGGGAUG
t0066972	18	17	miR4228	0	0	ACAGACUUGAACGUGCGU	ACAGACUUGAACGUGCGUU
t0067006	18	17	miR5369	0	0	UGAAGAACAGAGGAUGGC	UGAAGAACAGAGGAUGGCA
t0067149	26	17	miR395x	-2	0	CCGGUGAAGUGUUUGGAUUGCGCGGC	GGUGAAGUGUUUGGAUUGCGC
t0067173	20	17	miR391-5p	-3	0	UCCUGUCGCAGGAGAGCCGC	UGUCGCAGGAGAGCCGCGCCA
t0067238	19	17	miR5225c	0	0	UCUGUCGUCGGUGGAAGGU	UCUGUCGUCGGUGGAAGGUG
t0067295	18	17	miR7821	-4	2	UCCAUGUUGGACUCGGCG	UGAUGGACUCGGCAUUGUGA
t0067305	20	17	miR8155	-4	2	CAGGUAACCAGCGAUGAUAA	UAACCGGCGAUGAUACCA
t0067324	22	17	miR9722	0	1	UUAGAGCGGAAGAAGAAGAGUU	UUAGAGCGGAAGAAGAAGAA
t0067355	18	17	miR5562-3p	0	0	UAUGUGGGAGAAGGCUGU	UAUGUGGGAGAAGGCUGUAA
t0067416	20	17	miR7774-5p	-4	0	UCGAACCCAUGGCUGGACGA	ACCCAUGGCUGGACGAUGGCAAC
t0067421	18	17	miR6185	0	2	UCUGAGGGACGCGUAACU	UCUGAGGGACGCGGAACAUA
t0067500	21	17	miR5656	-4	0	UAAGACUGAAGUGGAGAAGGG	ACUGAAGUGGAGAAGGGUU
t0067628	21	17	miR5225c	0	1	UCUGUCGUCGGUGGAAGGUUU	UCUGUCGUCGGUGGAAGGUG
t0067764	21	17	miR394b-3p	-1	0	AAGGUGGGGAUGACGUCAAGU	AGGUGGGGAUGACGUCAAGU
t0067812	18	17	miR5076	-1	0	CGAAUGUGGAGCAGACGG	GAAUGUGGAGCAGACGGGUUU
t0067953	24	17	miR8180	-1	2	CCGCGUGCGGGAUGAAGCGGCUCU	CGCGUGCGGGAUGAAGGC
t0067958	22	17	miR5656	-1	0	GACUGAAGUGGAGAAGGGUUCC	ACUGAAGUGGAGAAGGGUU
t0068053	22	17	miR5369	0	1	UGAGGAACAGAGGAUGGCAUUU	UGAAGAACAGAGGAUGGCA
t0068131	22	17	miR161.2	0	1	UCAUGAUUGAAAGGACAGAUUU	UCAUGAUUGAAAGGACAA
t0068191	25	17	miR9748	-2	0	CCGGAGGAAGGUGGGGAUGACGUCA	GGAGGAAGGUGGGGAUGAC
t0068198	21	17	miR156c	0	2	GGGACAGAAGAGAGAGAGCAC	UUGACAGAAGAGAGAGAGCAC
t0068286	20	17	miR6233-5p	-2	1	UCUGUUGAGGCUUGGAGCGA	UGUUGAGGCUUGGAGCGUGAUGG
t0068304	21	17	miR1219d	1	1	UCCCUUGCCUCUACUUCUUCC	UUUCCUUGCCUCUACUUCUU
t0068431	20	17	miR4414b	1	1	CGAGAAGAUGUGGGAGCUAC	UCGAGAAGAUGUGGGAGCUAA
t0068527	21	17	miR6185	0	2	GCUGAGGGACGCGCAACAUAU	UCUGAGGGACGCGGAACAUA
t0068546	21	17	miR396c	0	1	UGCAAGAAGAUUGUCGGGAUG	UUCAAGAAGAUUGUCGGGAUG
t0068549	21	17	miR5031	0	0	UUAAUAUGAACUGUCUAAUUU	UUAAUAUGAACUGUCUAAUUU
t0068611	21	17	miR9778	0	0	UGCCUCUCUCAAAGCUCGUCG	UGCCUCUCUCAAAGCUCGUCG
t0068688	21	17	miR161.2	0	1	UCAUGAUUGAAAGGACAGAAA	UCAUGAUUGAAAGGACAA
t0068725	20	17	miR394b-3p	-1	0	AAGGUGGGGAUGACGUCAAG	AGGUGGGGAUGACGUCAAGU
t0068732	22	17	miR9748	-1	0	CGGAGGAAGGUGGGGAUGACGU	GGAGGAAGGUGGGGAUGAC
t0068809	19	17	miR1219d	1	1	UCCCUUGCCUCUACUUCUU	UUUCCUUGCCUCUACUUCUU
t0068810	22	17	miR3517	0	1	UGACAUUGUGGAUCCCGGACUG	UGACAUUGUGGAUCCCGGAA
t0068815	21	17	miR535b	1	0	AGACAAGGAGAGGACACGUAG	UAGACAAGGAGAGGACACG
t0068911	19	17	miR3517	0	0	UGACAUUGUGGAUCCCGGA	UGACAUUGUGGAUCCCGGAA
t0068912	27	17	miR5656	4	0	AAGUGGAGAAGGGUUCCGUGCGGACUG	ACUGAAGUGGAGAAGGGUU
t0068956	21	17	miR391-5p	-3	1	UCCUGUCGCAAGAGAGCCGCG	UGUCGCAGGAGAGCCGCGCCA
t0068989	23	17	miR9484	3	1	UCAAGGGAAGUCGGCAAAUUGGU	UAGGCAAGGGAAGUCGGC
t0069004	23	17	miR9722	0	2	UUAGAGCGGAAGAAGGAGAGAAA	UUAGAGCGGAAGAAGAAGAA
t0069031	25	17	miR9654b-3p	-1	0	UUUCGAAAGGUUUGAGAGCGAGCAU	UUCGAAAGGUUUGAGAGCGAGCAU
t0069042	21	17	miR8638	-2	1	UUGGAAAAGGAAUGGCUCUAA	UGAAAAGGAAUGGCUCUAA
t0069045	20	17	miR6185	2	2	UUAGGGACGCGCAACAUAUU	UCUGAGGGACGCGGAACAUA
t0069068	21	17	miR5225c	0	0	UCUGUCGUCGGUGGAAGGUGA	UCUGUCGUCGGUGGAAGGUG
t0069114	21	17	miR6230-3p	0	1	UUACGAGUUUAGGAUCUGCCA	UUACGAGUUUAGGAUCUGA
t0069140	21	16	miR9722	-1	2	UUUAGAGCGGAAGAAGUAGUA	UUAGAGCGGAAGAAGAAGAA
t0069212	22	16	miR3982-3p	0	1	UUUGACUACAUGGGGCGCAAUA	UUUGACUACAUGGAGCGCA
t0069225	22	16	miR5021	0	0	UAGAAGAGCGAAGAAGAGAAAA	UAGAAGAGCGAAGAAGAGAA
t0069292	22	16	miR6233-5p	-2	0	UCUGUUGAGGCUUGGAGCGUGA	UGUUGAGGCUUGGAGCGUGAUGG
t0069304	26	16	miR8638	-3	1	UUGGGAAAAGGAAUGGCUCUAAGGGU	UGAAAAGGAAUGGCUCUAA
t0069392	27	16	miR1077-5p	4	0	CUUUUCGGAUCGCGUGCUUCGGCGGCG	UUAACUUUUCGGAUCGCGUGC
t0069393	18	16	miR395x	-2	0	CCGGUGAAGUGUUUGGAU	GGUGAAGUGUUUGGAUUGCGC
t0069402	20	16	miR5778	-2	2	UGCGAGAACUGUUGGUCAUA	CGAGAACUGUUCGUCGUAUC
t0069451	21	16	miR9722	1	1	UAGAGCGGAAGAAGAAGAGUU	UUAGAGCGGAAGAAGAAGAA
t0069465	20	16	miR172f	4	0	UGCUUGAUGUGCCGUACUGG	UGACUGCUUGAUGUGCCGUAC
t0069698	20	16	miR6108f	-1	0	UUAGGGUUAAAGGGUAAGAA	UAGGGUUAAAGGGUAAGAA
t0069707	21	16	miR3447-3p	-3	2	UUCUGUAGUUUGUUUGUGUAA	UUUAGUUUGUUUGUGUAGAA
t0069746	21	16	miR5719	0	1	GUGAUGAUAAAGGACUUCCCA	UUGAUGAUAAAGGACUUC
t0069812	20	16	miR8740	1	1	AAUGAUGGGCACGUAGCAGC	UAAUGAUGGGCACGUAGUA
t0069828	20	16	miR1850.2	3	0	UGUGGAUCGAAACGUGGAUA	UUGUGUGGAUCGAAACGUGG
t0069900	21	16	miR6135k	3	1	UCGAAACUGUAUUGCGAGUGU	UUGUCGAAACUGUAUUGCGU
t0069983	20	16	miR5369	0	2	UUAGGAACAGAGGAUGGCAC	UGAAGAACAGAGGAUGGCA
t0070070	22	16	miR1220a	0	1	UUACGGUGGAGAGGGAGAAGCA	UUACGGUGGAGAGGAAGAAG
t0070174	19	16	miR8740	1	1	AAUGAUGGGCACGUAGCAG	UAAUGAUGGGCACGUAGUA
t0070194	19	16	miR9722	4	2	AGCGGAAGAAGUAGAGGCA	UUAGAGCGGAAGAAGAAGAA
t0070254	24	16	miR5225c	4	0	UCGUCGGUGGAAGGUGAAGUGUUC	UCUGUCGUCGGUGGAAGGUG
t0070274	21	16	miR9722	0	2	UGAGAGCGGAAGAAGUAGAAA	UUAGAGCGGAAGAAGAAGAA
t0070284	27	16	miR395x	-2	0	CCGGUGAAGUGUUUGGAUUGCGCGGCG	GGUGAAGUGUUUGGAUUGCGC
t0070342	19	16	miR5656	0	0	ACUGAAGUGGAGAAGGGUU	ACUGAAGUGGAGAAGGGUU
t0070357	22	16	miR9722	4	2	AGCGGAAGAAGUAGAGGCAAGG	UUAGAGCGGAAGAAGAAGAA
t0070398	21	16	miR8154	4	2	UGAGGCGAGAAGAAGAAGAGG	UAGAGGAGGAGAGAAGAAGA
t0070448	19	16	miR7486d	0	0	UGGGGCGCGCUAUUUACGU	UGGGGCGCGCUAUUUACG
t0070463	21	16	miR5026	0	0	UCUCAUAAAUCGGAUCACGUU	UCUCAUAAAUCGGAUCACGU
t0070469	20	16	miR8746	0	0	UGCAUUUUCACGAUCUCUUC	UGCAUUUUCACGAUCUCUUCA
t0070506	21	16	miR6266a	4	0	UGGCAGGGGAAAAUGAUGAAG	UACAUGGCAGGGGAAAAUGA
t0070531	21	16	miR5076	-2	0	GCGAAUGUGGAGCAGACGGGU	GAAUGUGGAGCAGACGGGUUU
t0070588	21	16	miR1855	-2	0	CCAGGACUGGAAAGUAGCAAC	AGGACUGGAAAGUAGCAACAAGAGA
t0070615	19	16	miR6266a	4	0	UGGCAGGGGAAAAUGAUGU	UACAUGGCAGGGGAAAAUGA
t0070649	21	16	miR6469	0	1	UGGCAGAAUCGAUUCAGUUUU	UGGCAGAAUCGAUUCAGUUUA
t0070709	21	16	miR2880	2	0	UGAUCCCGUCGGCACGGAUGU	ACUGAUCCCGUCGGCACGGAUG
t0070717	21	16	miR5656	0	0	ACUGAAGUGGAGAAGGGUUCC	ACUGAAGUGGAGAAGGGUU
t0070759	21	16	miR6185	2	2	UUAGGGACGCGCAACAUAUUA	UCUGAGGGACGCGGAACAUA
t0071011	20	16	miR6185	0	2	UCUGAGGGACGCGUAACAAA	UCUGAGGGACGCGGAACAUA
t0071073	21	16	miR6233-5p	0	2	UGUUGAGGCUUGGAGCGUGUA	UGUUGAGGCUUGGAGCGUGAUGG
t0071129	20	16	miR6185	0	2	UCUAAGGGACGCGUAACAUA	UCUGAGGGACGCGGAACAUA
t0071137	20	16	miR6292	3	0	UUUUAAUCGUUUGUCACUUU	UGUUUUUAAUCGUUUGUCA
t0071189	24	16	miR8638	1	0	GAAAAGGAAUGGCUCUAAGGGUUG	UGAAAAGGAAUGGCUCUAA
t0071229	21	16	miR6266a	0	1	UACAUGGCGGGGGAAAAUGAA	UACAUGGCAGGGGAAAAUGA
t0071304	25	16	miR8638	2	0	AAAAGGAAUGGCUCUAAGGGUUGAG	UGAAAAGGAAUGGCUCUAA
t0071505	21	16	miR5369	0	0	UGAAGAACAGAGGAUGGCAAA	UGAAGAACAGAGGAUGGCA
t0071511	18	16	miR5369	0	1	UGAGGAACAGAGGAUGGC	UGAAGAACAGAGGAUGGCA
t0071687	22	16	miR9654b-3p	0	0	UUCGAAAGGUUUGAGAGCGAGC	UUCGAAAGGUUUGAGAGCGAGCAU
t0071766	18	16	miR4414b	0	0	UCGAGAAGAUGUGGGAGC	UCGAGAAGAUGUGGGAGCUAA
t0071793	26	16	miR9484	2	0	GGCAAGGGAAGUCGGCAAAUUGGUUC	UAGGCAAGGGAAGUCGGC
t0071801	22	16	miR8154	-4	0	UAGGUAGAGGAGGAGAGAAGAA	UAGAGGAGGAGAGAAGAAGA
t0071947	27	16	miR9748	1	0	GAGGAAGGUGGGGAUGACGUCAAGUCA	GGAGGAAGGUGGGGAUGAC
t0071961	18	16	miR835-5p	0	0	UUCUUGCAGAGUUCUUUC	UUCUUGCAGAGUUCUUUCC
t0071986	20	16	miR9485	1	1	UAUGACAGUGUGGAGUAAAA	UUAUGACAGUGUGGAGUACA
t0072066	20	16	miR5369	4	2	GGAAAGAGGAUGGCAAGAUA	UGAAGAACAGAGGAUGGCA
t0072149	22	16	miR6185	2	1	UGAGGGACGCGCAACAUAUUAA	UCUGAGGGACGCGGAACAUA
t0072160	20	16	miR5719	0	1	UUGAUGAUAAAGGACUUUUU	UUGAUGAUAAAGGACUUC
t0072169	18	16	miR6161d	0	0	UAACGGCAGCAUAUUAUC	UAACGGCAGCAUAUUAUCU
t0072191	20	16	miR8154	-4	0	UAGGUAGAGGAGGAGAGAAG	UAGAGGAGGAGAGAAGAAGA
t0072202	21	16	miR902a-5p	-3	0	UUCUAUGAUGAAAGAUUGUUC	UAUGAUGAAAGAUUGUUCGA
t0072221	18	16	miR7821	-4	2	UCAUUGAUCCACUCGGCA	UGAUGGACUCGGCAUUGUGA
t0072317	19	16	miR6185	0	2	UCUGAAGGACGCGUAACAU	UCUGAGGGACGCGGAACAUA
t0072385	24	16	miR8638	-4	1	UUUGGGAAAAGGAAUGGCUCUAAG	UGAAAAGGAAUGGCUCUAA
t0072517	21	16	miR8154	-4	1	UAAGUAGAGGAGGAGAGAAGU	UAGAGGAGGAGAGAAGAAGA
t0072592	21	16	miR3517	-1	1	UUGACAUUGUGGAUCCCGGAC	UGACAUUGUGGAUCCCGGAA
t0072595	22	16	miR396c	0	2	UUCAAGAAGAUUGUGGGCAUGA	UUCAAGAAGAUUGUCGGGAUG
t0072633	21	16	miR2934-5p	-1	0	CUCUCUUGCAAACGUUGGAAG	UCUCUUGCAAACGUUGGA
t0072643	19	16	miR9722	2	2	AGAGCGGAAGAAGUAGAGG	UUAGAGCGGAAGAAGAAGAA
t0072716	21	16	miR5065	1	1	UGGCAAUACUCAUAAACUCUU	UUGGCAAUACUUAUAAACU
t0072764	22	16	miR9484	-4	0	AAUGUAGGCAAGGGAAGUCGGC	UAGGCAAGGGAAGUCGGC
t0072769	21	16	miR7719-3p	-3	0	GUGUAGAAGCAUCUAUGGCGG	UAGAAGCAUCUAUGGCGGU
t0072812	21	16	miR835-5p	-4	1	UGUAUUCUUGCAGAGUUCUUA	UUCUUGCAGAGUUCUUUCC
t0072887	21	16	miR1033a	0	2	UGCGGUCGAGAUGGGUUAUUA	UGCGGUCGAGAUGGGCUACU
t0072892	21	16	miR2934-5p	4	2	UUGCAAACGUCUGAGGAAUAA	UCUCUUGCAAACGUUGGA
t0072926	21	16	miR395x	-1	0	CGGUGAAGUGUUUGGAUUGCG	GGUGAAGUGUUUGGAUUGCGC
t0072937	20	16	miR7821	0	0	UGAUGGACUCGGCAUUGUGA	UGAUGGACUCGGCAUUGUGA
t0073018	20	15	miR6292	3	2	UUUUAAUUGAUUGUCACUUG	UGUUUUUAAUCGUUUGUCA
t0073064	18	15	miR9485	3	0	UGACAGUGUGGAGUACAU	UUAUGACAGUGUGGAGUACA
t0073097	18	15	miR5526	4	0	GUAGGUAGGUAGAGUAUA	ACAGGUAGGUAGGUAGAG
t0073116	18	15	miR5656	-4	0	UAAGACUGAAGUGGAGAA	ACUGAAGUGGAGAAGGGUU
t0073154	22	15	miR9654b-3p	2	1	CUAAAGGUUUGAGAGCGAGCAU	UUCGAAAGGUUUGAGAGCGAGCAU
t0073212	27	15	miR1077-5p	2	0	AACUUUUCGGAUCGCGUGCUUCGGCGG	UUAACUUUUCGGAUCGCGUGC
t0073309	19	15	miR5076	-2	0	GCGAAUGUGGAGCAGACGG	GAAUGUGGAGCAGACGGGUUU
t0073370	19	15	miR1850.2	3	0	UGUGGAUCGAAACGUGGAU	UUGUGUGGAUCGAAACGUGG
t0073376	21	15	miR5225c	4	0	UCGUCGGUGGAAGGUGAAGCA	UCUGUCGUCGGUGGAAGGUG
t0073398	21	15	miR172f	-1	0	UUGACUGCUUGAUGUGCCGUA	UGACUGCUUGAUGUGCCGUAC
t0073430	22	15	miR9748	1	1	UAGGAAGGUGGGGAUGACGUCA	GGAGGAAGGUGGGGAUGAC
t0073445	22	15	miR4414b	0	0	UCGAGAAGAUGUGGGAGCUAAA	UCGAGAAGAUGUGGGAGCUAA
t0073451	21	15	miR8719	-4	0	UAUGCAAACGGAACUGGGACA	CAAACGGAACUGGGACAGGUAA
t0073626	20	15	miR6177	-1	0	CUACCGAUGGACGAACGGCA	UACCGAUGGACGAACGGCACUU
t0073675	21	15	miR419	3	0	UGAAUGAUGAGAUCGUGGAGC	UUAUGAAUGAUGAGAUCGUGG
t0073724	18	15	miR9485	1	1	GAUGACAGUGUGGAGUAC	UUAUGACAGUGUGGAGUACA
t0073760	19	15	miR9722	1	1	UAGAGCGGAAGAAGAAGAU	UUAGAGCGGAAGAAGAAGAA
t0074052	21	15	miR6450b	2	1	CACUCAGGACUUCAAGGCGUU	CGCACUCAGGACUUCAAGGCA
t0074084	21	15	miR3706	0	2	UUCGGAGACAUGUAAUAGGUA	UUCGGAGACAUGUAAUAAGA
t0074088	19	15	miR6185	2	2	UGAGGGACGCGUAACAUGA	UCUGAGGGACGCGGAACAUA
t0074154	20	15	miR7484h	-4	0	UUAGUUUCGUAGAAGUGGAU	UUUCGUAGAAGUGGAUGA
t0074163	21	15	miR8638	-1	1	UGGAAAAGGAAUGGCUCUAAG	UGAAAAGGAAUGGCUCUAA
t0074264	22	15	miR8180	-1	0	CCGCGUGCGGGAUGAAGGCCUU	CGCGUGCGGGAUGAAGGC
t0074309	23	15	miR9722	-1	2	UUUAGAGCGGAAGAAGUAGAGGC	UUAGAGCGGAAGAAGAAGAA
t0074353	20	15	miR6292	0	2	UGUUUUUAAUUGAUUGUCAA	UGUUUUUAAUCGUUUGUCA
t0074358	21	15	miR1427	0	0	UGCGGAACGGUGGGCGUGGGC	UGCGGAACGGUGGGCGUGGGC
t0074456	20	15	miR5369	0	1	GGAAGAACAGAGGAUGGCAU	UGAAGAACAGAGGAUGGCA
t0074528	18	15	miR394b-3p	-1	0	AAGGUGGGGAUGACGUCA	AGGUGGGGAUGACGUCAAGU
t0074576	21	15	miR4414b	-1	2	AUCGAGAACAUGUGGGAGAUA	UCGAGAAGAUGUGGGAGCUAA
t0074607	22	15	miR9722	1	1	UAGAGCGGAAGAAGAAGAGGCA	UUAGAGCGGAAGAAGAAGAA
t0074610	21	15	miR6266a	4	0	UGGCAGGGGAAAAUGAUGAAA	UACAUGGCAGGGGAAAAUGA
t0074623	18	15	miR7837	4	0	UGGAGCGGGUGGUAGCUU	UGUGUGGAGCGGGUGGUAGCU
t0074715	20	15	miR8648	2	2	GGGCCAGUAGAAGCGAGUGA	UUUGGCCAGUAGAAGCGAUU
t0074742	25	15	miR8638	-1	1	GGGAAAAGGAAUGGCUCUAAGGGUU	UGAAAAGGAAUGGCUCUAA
t0074786	19	15	miR859	0	0	UACUCUCUGUUGGAAAUCA	UACUCUCUGUUGGAAAUCAA
t0074798	22	15	miR8740	-2	1	UAUAAUGAUGGGCACGUAGUUU	UAAUGAUGGGCACGUAGUA
t0074823	21	15	miR7821	3	0	UGGACUCGGCAUUGUGAUGCG	UGAUGGACUCGGCAUUGUGA
t0074882	22	15	miR8648	1	1	UUGGCCAGUAGAAGCGAGUGAA	UUUGGCCAGUAGAAGCGAUU
t0074944	18	15	miR2925	0	0	UGGCUGGCUGUGGCUUCG	UGGCUGGCUGUGGCUUCGU
t0074977	21	15	miR166h-3p	-1	0	UUUCGGACCUGGCUUCUUGCA	UUCGGACCUGGCUUCUUGC
t0074988	18	15	miR9485	2	0	AUGACAGUGUGGAGUACA	UUAUGACAGUGUGGAGUACA
t0075014	18	15	miR5369	-4	2	UUUCUGAAGAAUCGAGGA	UGAAGAACAGAGGAUGGCA
t0075041	18	15	miR1077-5p	-4	1	CACAGUAACUUUUCGGAU	UUAACUUUUCGGAUCGCGUGC
t0075131	25	15	miR8719	-4	2	UAUGCAAACGGAACUGGGACAGGCG	CAAACGGAACUGGGACAGGUAA
t0075147	18	15	miR2934-5p	3	0	CUUGCAAACGUUGGAAGC	UCUCUUGCAAACGUUGGA
t0075183	18	15	miR5719	1	0	UGAUGAUAAAGGACUUCC	UUGAUGAUAAAGGACUUC
t0075242	20	15	miR7540a	4	0	UGUGAUGUGAUGUGACUUGU	UUGAUGUGAUGUGAUGUGA
t0075343	21	15	miR1850.2	0	0	UUGUGUGGAUCGAAACGUGGA	UUGUGUGGAUCGAAACGUGG
t0075363	19	15	miR9654b-3p	1	0	UCGAAAGGUUUGAGAGCGA	UUCGAAAGGUUUGAGAGCGAGCAU
t0075381	20	15	miR5719	-3	2	UUUUUGAUGAAGAAGGACUU	UUGAUGAUAAAGGACUUC
t0075419	24	15	miR5526	-1	0	CACAGGUAGGUAGGUAGAGUAUAC	ACAGGUAGGUAGGUAGAG
t0075421	25	15	miR9748	0	0	GGAGGAAGGUGGGGAUGACGUCAAG	GGAGGAAGGUGGGGAUGAC
t0075474	21	15	miR161.2	0	1	UCAUGAUUGAAAGGACAGAUA	UCAUGAUUGAAAGGACAA
t0075484	20	15	miR8746	0	1	UGCACUUUCACGAUCUCUUC	UGCAUUUUCACGAUCUCUUCA
t0075499	20	15	miR3706	0	2	UUCGGAGACAUGUAAUAGGU	UUCGGAGACAUGUAAUAAGA
t0075649	23	15	miR9484	-1	0	GUAGGCAAGGGAAGUCGGCAAAU	UAGGCAAGGGAAGUCGGC
t0075689	18	15	miR1507a	3	0	UCCAUUACGUCAUCUACU	UCUUCCAUUACGUCAUCU
t0075739	22	15	miR5369	0	0	UGAAGAACAGAGGAUGGCAUUG	UGAAGAACAGAGGAUGGCA
t0075811	21	15	miR156g-3p	-4	0	UUCUUUCUUACCUCUUCUGUC	UUCUUACCUCUUCUGUCUCC
t0075924	21	15	miR535b	-3	0	AUAUAGACAAGGAGAGGACAC	UAGACAAGGAGAGGACACG
t0075994	18	15	miR8180	1	1	GCGUGAGGGAUGAAGGCU	CGCGUGCGGGAUGAAGGC
t0076038	25	15	miR1077-5p	-3	1	ACAGUAACUUUUCGGAUCGCGUGCU	UUAACUUUUCGGAUCGCGUGC
t0076068	20	15	miR9485	1	1	UGUGACAGUGUGGAGUACAA	UUAUGACAGUGUGGAGUACA
t0076070	18	15	miR8755	-1	0	UUGAGCCGCUUGCUGACG	UGAGCCGCUUGCUGACGUGGCA
t0076077	20	15	miR8180	4	2	UGGGAGAUGAAGGCAAGUUU	CGCGUGCGGGAUGAAGGC
t0076149	20	15	miR6108f	0	0	UAGGGUUAAAGGGUAAGAAA	UAGGGUUAAAGGGUAAGAA
t0076230	18	15	miR6469	0	0	UGGCAGAAUCGAUUCAGU	UGGCAGAAUCGAUUCAGUUUA
t0076258	19	15	miR7484h	2	0	UCGUAGAAGUGGAUGAUAU	UUUCGUAGAAGUGGAUGA
t0076308	20	15	miR1169-5p	2	1	UCCAGUAAGAUCUCGACACU	UAUCCAGCAAGAUCUCGACA
t0076383	23	15	miR1077-5p	4	0	CUUUUCGGAUCGCGUGCUUCGGC	UUAACUUUUCGGAUCGCGUGC
t0076537	18	15	miR4994-3p	2	0	AUUCUAGAGCUAAUACAU	UAAUUCUAGAGCUAAUACA
t0076588	20	15	miR7484h	1	1	UUCUUAGAAGUGGAUGAUUA	UUUCGUAGAAGUGGAUGA
t0076664	20	15	miR6185	0	2	UCUGAGGGACGCGUAACAUC	UCUGAGGGACGCGGAACAUA
t0076683	20	15	miR6292	-2	0	UCUGUUUUUAAUCGUUUGUC	UGUUUUUAAUCGUUUGUCA
t0076761	20	15	miR7719-3p	-2	1	UGUAGAAGCAUCUAUGGCGU	UAGAAGCAUCUAUGGCGGU
t0076799	21	15	miR156g-3p	4	0	UACCUCUUCUGUCUCCGAGCA	UUCUUACCUCUUCUGUCUCC
t0076863	19	15	miR5076	-1	0	CGAAUGUGGAGCAGACGGG	GAAUGUGGAGCAGACGGGUUU
t0076978	23	15	miR8719	-3	1	AUGCAAACGGAACUGGGACAGGC	CAAACGGAACUGGGACAGGUAA
t0076982	19	15	miR6185	0	2	GCUGAGGGACGCGCAACAU	UCUGAGGGACGCGGAACAUA
t0077008	19	15	miR6108f	0	1	UAGGGUUAAAGGGUAAGAC	UAGGGUUAAAGGGUAAGAA
t0077022	21	15	miR6196	0	0	AGGACGAGGAAAUAGGAGGAG	AGGACGAGGAAAUAGGAGG
t0077046	20	15	miR9559-5p	2	1	UGGUUUUGUGCAUUGUUGUC	UCUGGUUUUGUGUAUUGUUG
t0077076	20	15	miR169e	4	2	CAAGAGAAAUGACAAUGCAA	UAGCCAAGAGAACUGACAACG
t0077084	21	15	miR535b	3	0	ACAAGGAGAGGACACGUAGAA	UAGACAAGGAGAGGACACG
t0077128	26	15	miR9654b-3p	2	0	CGAAAGGUUUGAGAGCGAGCAUCCAU	UUCGAAAGGUUUGAGAGCGAGCAU
t0077165	21	14	miR6168	3	2	UACGGCGGUGGAUGCAAGACG	UCUUGCGGCGGUGGAUGCAUG
t0077207	21	14	miR9559-5p	-4	1	UACCUCUGGUUUUGUGCAUUG	UCUGGUUUUGUGUAUUGUUG
t0077352	19	14	miR7484h	1	0	UUCGUAGAAGUGGAUGAUC	UUUCGUAGAAGUGGAUGA
t0077508	20	14	miR9485	0	1	UUAUGACAGUGUGGAGUACC	UUAUGACAGUGUGGAGUACA
t0077563	19	14	miR893	-1	0	CAAAGGGACUUGUGCGGAC	AAAGGGACUUGUGCGGAC
t0077642	20	14	miR7484h	1	1	UGCGUAGAAGUGGAUGAUUA	UUUCGUAGAAGUGGAUGA
t0077755	21	14	miR820a	0	0	UCGGGCUCGUGGAUGCCGGCA	UCGGGCUCGUGGAUGCCGG
t0077784	21	14	miR3706	1	1	UCGGAGACAUGUAAUAGGAAA	UUCGGAGACAUGUAAUAAGA
t0077850	19	14	miR9485	1	1	UGUGACAGUGUGGAGUACA	UUAUGACAGUGUGGAGUACA
t0077926	21	14	miR841b-3p	0	0	CAAUUUUUUGGGGUCGUUUUU	CAAUUUUUUGGGGUCGUUU
t0078009	20	14	miR7837	2	0	UGUGGAGCGGGUGGUAGCUA	UGUGUGGAGCGGGUGGUAGCU
t0078011	19	14	miR8142	-3	0	UCCUGAGGAUAGAUCAUAA	UGAGGAUAGAUCAUAAAGGUU
t0078083	26	14	miR9484	-2	0	UGUAGGCAAGGGAAGUCGGCAAAUUG	UAGGCAAGGGAAGUCGGC
t0078097	21	14	miR5369	0	2	UUAGGAACAGAGGAUGGCAUA	UGAAGAACAGAGGAUGGCA
t0078140	21	14	miR8601	0	0	UCCAUUAAGGUGUCGGAGUUU	UCCAUUAAGGUGUCGGAGUUU
t0078193	20	14	miR164	-4	0	UUGGUGGAGAAGUGGGAGAA	UGGAGAAGUGGGAGAACGUGU
t0078197	20	14	miR8648	2	1	UGGCCAGUAGAAGCGAGUGU	UUUGGCCAGUAGAAGCGAUU
t0078241	20	14	miR2934-5p	0	0	UCUCUUGCAAACGUUGGAAG	UCUCUUGCAAACGUUGGA
t0078308	19	14	miR5139	-1	0	GAAACCGGCGAUGAUACCA	AAACCGGCGAUGAUACCA
t0078415	22	14	miR9722	1	1	UAGAGCGGAAGAAGAAGAGGUA	UUAGAGCGGAAGAAGAAGAA
t0078421	20	14	miR172f	0	0	UGACUGCUUGAUGUGCCGUA	UGACUGCUUGAUGUGCCGUAC
t0078462	27	14	miR9748	-3	0	ACCGGAGGAAGGUGGGGAUGACGUCAA	GGAGGAAGGUGGGGAUGAC
t0078539	23	14	miR535b	1	0	AGACAAGGAGAGGACACGUAGAA	UAGACAAGGAGAGGACACG
t0078555	21	14	miR4228	3	0	GACUUGAACGUGCGUUGGAUA	ACAGACUUGAACGUGCGUU
t0078641	21	14	miR7774-5p	-4	0	UCGAACCCAUGGCUGGACGAU	ACCCAUGGCUGGACGAUGGCAAC
t0078707	20	14	miR5202	0	1	UUACGACAGUUAAAUCUCUA	UUACGACAGUUAAAUCUCA
t0078752	27	14	miR1077-5p	3	0	ACUUUUCGGAUCGCGUGCUUCGGCGGC	UUAACUUUUCGGAUCGCGUGC
t0078757	21	14	miR4240	0	0	UGACUAGACCCGACGAUUGAC	UGACUAGACCCGACGAUUGAC
t0078786	21	14	miR5369	0	2	UUAGGAACAGAGGAUGGCACA	UGAAGAACAGAGGAUGGCA
t0078903	20	14	miR5369	0	2	UUAGGAACAGAGGAUGGCAU	UGAAGAACAGAGGAUGGCA
t0078930	23	14	miR9722	0	1	UUAGAGCGGAAGAAGAAGAGGUU	UUAGAGCGGAAGAAGAAGAA
t0078935	21	14	miR4365	-2	0	UUAAGAACUCCUUCCGGGACG	AAGAACUCCUUCCGGGACGCA
t0078937	22	14	miR2916	0	0	GGGGAUCGAAGACGAUCAGAUA	GGGGAUCGAAGACGAUCAGA
t0078962	20	14	miR2880	-1	0	UACUGAUCCCGUCGGCACGG	ACUGAUCCCGUCGGCACGGAUG
t0078988	21	14	miR8755	-1	1	UUGAGCCGCUUGCUGACGUGU	UGAGCCGCUUGCUGACGUGGCA
t0079053	18	14	miR535b	0	1	UAGACAAGGAGAGGACAA	UAGACAAGGAGAGGACACG
t0079102	19	14	miR2636	0	0	UUUGGUUAUGUAGAUGCAA	UUUGGUUAUGUAGAUGCAAUAU
t0079136	21	14	miR6177	-2	0	GCUACCGAUGGACGAACGGCA	UACCGAUGGACGAACGGCACUU
t0079179	19	14	miR536	1	0	UAUCAAGCUGUGUGCACCA	UUAUCAAGCUGUGUGCACC
t0079312	20	14	miR5202	1	1	UACGACAGUUAAAUCUCUUU	UUACGACAGUUAAAUCUCA
t0079426	20	14	miR5766	0	2	UUCGAGGUAGAAGAGGCAUU	UUCGAGGUAGAAGAGGCAAGG
t0079433	21	14	miR8648	-1	1	CUUUGGCCAGUAGAAGCGAGU	UUUGGCCAGUAGAAGCGAUU
t0079475	23	14	miR8648	0	1	UUUGGCCAGUAGAAGCGAGUGAA	UUUGGCCAGUAGAAGCGAUU
t0079652	26	14	miR395x	0	0	GGUGAAGUGUUUGGAUUGCGCGGCGC	GGUGAAGUGUUUGGAUUGCGC
t0079737	21	14	miR6185	2	2	GGAGGGACGCGUAACAUAGUA	UCUGAGGGACGCGGAACAUA
t0079825	21	14	miR8746	-4	0	AGACUGCAUUUUCACGAUCUC	UGCAUUUUCACGAUCUCUUCA
t0080022	19	14	miR535b	0	1	GAGACAAGGAGAGGACACG	UAGACAAGGAGAGGACACG
t0080084	26	14	miR2916	2	0	GGAUCGAAGACGAUCAGAUACCGUCG	GGGGAUCGAAGACGAUCAGA
t0080139	21	14	miR5564b	0	1	UACAAUUCGUCGUACACUUAA	UACAAUUCGUCGUACACUUGA
t0080234	22	14	miR7696a-3p	0	0	UGAAUUAUGAGAACGUGGAGAA	UGAAUUAUGAGAACGUGGAG
t0080282	19	14	miR5337b	-4	2	UAAAAGGAACUGCAAGCAU	CAGAACUGCAAGCAUUUAA
t0080290	20	14	miR5202	1	2	UACUACAGUUAAAUCUCUUC	UUACGACAGUUAAAUCUCA
t0080348	19	14	miR9722	-4	0	UUCUUUAGAGCGGAAGAAG	UUAGAGCGGAAGAAGAAGAA
t0080356	21	14	miR395x	0	0	GGUGAAGUGUUUGGAUUGCGC	GGUGAAGUGUUUGGAUUGCGC
t0080378	21	14	miR8746	0	1	UGCACUUUCACGAUCUCUUCA	UGCAUUUUCACGAUCUCUUCA
t0080484	21	14	miR9748	-1	0	CGGAGGAAGGUGGGGAUGACG	GGAGGAAGGUGGGGAUGAC
t0080557	21	14	miR4414b	0	1	UCGAGAAGAUGUGGGAGCUAU	UCGAGAAGAUGUGGGAGCUAA
t0080597	22	14	miR6266a	0	0	UACAUGGCAGGGGAAAAUGAAA	UACAUGGCAGGGGAAAAUGA
t0080638	22	14	miR6183	0	0	UGAGACGAGAUGGCUGCAGUUA	UGAGACGAGAUGGCUGCAGUU
t0080745	20	14	miR8746	4	0	UUUUCACGAUCUCUUCACGA	UGCAUUUUCACGAUCUCUUCA
t0080768	28	14	miR1077-5p	0	1	GUAACUUUUCGGAUCGCGUGCUUCGGCG	UUAACUUUUCGGAUCGCGUGC
t0080823	22	14	miR5562-3p	0	0	UAUGUGGGAGAAGGCUGUAAAA	UAUGUGGGAGAAGGCUGUAA
t0080853	20	14	miR8648	0	2	GUUGGCCAGUAGAAGCGAGU	UUUGGCCAGUAGAAGCGAUU
t0080864	20	14	miR535b	3	0	ACAAGGAGAGGACACGUAGA	UAGACAAGGAGAGGACACG
t0080916	20	14	miR5647	0	0	UCAAGUUUGAGUGUCGUCCA	UCAAGUUUGAGUGUCGUCCA
t0080938	20	14	miR8638	-1	1	UGGAAAAGGAAUGGCUCUAA	UGAAAAGGAAUGGCUCUAA
t0081024	21	14	miR3982-3p	1	0	UUGACUACAUGGAGCGCAAUA	UUUGACUACAUGGAGCGCA
t0081064	20	14	miR8601	-3	0	UACUCCAUUAAGGUGUCGGA	UCCAUUAAGGUGUCGGAGUUU
t0081081	21	14	miR9722	0	1	UUAGAGCGGAAGAAGAAAAAA	UUAGAGCGGAAGAAGAAGAA
t0081254	25	14	miR482-5p	-4	0	AUUAGCAUGGGAUAUUGGAAGAAGC	GCAUGGGAUAUUGGAAGA
t0081291	20	14	miR5202	0	2	GUACGACAGUUAAAUCUCUU	UUACGACAGUUAAAUCUCA
t0081375	22	14	miR6196	-4	2	UUAGAGGACGAGGAAAUAGGUU	AGGACGAGGAAAUAGGAGG
t0081386	21	14	miR9722	0	1	UUAGAGCGGAAGAAGAAGAUG	UUAGAGCGGAAGAAGAAGAA
t0081392	21	14	miR5660	0	0	UAGGUGGUUAGUCAAGCAAGC	UAGGUGGUUAGUCAAGCAA
t0081419	20	14	miR4365	-4	0	UCUGAAGAACUCCUUCCGGG	AAGAACUCCUUCCGGGACGCA
t0081460	21	14	miR3706	1	1	UCGGAGACAUGUAAUAAGCAA	UUCGGAGACAUGUAAUAAGA
t0081472	21	14	miR841b-3p	3	0	UUUUUUGGGGUCGUUUUUAUA	CAAUUUUUUGGGGUCGUUU
t0081559	19	14	miR1033a	0	2	UGCGGUCGAGAUGGGUUAU	UGCGGUCGAGAUGGGCUACU
t0081583	23	14	miR5526	-3	0	UACACAGGUAGGUAGGUAGAGUA	ACAGGUAGGUAGGUAGAG
t0081764	18	14	miR482-5p	0	1	UCAUGGGAUAUUGGAAGA	GCAUGGGAUAUUGGAAGA
t0081810	19	14	miR1221-5p	-3	0	UGGUGGAUAUGUGCAGGGU	UGGAUAUGUGCAGGGUAAUAA
t0081834	20	14	miR7494e	0	0	UCGUGAUCGUUGAGCGUGCU	UCGUGAUCGUUGAGCGUGCUU
[truncated: 17,404 more rows]

## Sheet: filtered known miRNAs
known miRNA	total count	miRNA seq	length(nt)
miR9722	77704	UUAGAGCGGAAGAAGAAGAA	20
miR6185	51371	UCUGAGGGACGCGGAACAUA	20
miR8648	19192	UUUGGCCAGUAGAAGCGAUU	20
miR7484h	14056	UUUCGUAGAAGUGGAUGA	18
miR9485	13191	UUAUGACAGUGUGGAGUACA	20
miR5369	9790	UGAAGAACAGAGGAUGGCA	19
miR3706	8168	UUCGGAGACAUGUAAUAAGA	20
miR8638	7653	UGAAAAGGAAUGGCUCUAA	19
miR482-5p	6044	GCAUGGGAUAUUGGAAGA	18
miR6196	5256	AGGACGAGGAAAUAGGAGG	19
miR9654b-3p	5101	UUCGAAAGGUUUGAGAGCGAGCAU	24
miR396c	4978	UUCAAGAAGAUUGUCGGGAUG	21
miR5564b	4837	UACAAUUCGUCGUACACUUGA	21
miR9484	4525	UAGGCAAGGGAAGUCGGC	18
miR1077-5p	4120	UUAACUUUUCGGAUCGCGUGC	21
miR5656	4071	ACUGAAGUGGAGAAGGGUU	19
miR8664	3744	UGUAGUCAAGUGGGACGGACA	21
miR5202	3405	UUACGACAGUUAAAUCUCA	19
miR4414b	3179	UCGAGAAGAUGUGGGAGCUAA	21
miR5719	3036	UUGAUGAUAAAGGACUUC	18
miR166h-3p	3021	UUCGGACCUGGCUUCUUGC	19
miR535b	2988	UAGACAAGGAGAGGACACG	19
miR6485	2949	UAGGAGUGGAUAGCAUAA	18
miR5562-3p	2914	UAUGUGGGAGAAGGCUGUAA	20
miR395x	2702	GGUGAAGUGUUUGGAUUGCGC	21
miR5225c	2645	UCUGUCGUCGGUGGAAGGUG	20
miR156c	2599	UUGACAGAAGAGAGAGAGCAC	21
miR157a-5p	2447	UUGACAGAAGAUAGAGAGCAC	21
miR9748	2421	GGAGGAAGGUGGGGAUGAC	19
miR5526	2318	ACAGGUAGGUAGGUAGAG	18
miR2934-5p	2300	UCUCUUGCAAACGUUGGA	18
miR951	2027	UAUCCUUGCGUCUGGACACAC	21
miR391-5p	1904	UGUCGCAGGAGAGCCGCGCCA	21
miR5778	1861	CGAGAACUGUUCGUCGUAUC	20
miR1220a	1788	UUACGGUGGAGAGGAAGAAG	20
miR5178-3p	1771	UUAUGACCGGGGGCAUGAGCG	21
miR161.2	1536	UCAUGAUUGAAAGGACAA	18
miR2880	1535	ACUGAUCCCGUCGGCACGGAUG	22
miR9552a-3p	1460	UGACCAAGUAGACACGAUAA	20
miR1033a	1455	UGCGGUCGAGAUGGGCUACU	20
miR6266a	1380	UACAUGGCAGGGGAAAAUGA	20
miR835-5p	1379	UUCUUGCAGAGUUCUUUCC	19
miR7774-5p	1338	ACCCAUGGCUGGACGAUGGCAAC	23
miR5076	1331	GAAUGUGGAGCAGACGGGUUU	21
miR8719	1126	CAAACGGAACUGGGACAGGUAA	22
miR6194	1125	UAGGGGAUCGAAGACGAU	18
miR8740	1105	UAAUGAUGGGCACGUAGUA	19
miR6292	1102	UGUUUUUAAUCGUUUGUCA	19
miR5675	1098	UAGGGCAACAAACAAUGGAAA	21
miR7696a-3p	1069	UGAAUUAUGAGAACGUGGAG	20
miR6230-3p	986	UUACGAGUUUAGGAUCUGA	19
miR4365	932	AAGAACUCCUUCCGGGACGCA	21
miR5766	922	UUCGAGGUAGAAGAGGCAAGG	21
miR841b-3p	880	CAAUUUUUUGGGGUCGUUU	19
miR1221-5p	869	UGGAUAUGUGCAGGGUAAUAA	21
miR8180	844	CGCGUGCGGGAUGAAGGC	18
miR1850.2	833	UUGUGUGGAUCGAAACGUGG	20
miR1855	832	AGGACUGGAAAGUAGCAACAAGAGA	25
miR2925	790	UGGCUGGCUGUGGCUUCGU	19
miR6476a	738	UCACUGGAGAUGGAAACGUA	20
miR6233-5p	731	UGUUGAGGCUUGGAGCGUGAUGG	23
miR8154	721	UAGAGGAGGAGAGAAGAAGA	20
miR863-3p	713	UUGGAGCAACAGACAAUAU	19
miR847-5p	648	UCUUGAUGAGAAACGAAUGAA	21
miR166u	641	UCUGGACCAGGCUUUAAAUUC	21
miR6177	636	UACCGAUGGACGAACGGCACUU	22
miR2667a	618	UCCAUGAUCUGACGGUAGCG	20
miR419a	600	UUAUGAAUGAUGAGAUCGUGG	21
miR5065	561	UUGGCAAUACUUAUAAACU	19
miR6267a	554	UAGAAGCGGUGGUACCUUGUG	21
miR9559-5p	554	UCUGGUUUUGUGUAUUGUUG	20
miR3447-3p	549	UUUAGUUUGUUUGUGUAGAA	20
miR8755	541	UGAGCCGCUUGCUGACGUGGCA	22
miR5021a	530	UAGAAGAGCGAAGAAGAGAA	20
miR164	514	UGGAGAAGUGGGAGAACGUGU	21
miR3517	507	UGACAUUGUGGAUCCCGGAA	20
miR8155	480	UAACCGGCGAUGAUACCA	18
miR5791	451	UUGAGAGACUCGCAGACCAG	20
miR8142	443	UGAGGAUAGAUCAUAAAGGUU	21
miR156g-3p	432	UUCUUACCUCUUCUGUCUCC	20
miR6285	429	UGUGAAUGUUUGAACUGGGCU	21
miR2119	414	UCAAGGGAGAUGUGGGGAGA	20
miR396a-3p	412	UCAAUAAAGCGUGCGACAG	19
miR7830	390	UGAACAGUAGAAUCGUUGCU	20
miR8601	389	UCCAUUAAGGUGUCGGAGUUU	21
miR6173	381	UUAGCUGUAAACGAUGGAUAC	21
miR7837	377	UGUGUGGAGCGGGUGGUAGCU	21
miR893	376	AAAGGGACUUGUGCGGAC	18
miR1857-3p	352	UCAUGAUCCAACGAAAACCGU	21
miR536	352	UUAUCAAGCUGUGUGCACC	19
miR774b-5p	344	UGAGAUAAGAUAUCGGUGACG	21
miR3982-3p	339	UUUGACUACAUGGAGCGCA	19
miR399d	332	UGCAGGAGAUUUGCUCGUA	19
miR6168	319	UCUUGCGGCGGUGGAUGCAUG	21
miR397b	314	UCAUUGUCGUGAUCGUUGAG	20
miR7540a	314	UUGAUGUGAUGUGAUGUGA	19
miR866-5p	307	UCAUGGGACGGAUUUUGUU	19
miR902a-5p	300	UAUGAUGAAAGAUUGUUCGA	20
miR169e	293	UAGCCAAGAGAACUGACAACG	21
miR820a	290	UCGGGCUCGUGGAUGCCGG	19
miR8746	284	UGCAUUUUCACGAUCUCUUCA	21
miR4228	279	ACAGACUUGAACGUGCGUU	19
miR1157-3p	278	UUCAGGUGGGGGACACAGUG	20
miR2916	275	GGGGAUCGAAGACGAUCAGA	20
miR5524	272	UGGAAAAUGUUUCAGUUGG	19
miR1219d	266	UUUCCUUGCCUCUACUUCUU	20
miR7719-3p	266	UAGAAGCAUCUAUGGCGGU	19
miR948	265	UCGGCGUGUGGGAUCCGGAA	20
miR394b-3p	265	AGGUGGGGAUGACGUCAAGU	20
miR4994-3p	261	UAAUUCUAGAGCUAAUACA	19
miR6469	247	UGGCAGAAUCGAUUCAGUUUA	21
miR1507a	239	UCUUCCAUUACGUCAUCU	18
miR9411	232	UAUGGACGCGUACACGGAACG	21
miR7486d	230	UGGGGCGCGCUAUUUACG	18
miR1169-5p	229	UAUCCAGCAAGAUCUCGACA	20
miR6135k	228	UUGUCGAAACUGUAUUGCGU	20
miR8718	228	UUUUGGAAGAAUGUCAUCUCG	21
miR6161d	223	UAACGGCAGCAUAUUAUCU	19
miR8663b	213	UGGGCAUGAAGUUGGCAAUGU	21
miR8633	199	UAAGGGCGAAGAGGUAGGUU	20
miR5139	193	AAACCGGCGAUGAUACCA	18
miR7821	188	UGAUGGACUCGGCAUUGUGA	20
miR3624-3p	184	UCAGAACAGCAGCAACACU	19
miR6108f	182	UAGGGUUAAAGGGUAAGAA	19
miR2636	176	UUUGGUUAUGUAGAUGCAAUAU	22
miR7753-3p	166	UGUGCAAGGAGAGACAUGGU	20
miR6450b	166	CGCACUCAGGACUUCAAGGCA	21
miR6183	148	UGAGACGAGAUGGCUGCAGUU	21
miR408b-5p	146	UACGGGCACGACACAGAGCAU	21
miR3476	139	UCGCGACUGGGAUUUGUUGGAA	22
miR7494e	136	UCGUGAUCGUUGAGCGUGCUU	21
miR5302a	125	AAAGAGGAGUUUGUUCUUUGG	21
miR7120a	124	UGAUUAUCGAUCAGAUUGUCA	21
miR4386	118	UGAAGUUCUGGAAGAGGACGC	21
miR529b	117	UGCAGAGCAGAAGUACAGCUU	21
miR9778	112	UGCCUCUCUCAAAGCUCGUCG	21
miR6284	111	UCUUGGACCUGGAUGGAGAUC	21
miR6148b	108	UGUUUUUAAUCGUUUGUCACA	21
miR7502e	104	UUUCGUAGAAGUGGAUGAA	19
miR5246	98	UUGCAGGACAGCUCGAGGUU	20
miR1509a	97	UAAUCAAGGAAUCGACGUCG	20
miR172f	89	UGACUGCUUGAUGUGCCGUAC	21
miR5660	86	UAGGUGGUUAGUCAAGCAA	19
miR1115-5p	85	UGAGGUAAGAGCAUUUGGUGG	21
miR3440	76	UCGGUUGGUCAAGGAAACU	19
miR6167	75	UACCCAGGUGGAGCUUCUUU	20
miR2275a-5p	74	UCAGUGGCGAGAGAAAGCAA	20
miR859	73	UACUCUCUGUUGGAAAUCAA	20
miR4401b	73	UGAAAUAGUUGACUGAGGUAA	21
miR5558-3p	71	UAAGAUAAGAAUUAGAAAAGU	21
miR4404	70	UUCGGGAAGUCAUGGCGGACAA	22
miR7536a	69	UUCAAGACGUGCCAAGAGUG	20
miR6247	62	UGGAUAUUGAACAAUGGCA	19
miR9563a-3p	59	UAAAGUUGACAGUACAAGUUA	21
miR416	57	UGAUUCGUCAGAGACUGUUCA	21
miR5031	53	UUAAUAUGAACUGUCUAAUUU	21
miR414	53	UGCACCUCUUCAUAUCGUCC	20
miR5041-3p	52	UGGAGAAGUUGAAGAUUGAA	20
miR4240	51	UGACUAGACCCGACGAUUGAC	21
miR5565f	50	UAGUCGAUUGUAAUAUCAAAC	21
miR168b	47	UACGCGUAGGUCAGGUCGGG	20
miR6207	44	UGGACGUCUGGAGCGCCGAUG	21
miR5175-5p	43	UUCCAAAAUAACUCGUCGGAU	21
miR5337b	40	CAGAACUGCAAGCAUUUAA	19
miR8125	39	CAGGAAAGAGUGGAUGAGGAU	21
miR319c	38	AUCCAUCGAUGCAGGAGCUGA	21
miR9653a-3p	36	UUUGAACUUUGGCCAGAGGCA	21
miR1122	36	UAGAGCAUCUGUAUUUGGCA	20
miR160a-3p	36	UGCGUAUGAGGAGCAAGGUUA	21
miR2083-5p	34	UUCUUCACUACGCUCAUCUCU	21
miR822-5p	32	UGCGGAAGCAGUUGACAUGA	20
miR5026	32	UCUCAUAAAUCGGAUCACGU	20
miR6113	31	UCCUGAAACCACGAACACGUU	21
miR167a	30	UGAAGCUGCCAGCAUGAUCUAA	22
miR398a-5p	30	UGGAAGUCAUGAGAACAGGGA	21
miR3627b	29	UGUCGCAGGAGAGCCGCGCA	20
miR158-3p	26	UUUCCAAAGUCGACCAAGCA	20
miR2095-5p	25	UGAAAUUUUACGAUGAAGACG	21
miR907	24	UUUCUGCGAGCGGUUCUGCGC	21
miR1427	23	UGCGGAACGGUGGGCGUGGGC	21
miR6149a	22	UUGCAUACGCACCUGAAUCGG	21
miR159a.2	22	UACAUGCCCCAGGAGCUCGGA	21
miR439a	22	UGUCGAACCGUCGGUGCUCGUA	22
miR5647	20	UCAAGUUUGAGUGUCGUCCA	20
miR5804	20	UGAGAAGAGGUUGCCGACU	19
miR7697-3p	20	UACCGGUCGAAUAAUCGGAUA	21
miR1026a	17	UGAGAAAGAAUUGAAGGCAU	20
miR1070	15	UACGGUUUCUAGAAACUUC	19
miR7492e	12	UCAUGAUCUUCGAGCGGCUUU	21
miR2616	11	AUUCGUUUGGAUCGGGCGGA	20
miR2109-5p	10	UGCGAGUGUCGUCGCAUGCU	20
miR5054	10	UCCGCAUUGGUCGGCGUCCA	20
miR862-5p	7	UCCAAGAUGGUCGAGCAAGGC	21
miR477h	7	UUCGACUCAGAAGGCUUCCA	20

## Sheet: novel miRNAs
Id	location	mfe(kcal/mol)	Id(5p)	Id(3p)	count	count(5p)	count(3p)	pre-miRNA seq	seq(5p)	seq(3p)	length(nt)
ppu-miR1	AR-OW01000393.1:18677:18770:+	-32.5	ppu-miR1-5p	ppu-miR1-3p	17	15	1	GUUGGAUGUGUGCGAGACUGAGACAUGCGGCCAUGAGAACCUGUUUACCCUCGACGUGCAGCGCGGUGUCUCCUUUCGCACAUUCAUUGCGGCG	UGCGAGACUGAGACAUGCGGC	AGCGCGGUGUCUCCUUUCGCACA	21/23
ppu-miR2-3p	AR-OW01000479.1:5599:5683:+	-26.1	-	ppu-miR2-3p	6	-	6	GGACUGACGCUGCAAAUCAUCGUCCUUCCUGCACGCCUCGAGGUCUGCACAACCUCGAGCAGCAUGUAGAAACGGCAAAACAGUC	-	UCGAGCAGCAUGUAGAAACGG	21
ppu-miR3	AR-OW01000520.1:807:943:+	-47.9	ppu-miR3-5p	-	7	6	-	CCGCUGCGAGUUCAGUGCGGCGGUACAGCUUGAGCAGGUGCAGGCGUCUCGCGCGCAGGAGGUGCGUGCGAGCUGUGGCGUUUUGUGGGAUUUUUUGCGCGGGAGCGGGUUUUUAUUUUUUUUUUUUGGUAGGCGGG	UUCAGUGCGGCGGUACAGCUU	-	21
ppu-miR4	AR-OW01000589.1:948:1057:+	-57.4	ppu-miR4-5p	ppu-miR4-3p	113	109	1	GCCCACGCCAUACUGGUCCGGGGCGAGCGUCUCCACUGCGUCAUGUGCGAGGCUCGUCACGGCCAGGCGGCCCAGCACGCGGCGGAAGAUCUCGCCGAUGGCAAUGGGCC	UACUGGUCCGGGGCGAGCGUC	GGCUCGUCACGGCCAGGCGG	21/20
ppu-miR5-3p	AR-OW01000596.1:227:475:+	-60.9	-	ppu-miR5-3p	12	-	11	UUCCUCCCUGCUGCUCCGUUCCACGCGUCGCACAGAUAUUUUUGAAUACGACCCUGAUUCGAUUUCCGUACUAAAACGCCUCCAUUCUAUCACCCCUUCUUGGCAUGUGCGUCGUUACCACCACCACCACCACCACCACCACCAACACGACAGCAACGCCCAGACUGUCUACCACGCGCGCGUUUUGAAAAGAACACGAGCAAGAAAACGCACAGGACUGUACACCCGGGGGCAGAGCACGGGACGUCG	-	UGUACACCCGGGGGCAGAGCA	21
ppu-miR6	AR-OW01000941.1:1739:1868:-	-48.4	ppu-miR6-5p	-	32	31	-	AAGCAUUUUCUGUGGAUGGAUUGUGCAAAUGCGGUCGCGCCAAGCAAUAGGCAAGUGGCGGACGCGCGCGUGUACCCAACGCCGGCGUCAGUUCCUGCGAUGCAAAAGAUCCAAGUGCGAGAGAAGGCCG	UGUGGAUGGAUUGUGCAAAUG	-	21
ppu-miR7	AR-OW01000964.1:17073:17192:-	-43.7	ppu-miR7-5p	-	7	7	-	AAGCGUAGCGUCUGGUGGUCAUGGACGGAAGGUUCUAUUGGUGCGCGCCAACGGGACGCGUGAAUAGAGCGACAUGUACUGCGCGGUUGCGUCCAGGUGACGAUAGAUGCGGUUAUGUAA	UCUGGUGGUCAUGGACGGAA	-	20
ppu-miR8	AR-OW01000965.1:26258:26362:-	-37.5	ppu-miR8-5p	-	121	116	-	AUCUACGGGCUCUUCACUCUGGAUGGCGACAUGUGUUUCGAGUAUGGUGUAUUUGGUGCUCUCUGUGUAGCUGAGUAGCCGUCCAAAGUGCUUGAGCUCUACUCC	UCUUCACUCUGGAUGGCGACA	-	21
ppu-miR9-3p	AR-OW01001038.1:21059:21392:+	-123.8	-	ppu-miR9-3p	11	-	10	CGCGCGGCUGUACUUCUGUGUAAGCAUACUGUACACCCUGUGGAGAUGCGUCGACCAUAGCGGGUCGGUUAGCGGCUAGCGUUUAGUGGAUAAACCGGUAAGCCGGGAACUGAUAAGCGGCGUGGCUUUUCGAGGGAGAAUUCUUGGUUAUGAUUGCCCGCCGGCGGAACGAGCGCGCGGAGAAAGCGUCCGCUGGGUUAUCAACCGCGCACGAAGCUCGGCGCAUAGUGCGGCCUCGGUGGCUCUCCGUGUAAA	-	UCAGGUUGGCGGUCUCCCAU	20
ppu-miR10-3p	AR-OW01001043.1:5034:5212:+	-63.6	-	ppu-miR10-3p	68	-	67	CCGGCACAAGAAGAAGACUAAAAGGGACUCUGGCGCAAAAAGGCCUCAGAUAAUGGCUUGGUAUAAUCGGCUGAUGCGGAUGCACCCGUGAUCCAAUCGCUAGGCCCCCGCAACAGUCCCUCUCGCCGCCAGGCACGUGUGGUGAGCCUUGGGGGUUCUUCGGUCUUUUAUUCUGUCCG	-	UGGGGGUUCUUCGGUCUUUU	20
ppu-miR11	AR-OW01001051.1:3534:3661:+	-34.5	ppu-miR11-5p	-	46	46	-	UCAUUAACCGUCGCAAGACGAAGAAACUGCAGAACGUUGCCUCAAAGGCCUUCAGUAAACCUGCGUGUUUUGUCACACUCUUUUUGUUCCUCGUUUAGUUCUUCUUCGUCUAUGUCGACGUCAACGAC	UCGCAAGACGAAGAAACUGC	-	20
ppu-miR12	AR-OW01001073.1:8852:9051:-	-87.4	ppu-miR12-5p	-	22250	21765	-	CCGCAACCGGUCGGGCUGGAUGGAGACGCUCCGUUGGGGCAGCUAGUUCGCCCGACGGCGAAGACGCGGGAGGGGGCGCGACCCCUCACCUCCACUCGGGCGACCCCUCAGCAGGGUCGUACCCGCACUGCAGAAGCGAAGAGCAGUGGAGCGGCUCUAUUCAACCGCCAGCCUUCUCUCGCCUAGCGACUCGGCUCCAC	UCGGGCUGGAUGGAGACGCUC	-	21
ppu-miR13-3p	AR-OW01001128.1:2318:2384:+	-29	-	ppu-miR13-3p	450	-	447	CUGUACCACACGGUACACCCCAUAAUUGUACGUUUAGUACACUUAGGGACUGUACCUGUGCGUACUC	-	UACACUUAGGGACUGUACCU	20
ppu-miR14-3p	AR-OW01001128.1:1353:1486:-	-38.2	-	ppu-miR14-3p	6	-	5	AAGUAUACGAUCAUUUUCAAUGAGCUUUUCUAUGCCAAACUCUAACGAGAGAUCGAUCUUCGAAGUUCCCGGUGUGAACUUUCGCAUUGCAAGAAAGUUCGACUGAAAGGAAGUUGAGGAGAUCCUGGGUACAU	-	UGAAAGGAAGUUGAGGAGAUC	21
ppu-miR15	AR-OW01001256.1:5506:5592:-	-47.1	ppu-miR15-5p	-	5	5	-	GGCGUGCGAGUACGACUUGUGCACGUCCGCACGUGUCCGAUGCACAUGCUUCGUGGUGCGUUGCGGGCGUCAAGUCGUUCGGAGGCA	UACGACUUGUGCACGUCCGC	-	20
ppu-miR16	AR-OW01001261.1:12365:12435:+	-41	ppu-miR16-5p	-	20	20	-	AUAACCCGCCUUGGAUGAUGGGAUGCAGCAGUGUUCGAAGCUGCGUGCUCGCUUCAUCCCAGGCGGGUUCU	UUGGAUGAUGGGAUGCAGCA	-	20
ppu-miR17	AR-OW01001275.1:292:355:+	-35.1	ppu-miR17-5p	ppu-miR17-3p	10	9	1	CGCACGAGCAUGGGGUUCGUUGUUUUUGCGCUGGCGCUUCAAAACAGCGCGCUCCGGCUCGGCU	UGGGGUUCGUUGUUUUUGCG	CUUCAAAACAGCGCGCUCCGGC	20/22
ppu-miR18	AR-OW01001404.1:142:275:-	-42	ppu-miR18-5p	-	6	6	-	GGGAAGCCCGUGACAGGUAGUGUGGUGUAGCGCUCAGGAGUUAAUUGCGUGCUCCCUCCCCCUGCCUUCUUCCCGUUUCUACACAGUUAUCCCCCCGUGCCCCGCUCUGCACCCAUUGGCUGCACUGGCUGGAG	UGACAGGUAGUGUGGUGUAG	-	20
ppu-miR19-3p	AR-OW01001433.1:10825:11044:+	-68.26	-	ppu-miR19-3p	11	-	11	CAACGAGGGCGCAAAGGAGCAGCAGGCCCAAGGCCAACAGACCAUGCUUGCGAGUGCCCAUGGUGUUGUGUAAAUGCUGCACGGGCCUCUGCUGCUAGUAUCCUAGAUUAGCGUCUUCCGCCCCGUCACCUUACCUCCCUAUCCUCCUUGAGACGAUGGUACGAUUGUUACGAUCCAAACUUUUCGCCGUAACUUCUUGUCUGCUCGUCUUCCCUCAAAU	-	UAACUUCUUGUCUGCUCGUCU	21
ppu-miR20	AR-OW01001456.1:1522:1602:-	-32	ppu-miR20-5p	-	13	13	-	GGCACCAACGUGACGAGAGGAAUGUGUGCGUUGCACCUGUGCCCACGAUAGCCGCCGCAGGCUUCUCGUCCACAAAUGCCU	UGACGAGAGGAAUGUGUGCGU	-	21
ppu-miR21	AR-OW01001456.1:2047:2186:-	-40.6	ppu-miR21-5p	ppu-miR21-3p	8	6	2	GCUUCCACCGUCUGAUCGUAGUACUUUUGGCCACCCCUUUCCACGUUGAAGCUCUAAAAAUGCUCACAGCGCCUCGUCUGCCGAUUUGUCUGCCAUACUGGCAAGUUGAAACCACUUUGUGCUGUGGUCGAGGUGGGUCA	UCUGAUCGUAGUACUUUUGGC	CACUUUGUGCUGUGGUCGAGG	21/21
ppu-miR22	AR-OW01001464.1:9660:9752:-	-40.3	ppu-miR22-5p	-	28	28	-	CCCCUCCGCAUUAGAGCGGAUUGUAAGGUCUCCGACGCAAGCGGAUCACCCGGUGCGUUACGAGCGCUUUGCGGUUCCUCUGUUGCGCGUGCG	UUAGAGCGGAUUGUAAGGUC	-	20
ppu-miR23-3p	AR-OW01001591.1:908:982:-	-28.1	-	ppu-miR23-3p	32	-	32	AGGCGGCCAGGUGUUGCUCCCGUUUAUCUUCGGAAUCAAAAGAUUCCUUGAGAACACGCAACAUCGUGCCAAGCC	-	UCCUUGAGAACACGCAACAUC	21
ppu-miR24	AR-OW01001695.1:42:123:-	-19.7	ppu-miR24-5p	ppu-miR24-3p	9254	182	8619	UUCAGGACCUCGCCGUGCGACUGCCUAUCCUUGGUAAAGACCAAAAUAUCGUCCAAGUAGACAAUGACGGUCUUGUCCAGCA	CCGUGCGACUGCCUAUCCUUGGUAA	UCCAAGUAGACAAUGACGGUC	25/21
ppu-miR25	AR-OW01001941.1:9:333:+	-115.9	ppu-miR25-5p	-	520	520	-	CGGGUGUUUUUAAUUGAUUGUCACUUGCUGUACUUCGCCCGCAGUUGUGCUCGCAUUCGGUCUAUUCUGUCUAUUUUGUAUUCUCGCCCGUUUUCUAUGUGAAGCGGCGCUGAUUUGAUAGGCACCUUCGUGCGCGCCGCUUUUCAGUAGUGCGAUGUUUGGAUGGCCGGUUUUCGUCAUUUUCGGCAUGUUUGGCAUUUUUUUGGCGGGGGGUGGCGCGUGUGUGGGUGCGAGGUGGAAGAGGAAUGGCGAGGC	UAAUUGAUUGUCACUUGCUGU	-	21
ppu-miR26	AR-OW01001953.1:1073:1140:+	-25	ppu-miR26-5p	-	7	6	-	UUCGCCGGAUUGCGCGAUCGCCUUUACGAGCCGCGCUCGUGUAUGGCCGAUAGUUGGCAACGGGUUCC	UGCGCGAUCGCCUUUACGAGC	-	21
ppu-miR27-3p	AR-OW01001964.1:32068:32345:+	-82	-	ppu-miR27-3p	23	-	23	GAGGAAAACCCCGUGGUCCGUGCCACCCGUUCAUGGCUCUCGUCGAUCUCAACACUAGAACCAGUUGCGGCGAGCAUCGUGAACGUCAUAGUAUGUCGCCAUCUGAGUGGAAUAAGCAGUUUCGACCUGAUCUCAUGAUAAACACAAACGGAAGCGUCAACAUCGGCAGUCGGUACUCAAGCGCCGCAGCGCGUCUCAGGCCAUAAAACUGCGCAGGUUACUUUCACGACGCUCAGACGAAAUUUGUUACGGGCG	-	UACGGGCGGUAGGUACAGCGG	21
ppu-miR28	AR-OW01002011.1:2279:2428:+	-48.5	ppu-miR28-5p	-	7	6	-	AUCGUUUCCGUACCCGUGGGCUCGAAGGCAAGAAGCUGCAAAUAGAUGUCUUCAAAUGGUGCAGUAUAGCUGGGUCACCGUCCCCGUUCGAGUUGUCAUCAUAUCGAUACUCUGAAUCUUGGCCAAAUCGGGUGCGCGCGUCGGAACGUG	UACCCGUGGGCUCGAAGGCA	-	20
ppu-miR29-3p	AR-OW01002020.1:6331:6410:+	-24.1	-	ppu-miR29-3p	13	-	12	UACGAUGGCGACGCACGCCUGUAUUUCGUCGCAUUCGACCAAUACGACAUGACGACAUCACGGCUGUGCUUCUACUCGAU	-	UGACGACAUCACGGCUGUGCU	21
ppu-miR30-3p	AR-OW01002027.1:12448:12555:+	-49.5	-	ppu-miR30-3p	17	-	16	AAUAAGGUACAGUUUGUCCUCAGCUCGCGUCUUGUGGCGCGGCAGGCGCGAGAGGACGCGCAUCCGGGAAGAAGACAAGUCGGUGGGCUUGGACGGACGUGCUUUGAG	-	AGUCGGUGGGCUUGGACGGAC	21
ppu-miR31-3p	AR-OW01002058.1:3073:3169:-	-29.8	-	ppu-miR31-3p	20	-	20	AAAGAAGGGCAUCCCAGCGUGCCAUGCACCGCGCAACCAGUCACCGAAAAGAAAGGCAAAGAUGCCGUGGUACAUGGACUUGCGGAACUCUUUCAUA	-	UGGUACAUGGACUUGCGGAA	20
ppu-miR32	AR-OW01002139.1:339:440:+	-33.3	ppu-miR32-5p	ppu-miR32-3p	17	15	1	ACGGCAGCCUUCAGGAAGUGACGCGACAAUUGAUGGUGCAAUUCCACGCGAAAACAGGCUUUGUGUCACGUUGGUGCGUUGGGUUCGAUGGUUCCGUGCCGG	UCAGGAAGUGACGCGACAAUU	UUGGUGCGUUGGGUUCGAUG	21/20
ppu-miR33	AR-OW01002234.1:2842:2946:+	-49.9	ppu-miR33-5p	-	90	88	-	ACGACGCGAAUUGAGAAGGCGACUUGUGGCGCGUGCGCUAAACUCCGCAAUGGCCAGGCGGAAAGCUCGCGGGCACGCAGGUACGCCGCUGCGGUGGGUGUUGUU	UUGAGAAGGCGACUUGUGGCG	-	21
ppu-miR34-3p	AR-OW01002267.1:989:1113:+	-42.6	-	ppu-miR34-3p	104	-	101	GUGCAUUUCGGUCAGAGUUGUUUCCCUUCUGUGUGUAGGCCAUUAGGCGUUUGCGUGCGGCAUGUCCGUCGUCGCUGCCAAUGCUUGCUAGCCAUUGGAAGUGGAAUACAAGGCUUUGUUAUGCA	-	UUGGAAGUGGAAUACAAGGCU	21
ppu-miR35	AR-OW01002315.1:961:1051:+	-42.3	ppu-miR35-5p	ppu-miR35-3p	15	1	14	CGUGCAUGUCGAGGCAGACGAUGCAGGCUCAGGCUCAUGUGUGCCCGCAUUGGGCGACAGUAGAGCUGUCGGCAGUCGUCGUCGACGGCGC	ACGAUGCAGGCUCAGGCUCAUGU	UAGAGCUGUCGGCAGUCGUCG	23/21
ppu-miR36-3p	AR-OW01002427.1:199:311:+	-46.8	-	ppu-miR36-3p	609	-	601	CGCGCGCGAGCGAAUGCGCGAACCGCUCUUCGAGUUCCUAGGGCCAGUGUUUGUCAUUUCCUUGGAUGAUGUCCCGGAGAGCUUCACGAGUCGUCUGGCGUUUGUUCGCCCGC	-	UUCACGAGUCGUCUGGCGUUU	21
ppu-miR37-3p	AR-OW01002664.1:8511:8614:-	-30.7	-	ppu-miR37-3p	6	-	5	AGGGUGAUCGUCAAGCAAUCAACAAUGUUUGCUGAAACAAGUUACGAAGCGCGGAUCGCCUUGCUUUGCAAAGUCCGAACCUUUGUAGGCUUGUUGCCAUACCU	-	UCCGAACCUUUGUAGGCUUGU	21
ppu-miR38-3p	AR-OW01002683.1:5682:5966:+	-73.85	-	ppu-miR38-3p	7	-	6	UACUGCCGCGCCUCGCAUGCUACGUGCACGCGCUCGGCUACGCUCCUUCCUCCCAUCAUUCCUCCGCUCUCACUCUCUCUCUCUCUCUCACUCUCUCUUUCUCUCCUGUUCUCCAUGCGCUCCGCCGCGUGCGCGCGUCUGGAUCUAUUCGUCGUCAUAGGGGGGUCGUUCUCAACUCUCACUUUUCGCGCCAAAAAAAAUUAAAAAAUGAAAAGAAAAAACAUUACACGGAAACGACGACAUCGAGCGCUGAGU	-	UGUGUCAGAGUAGUUGGAUAA	21
ppu-miR39-3p	AR-OW01002709.1:39133:39201:-	-27.8	-	ppu-miR39-3p	37	-	37	AUGCCAGGUUUGGUGUCUGCGCAACGUCUUUGCGCUUCUGGACUUGAUCAGACGCCAUCCCACAGGCCG	-	UGGACUUGAUCAGACGCCAUC	21
ppu-miR40	AR-OW01002713.1:2935:3024:+	-33.5	ppu-miR40-5p	-	139	137	-	CCAGAAUAUCUCUGGUUGGGACGUCAGCAGUGUAACAAACAUGGGUUCCAUGUUCAGUCGCGCCGAGUCUUUUGACCAGGAUGUUUCUGC	UCUGGUUGGGACGUCAGCAGU	-	21
ppu-miR41	AR-OW01002730.1:7612:7707:+	-22.5	ppu-miR41-5p	-	149	148	-	AUGUUGAAAUAAGAUUCCCUUGGCUGUCUGAUACGGUGCCAUCGAAGCUGCUGCAUUUCAUCUGUAUAUAUUGCGAAGGCCGUGGGUCUGCAACUA	AAGAUUCCCUUGGCUGUCUGAUA	-	23
ppu-miR42	AR-OW01002774.1:115:262:-	-51.02	ppu-miR42-5p	ppu-miR42-3p	672	1	656	AGUGCGUAGUCUUCUGCCAGCUCGGCCUCUAUAAGCCAGCCCUCUGCACUCCACUCCGUAGAGUUCUUCACCCCGUCUCUUUCCGUGAAGAAGAGUUCACAAGCUCAAGAGCAAAUGUAUCGGGCUGUACAGGAGACUUCUGCGCACC	UCUUCUGCCAGCUCGGCCUC	UAUCGGGCUGUACAGGAGACU	20/21
ppu-miR43	AR-OW01002822.1:2169:2340:+	-62.6	ppu-miR43-5p	-	11	10	-	GCACCAUUCCUCUUGGGAGCUGCACGAGAUGAAUUUGUCGACGCUCUCACAGUCUACGUGAACCGGCGGGCCGGCGGAAGCAAUCCACUUCCGCCCAACUUGGCGAACCUCGCUAGACUCAUCGUGCUCGAAAAAGGCGACUGCCGUGAAGCGCCUCAGUGGACAGGCCGCC	UCUUGGGAGCUGCACGAGAUG	-	21

## Sheet: added conserved miRNAs
Id	location	mfe(kcal/mol)	Id(5p)	Id(3p)	count	count(5p)	count(3p)	pre-miRNA seq	seq(5p)	seq(3p)	length(nt)
miR5658a-3p	gi|317599847|gb|HS613209.1|HS613209:61:271:+	-54.5	-	miR5658a-3p	268266	-	268266	CUGCGUGCGUGUUUGUUAAUUAUGUCAUGGCAUUUGCGCAGAAUGCCACGCAUCUUAAUGGCAAGAAAACGGUGUCCAAGGACUUUGUGCUUAUCGGGCUGCGCGACGCUCAGUUUGGUGACUUCGCAUUGGCGCUACACAAGUGGAACCCGAGCCCCAUCUGUAACACCGCAAAUGACGUUGAUGAUGAUGAUGAUGAACAUUGAAUAAU	-	UUGAUGAUGAUGAUGAUGAAC	21
miR156d-3p	gi|317644956|gb|HS657223.1|HS657223:38:380:-	-118.2	-	miR156d-3p	268266	-	268266	UGGAACGAGCGAGUUGUUUGUUUUGUUUUGGUGGUGCGUUGCAAGAGAGCCACACAGCACGCGGCCACAUGCGAUGCGGGCCGCACAUUCGACGAUGGAUUAGGGUUUCAGAUUGAAAACGCACGUGAUCUGCGAUCUGCAUGGGCGUCACCAGAAAACAGUUGGGGACGGAGAACGCCACACAUUUGCGGCACGCUGCACAUCACCUACCUGAACAGCCAGGCGAUGGGGAAAGGGUGAGGGUGCACGACGUGGGACGCACGCACCGAAUUGAGCGAGUGGGACUCUGCGCAGGUGAGACUCGUCGCAGAAGGGACAGAAGAGAGCGAGCGAGCUCGGAAAG	-	GGACAGAAGAGAGCGAGCGA	20
miR5658b	gi|317656776|gb|HS669033.1|HS669033:275:363:-	-28.7	miR5658b	-	268266	268266	-	GGCGGCGAAGAUGAUGAUGAUGAUGAUACUACGCAGGCGAUGUUGCACUAAGCGAUGGGUGUCUUAUCGCCGUCCCAGUCUGGGUCGAG	AUGAUGAUGAUGAUGAUACUA	-	21
miR5021b-3p	gi|317673854|gb|HS686105.1|HS686105:171:303:-	-24.7	-	miR5021b-3p	447110	-	447110	CGCAGAGUUUUUACUUUUUUUUUUUNUUUUUUUUUUUUUUUUUCUAAGUUUGAGGUGGAUUUUAUUUCUGCCACUAAGUUCCCUGGUAAGCAUCGAAACAACAGAAGAAGAAGAAGAAAAACACGCGUCGAGA	-	GAAGAAGAAGAAGAAAAACA	20
miR419b-3p	gi|317684349|gb|HS697043.1|HS697043:140:472:+	-114.2	-	miR419b-3p	1073064	-	1073064	UCGCCGGGACCGGUCGUGCGUGACAUUCUCGGCGGGUAGCCCAUGUCACCUUCUCCGAAGAACGACCUGGAGUCCGGCAAGCCCCAUUGGUGCCGAAACGGAGCAGCAGAAGAGGCAGGGUGGGCGGCUGCAGCACCCAUCGAAUACUCGGAUGGCCUGAGCUGUUCUCCCCGCUGAUACCAUUGCUGUGGUUCUGCAUUCGGUCCUCGCCGCAAUUGUAGUUGUUGCUGUUGCUGUUGCUGUUGUUGUUGCUGUUGUUGCUGCUGUUGUUGCUGAAAAUGCCGUUGCUGAAAAUGCUGUUGCUGAUGAUGAUGAUGAUGUUGGUGUUGGUGU	-	CUGAUGAUGAUGAUGAUGUUG	21
miR5021c	gi|317724893|gb|HS737118.1|HS737118:18:208:+	-59.9	miR5021c	-	89422	89422	-	CAGAGUACGGGGGGAAGAAGAAGAAGAAAAAGAAGCCGGUCGCUGAGGCAGUCCCCGCAUAAAUGAAGGGUCCGAUGAGUGCUUGAUUCGCACCGUUCUGAUUCCGUUUAGAUAGGAGUGUGCUCUCGUCGUGAAUCUUUGGUGCAGUCCUUUUUUUUCUGACUCGGAUUUCUAGCCCUUGUCUUCUUUGA	GGGGAAGAAGAAGAAGAAAA	-	20
miR169d-5p	gi|317798398|gb|HS809925.1|HS809925:128:412:+	-108.4	miR169d-5p	-	357688	357688	-	UCUUUGUGGCAAGCAAGGGUGACUUGCCGGCGGCCAACCAACUCACGCCAGAGGGAGCGUCGCCUGAACAAGUGUGCGCUCAGCGCGGCAUUCCAGAGCCUCAGGGCGUCAGCAUGAAAUCCGGGGAGAACGCGAACAUUUACGAAAUGCUAGUUGGCGUCGCCAUGAAUCCACAAGUCGCUUGUCCGGCGUACGAGGCCGAAGCGGCAGUAGCGCUAGACUCGUACUUGAUUCCGGCGCUUAAGGUGACGGCUGGCAUUGUCGCGGUCGGGCUCGCCGCCUUUG	AAGCAAGGGUGACUUGCCGG	-	20
miR774a-3p	gi|317829496|gb|HS841667.1|HS841667:70:253:+	-56	-	miR774a-3p	625954	-	625954	GAGCAAGAGAAUCACUCAUUGGCGCAGCGUCUUGAUGAAGCGAAGCGCGAGAUAGAGUCUGUAAAAUCGGACUCGGUAGUGCUAUUCCAGAAGCUCAAGUAUGUCCAGAACUACCAACAGCAGGGUGGGUAUGCGAAUGCAUCUUCUGCUUCCCGAGACGAAGAAAUGGGUGGCGCUUCCAAUU	-	CGAGACGAAGAAAUGGGUGGC	21
miR166i-5p	gi|317872316|gb|HS884006.1|HS884006:186:344:-	-61.2	miR166i-5p	-	178844	178844	-	UCCAGAAUGUCGUCUGGGUCGAUCUGGCUUGGGGCGGAUGAUGUUCACGGCGGCACACUUGGCCGUGAUGAUGUGCGCGUCCUCGACCGACUCGGCGUUGAGGUAGUAGGUCACGGUGUUCACAUUGUCCAUGUUGACCGACGGCGACUUUCCUGUGGC	AGAAUGUCGUCUGGGUCGAUC	-	21
