# Supplementary material for: Identification of conserved and novel microRNAs in Porphyridium purpureum via deep sequencing and bioinformatics
Source: BMC Genomics. 2016 Aug 11;17:612. doi: 10.1186/s12864-016-2985-7 (PMC4981961; doi:10.1186/s12864-016-2985-7)
Supplement: Additional file 3: Table S2. — Predicted miRNA families in P. purpureum. (XLS 51 kb) [file 12864_2016_2985_MOESM3_ESM.xls]

## Sheet: title page
	Applied Microbiology and Biotechnology
	Identification of conserved and novel microRNAs in Porphyridium purpureum via deep sequencing and bioinformatics
	Fan Gao, Fangru Nan, Jia Feng, Junping Lv, Qi Liu, Shulian Xie* School of Life Science, Shanxi University, Taiyuan, 030006, P. R. China
*To whom correspondence should be addressed. Tel: +086-0351-7018121; E-mail: xiesl@sxu.edu.cn Present Address: School of Life Science, Shanxi University, Taiyuan, 030006, P. R. China

## Sheet: Sheet1
family member	count	seq(5p)	seq(3p)	length(nt)
miR1026a	17	UGAGAAAGAAUUGAAGGCAU	-	20
miR1033a	1455	UGCGGUCGAGAUGGGCUACU	-	20
miR1070	15	UACGGUUUCUAGAAACUUC	-	19
miR1077-5p	4120	UUAACUUUUCGGAUCGCGUGC	-	21
miR1115-5p	85	UGAGGUAAGAGCAUUUGGUGG	-	21
miR1122	36	UAGAGCAUCUGUAUUUGGCA	-	20
miR1157-3p	278	-	UUCAGGUGGGGGACACAGUG	20
miR1169-5p	229	UAUCCAGCAAGAUCUCGACA	-	20
miR1219d	266	UUUCCUUGCCUCUACUUCUU	-	20
miR1220a	1788	UUACGGUGGAGAGGAAGAAG	-	20
miR1221-5p	869	UGGAUAUGUGCAGGGUAAUAA	-	21
miR1427	23	UGCGGAACGGUGGGCGUGGGC	-	21
miR1507a	239	UCUUCCAUUACGUCAUCU	-	18
miR1509a	97	UAAUCAAGGAAUCGACGUCG	-	20
miR156c,miR156d-3p,miR156g-3p	2599/268266/432	UUGACAGAAGAGAGAGAGCAC	GGACAGAAGAGAGCGAGCGA,UUCUUACCUCUUCUGUCUCC	21/20/20
miR157a-5p	2447	UUGACAGAAGAUAGAGAGCAC	-	21
miR158-3p	26	-	UUUCCAAAGUCGACCAAGCA	20
miR159a.2	22	UACAUGCCCCAGGAGCUCGGA	-	21
miR160a-3p	36	-	UGCGUAUGAGGAGCAAGGUUA	21
miR161.2	1536	UCAUGAUUGAAAGGACAA	-	18
miR164	514	UGGAGAAGUGGGAGAACGUGU	-	21
miR166h-3p,miR166i-5p,miR166u	3021/178844/641	AGAAUGUCGUCUGGGUCGAUC,UCUGGACCAGGCUUUAAAUUC	UUCGGACCUGGCUUCUUGC	19/21/21
miR167a	30	UGAAGCUGCCAGCAUGAUCUAA	-	22
miR168b	47	UACGCGUAGGUCAGGUCGGG	-	20
miR169d-5p,miR169e	357688/293	AAGCAAGGGUGACUUGCCGG,UAGCCAAGAGAACUGACAACG	-	20/21
miR172f	89	UGACUGCUUGAUGUGCCGUAC	-	21
miR1850.2	833	UUGUGUGGAUCGAAACGUGG	-	20
miR1855	832	AGGACUGGAAAGUAGCAACAAGAGA	-	25
miR1857-3p	352	-	UCAUGAUCCAACGAAAACCGU	21
miR2083-5p	34	UUCUUCACUACGCUCAUCUCU	-	21
miR2095-5p	25	UGAAAUUUUACGAUGAAGACG	-	21
miR2109-5p	10	UGCGAGUGUCGUCGCAUGCU	-	20
miR2119	414	UCAAGGGAGAUGUGGGGAGA	-	20
miR2275a-5p	74	UCAGUGGCGAGAGAAAGCAA	-	20
miR2616	11	AUUCGUUUGGAUCGGGCGGA	-	20
miR2636	176	UUUGGUUAUGUAGAUGCAAUAU	-	22
miR2667a	618	UCCAUGAUCUGACGGUAGCG	-	20
miR2880	1535	ACUGAUCCCGUCGGCACGGAUG	-	22
miR2916	275	GGGGAUCGAAGACGAUCAGA	-	20
miR2925	790	UGGCUGGCUGUGGCUUCGU	-	19
miR2934-5p	2300	UCUCUUGCAAACGUUGGA	-	18
miR319c	38	AUCCAUCGAUGCAGGAGCUGA	-	21
miR3440	76	UCGGUUGGUCAAGGAAACU	-	19
miR3447-3p	549	-	UUUAGUUUGUUUGUGUAGAA	20
miR3476	139	UCGCGACUGGGAUUUGUUGGAA	-	22
miR3517	507	UGACAUUGUGGAUCCCGGAA	-	20
miR3624-3p	184	-	UCAGAACAGCAGCAACACU	19
miR3627b	29	UGUCGCAGGAGAGCCGCGCA	-	20
miR3706	8168	UUCGGAGACAUGUAAUAAGA	-	20
miR391-5p	1904	UGUCGCAGGAGAGCCGCGCCA	-	21
miR394b-3p	265	-	AGGUGGGGAUGACGUCAAGU	20
miR395x	2702	GGUGAAGUGUUUGGAUUGCGC	-	21
miR396a-3p,miR396c	412/4978	UUCAAGAAGAUUGUCGGGAUG	UCAAUAAAGCGUGCGACAG	19/21
miR397b	314	UCAUUGUCGUGAUCGUUGAG	-	20
miR3982-3p	339	-	UUUGACUACAUGGAGCGCA	19
miR398a-5p	30	UGGAAGUCAUGAGAACAGGGA	-	21
miR399d	332	UGCAGGAGAUUUGCUCGUA	-	19
miR408b-5p	146	UACGGGCACGACACAGAGCAU	-	21
miR414	53	UGCACCUCUUCAUAUCGUCC	-	20
miR416	57	UGAUUCGUCAGAGACUGUUCA	-	21
miR419a,miR419b-3p	600/1073064	UUAUGAAUGAUGAGAUCGUGG	CUGAUGAUGAUGAUGAUGUUG	21/21
miR4228	279	ACAGACUUGAACGUGCGUU	-	19
miR4240	51	UGACUAGACCCGACGAUUGAC	-	21
miR4365	932	AAGAACUCCUUCCGGGACGCA	-	21
miR4386	118	UGAAGUUCUGGAAGAGGACGC	-	21
miR439a	22	UGUCGAACCGUCGGUGCUCGUA	-	22
miR4401b	73	UGAAAUAGUUGACUGAGGUAA	-	21
miR4404	70	UUCGGGAAGUCAUGGCGGACAA	-	22
miR4414b	3179	UCGAGAAGAUGUGGGAGCUAA	-	21
miR477h	7	UUCGACUCAGAAGGCUUCCA	-	20
miR482-5p	6044	GCAUGGGAUAUUGGAAGA	-	18
miR4994-3p	261	-	UAAUUCUAGAGCUAAUACA	19
miR5021b-3p,miR5021a,miR5021c	447110/530/89422	UAGAAGAGCGAAGAAGAGAA,GGGGAAGAAGAAGAAGAAAA	GAAGAAGAAGAAGAAAAACA	20/20/20
miR5026	32	UCUCAUAAAUCGGAUCACGU	-	20
miR5031	53	UUAAUAUGAACUGUCUAAUUU	-	21
miR5041-3p	52	-	UGGAGAAGUUGAAGAUUGAA	20
miR5054	10	UCCGCAUUGGUCGGCGUCCA	-	20
miR5065	561	UUGGCAAUACUUAUAAACU	-	19
miR5076	1331	GAAUGUGGAGCAGACGGGUUU	-	21
miR5139	193	AAACCGGCGAUGAUACCA	-	18
miR5175-5p	43	UUCCAAAAUAACUCGUCGGAU	-	21
miR5178-3p	1771	-	UUAUGACCGGGGGCAUGAGCG	21
miR5202	3405	UUACGACAGUUAAAUCUCA	-	19
miR5225c	2645	UCUGUCGUCGGUGGAAGGUG	-	20
miR5246	98	UUGCAGGACAGCUCGAGGUU	-	20
miR529b	117	UGCAGAGCAGAAGUACAGCUU	-	21
miR5302a	125	AAAGAGGAGUUUGUUCUUUGG	-	21
miR5337b	40	CAGAACUGCAAGCAUUUAA	-	19
miR535b	2988	UAGACAAGGAGAGGACACG	-	19
miR536	352	UUAUCAAGCUGUGUGCACC	-	19
miR5369	9790	UGAAGAACAGAGGAUGGCA	-	19
miR5524	272	UGGAAAAUGUUUCAGUUGG	-	19
miR5526	2318	ACAGGUAGGUAGGUAGAG	-	18
miR5558-3p	71	-	UAAGAUAAGAAUUAGAAAAGU	21
miR5562-3p	2914	-	UAUGUGGGAGAAGGCUGUAA	20
miR5564b	4837	UACAAUUCGUCGUACACUUGA	-	21
miR5565f	50	UAGUCGAUUGUAAUAUCAAAC	-	21
miR5647	20	UCAAGUUUGAGUGUCGUCCA	-	20
miR5656	4071	ACUGAAGUGGAGAAGGGUU	-	19
miR5658a-3p,miR5658b	268266/268266	AUGAUGAUGAUGAUGAUACUA	UUGAUGAUGAUGAUGAUGAAC	21/21
miR5660	86	UAGGUGGUUAGUCAAGCAA	-	19
miR5675	1098	UAGGGCAACAAACAAUGGAAA	-	21
miR5719	3036	UUGAUGAUAAAGGACUUC	-	18
miR5766	922	UUCGAGGUAGAAGAGGCAAGG	-	21
miR5778	1861	CGAGAACUGUUCGUCGUAUC	-	20
miR5791	451	UUGAGAGACUCGCAGACCAG	-	20
miR5804	20	UGAGAAGAGGUUGCCGACU	-	19
miR6108f	182	UAGGGUUAAAGGGUAAGAA	-	19
miR6113	31	UCCUGAAACCACGAACACGUU	-	21
miR6135k	228	UUGUCGAAACUGUAUUGCGU	-	20
miR6148b	108	UGUUUUUAAUCGUUUGUCACA	-	21
miR6149a	22	UUGCAUACGCACCUGAAUCGG	-	21
miR6161d	223	UAACGGCAGCAUAUUAUCU	-	19
miR6167	75	UACCCAGGUGGAGCUUCUUU	-	20
miR6168	319	UCUUGCGGCGGUGGAUGCAUG	-	21
miR6173	381	UUAGCUGUAAACGAUGGAUAC	-	21
miR6177	636	UACCGAUGGACGAACGGCACUU	-	22
miR6183	148	UGAGACGAGAUGGCUGCAGUU	-	21
miR6185	51371	UCUGAGGGACGCGGAACAUA	-	20
miR6194	1125	UAGGGGAUCGAAGACGAU	-	18
miR6196	5256	AGGACGAGGAAAUAGGAGG	-	19
miR6207	44	UGGACGUCUGGAGCGCCGAUG	-	21
miR6230-3p	986	-	UUACGAGUUUAGGAUCUGA	19
miR6233-5p	731	UGUUGAGGCUUGGAGCGUGAUGG	-	23
miR6247	62	UGGAUAUUGAACAAUGGCA	-	19
miR6266a	1380	UACAUGGCAGGGGAAAAUGA	-	20
miR6267a	554	UAGAAGCGGUGGUACCUUGUG	-	21
miR6284	111	UCUUGGACCUGGAUGGAGAUC	-	21
miR6285	429	UGUGAAUGUUUGAACUGGGCU	-	21
miR6292	1102	UGUUUUUAAUCGUUUGUCA	-	19
miR6450b	166	CGCACUCAGGACUUCAAGGCA	-	21
miR6469	247	UGGCAGAAUCGAUUCAGUUUA	-	21
miR6476a	738	UCACUGGAGAUGGAAACGUA	-	20
miR6485	2949	UAGGAGUGGAUAGCAUAA	-	18
miR7120a	124	UGAUUAUCGAUCAGAUUGUCA	-	21
miR7484h	14056	UUUCGUAGAAGUGGAUGA	-	18
miR7486d	230	UGGGGCGCGCUAUUUACG	-	18
miR7492e	12	UCAUGAUCUUCGAGCGGCUUU	-	21
miR7494e	136	UCGUGAUCGUUGAGCGUGCUU	-	21
miR7502e	104	UUUCGUAGAAGUGGAUGAA	-	19
miR7536a	69	UUCAAGACGUGCCAAGAGUG	-	20
miR7540a	314	UUGAUGUGAUGUGAUGUGA	-	19
miR7696a-3p	1069	-	UGAAUUAUGAGAACGUGGAG	20
miR7697-3p	20	-	UACCGGUCGAAUAAUCGGAUA	21
miR7719-3p	266	-	UAGAAGCAUCUAUGGCGGU	19
miR774a-3p,miR774b-5p	625954/344	UGAGAUAAGAUAUCGGUGACG	CGAGACGAAGAAAUGGGUGGC	21/21
miR7753-3p	166	-	UGUGCAAGGAGAGACAUGGU	20
miR7774-5p	1338	ACCCAUGGCUGGACGAUGGCAAC	-	23
miR7821	188	UGAUGGACUCGGCAUUGUGA	-	20
miR7830	390	UGAACAGUAGAAUCGUUGCU	-	20
miR7837	377	UGUGUGGAGCGGGUGGUAGCU	-	21
miR8125	39	CAGGAAAGAGUGGAUGAGGAU	-	21
miR8142	443	UGAGGAUAGAUCAUAAAGGUU	-	21
miR8154	721	UAGAGGAGGAGAGAAGAAGA	-	20
miR8155	480	UAACCGGCGAUGAUACCA	-	18
miR8180	844	CGCGUGCGGGAUGAAGGC	-	18
miR820a	290	UCGGGCUCGUGGAUGCCGG	-	19
miR822-5p	32	UGCGGAAGCAGUUGACAUGA	-	20
miR835-5p	1379	UUCUUGCAGAGUUCUUUCC	-	19
miR841b-3p	880	-	CAAUUUUUUGGGGUCGUUU	19
miR847-5p	648	UCUUGAUGAGAAACGAAUGAA	-	21
miR859	73	UACUCUCUGUUGGAAAUCAA	-	20
miR8601	389	UCCAUUAAGGUGUCGGAGUUU	-	21
miR862-5p	7	UCCAAGAUGGUCGAGCAAGGC	-	21
miR8633	199	UAAGGGCGAAGAGGUAGGUU	-	20
miR863-3p	713	-	UUGGAGCAACAGACAAUAU	19
miR8638	7653	UGAAAAGGAAUGGCUCUAA	-	19
miR8648	19192	UUUGGCCAGUAGAAGCGAUU	-	20
miR8663b	213	UGGGCAUGAAGUUGGCAAUGU	-	21
miR8664	3744	UGUAGUCAAGUGGGACGGACA	-	21
miR866-5p	307	UCAUGGGACGGAUUUUGUU	-	19
miR8718	228	UUUUGGAAGAAUGUCAUCUCG	-	21
miR8719	1126	CAAACGGAACUGGGACAGGUAA	-	22
miR8740	1105	UAAUGAUGGGCACGUAGUA	-	19
miR8746	284	UGCAUUUUCACGAUCUCUUCA	-	21
miR8755	541	UGAGCCGCUUGCUGACGUGGCA	-	22
miR893	376	AAAGGGACUUGUGCGGAC	-	18
miR902a-5p	300	UAUGAUGAAAGAUUGUUCGA	-	20
miR907	24	UUUCUGCGAGCGGUUCUGCGC	-	21
miR9411	232	UAUGGACGCGUACACGGAACG	-	21
miR948	265	UCGGCGUGUGGGAUCCGGAA	-	20
miR9484	4525	UAGGCAAGGGAAGUCGGC	-	18
miR9485	13191	UUAUGACAGUGUGGAGUACA	-	20
miR951	2027	UAUCCUUGCGUCUGGACACAC	-	21
miR9552a-3p	1460	-	UGACCAAGUAGACACGAUAA	20
miR9559-5p	554	UCUGGUUUUGUGUAUUGUUG	-	20
miR9563a-3p	59	-	UAAAGUUGACAGUACAAGUUA	21
miR9653a-3p	36	-	UUUGAACUUUGGCCAGAGGCA	21
miR9654b-3p	5101	-	UUCGAAAGGUUUGAGAGCGAGCAU	24
miR9722	77704	UUAGAGCGGAAGAAGAAGAA	-	20
miR9748	2421	GGAGGAAGGUGGGGAUGAC	-	19
miR9778	112	UGCCUCUCUCAAAGCUCGUCG	-	21
ppu-miR-1-5p/-3p	17/17	UGCGAGACUGAGACAUGCGGC	AGCGCGGUGUCUCCUUUCGCACA	21/23
ppu-miR-10-3p	68	-	UGGGGGUUCUUCGGUCUUUU	20
ppu-miR-11	46	UCGCAAGACGAAGAAACUGC	-	20
ppu-miR-12	22/22	UCGGGCUGGAUGGAGACGCUC	-	21
ppu-miR-13-3p	450	-	UACACUUAGGGACUGUACCU	20
ppu-miR-14-3p	6	-	UGAAAGGAAGUUGAGGAGAUC	21
ppu-miR-15	5	UACGACUUGUGCACGUCCGC	-	20
ppu-miR-16	20	UUGGAUGAUGGGAUGCAGCA	-	20
ppu-miR-17-5p/3p	10/10	UGGGGUUCGUUGUUUUUGCG	CUUCAAAACAGCGCGCUCCGGC	20/22
ppu-miR-18	6	UGACAGGUAGUGUGGUGUAG	-	20
ppu-miR-19-3p	11	-	UAACUUCUUGUCUGCUCGUCU	21
ppu-miR-2-3p	6	-	UCGAGCAGCAUGUAGAAACGG	21
ppu-miR-20	13	UGACGAGAGGAAUGUGUGCGU	-	21
ppu-miR-21-5p/3p	8	UCUGAUCGUAGUACUUUUGGC	CACUUUGUGCUGUGGUCGAGG	21/21
ppu-miR-22	28	UUAGAGCGGAUUGUAAGGUC	-	20
ppu-miR-23-3p	32	-	UCCUUGAGAACACGCAACAUC	21
ppu-miR-24-5p/3p	854/9254	CCGUGCGACUGCCUAUCCUUGGUAA	UCCAAGUAGACAAUGACGGUC	25/21
ppu-miR-25	520	UAAUUGAUUGUCACUUGCUGU	-	21
ppu-miR-26	7	UGCGCGAUCGCCUUUACGAGC	-	21
ppu-miR-27-3p	23	-	UACGGGCGGUAGGUACAGCGG	21
ppu-miR-28	7	UACCCGUGGGCUCGAAGGCA	-	20
ppu-miR-29-3p	13	-	UGACGACAUCACGGCUGUGCU	21
ppu-miR-3	7	UUCAGUGCGGCGGUACAGCUU	-	21
ppu-miR-30-3p	17	-	AGUCGGUGGGCUUGGACGGAC	21
ppu-miR-31-3p	20	-	UGGUACAUGGACUUGCGGAA	20
ppu-miR-32-5p/3p	17/17	UCAGGAAGUGACGCGACAAUU	UUGGUGCGUUGGGUUCGAUG	21/20
ppu-miR-33	90	UUGAGAAGGCGACUUGUGGCG	-	21
ppu-miR-34-3p	104	-	UUGGAAGUGGAAUACAAGGCU	21
ppu-miR-35-5p/3p	15/15	ACGAUGCAGGCUCAGGCUCAUGU	UAGAGCUGUCGGCAGUCGUCG	23/21
ppu-miR-36-3p	609	-	UUCACGAGUCGUCUGGCGUUU	21
ppu-miR-37-3p	6	-	UCCGAACCUUUGUAGGCUUGU	21
ppu-miR-38-3p	7	-	UGUGUCAGAGUAGUUGGAUAA	21
ppu-miR-39-3p	37	-	UGGACUUGAUCAGACGCCAUC	21
ppu-miR-4-5p/3p	113/113	UACUGGUCCGGGGCGAGCGUC	GGCUCGUCACGGCCAGGCGG	21/20
ppu-miR-40	139	UCUGGUUGGGACGUCAGCAGU	-	21
ppu-miR-41	149	AAGAUUCCCUUGGCUGUCUGAUA	-	23
ppu-miR-42-5p/3p	672/672	UCUUCUGCCAGCUCGGCCUC	UAUCGGGCUGUACAGGAGACU	20/21
ppu-miR-43	11	UCUUGGGAGCUGCACGAGAUG	-	21
ppu-miR-5-3p	12	-	UGUACACCCGGGGGCAGAGCA	21
ppu-miR-6	32	UGUGGAUGGAUUGUGCAAAUG	-	21
ppu-miR-7	7	UCUGGUGGUCAUGGACGGAA	-	20
ppu-miR-8	121	UCUUCACUCUGGAUGGCGACA	-	21
ppu-miR-9-3p	11	-	UCAGGUUGGCGGUCUCCCAU	20
