# Supplementary material for: Identification of conserved and novel microRNAs in Porphyridium purpureum via deep sequencing and bioinformatics
Source: BMC Genomics. 2016 Aug 11;17:612. doi: 10.1186/s12864-016-2985-7 (PMC4981961; doi:10.1186/s12864-016-2985-7)
Supplement: Additional file 4: Table S3. — Conserved miRNAs distributions in different plant species. (XLS 155 kb) [file 12864_2016_2985_MOESM4_ESM.xls]

## Sheet: title page
	Applied Microbiology and Biotechnology
	Identification of conserved and novel microRNAs in Porphyridium purpureum via deep sequencing and bioinformatics
	Fan Gao, Fangru Nan, Jia Feng, Junping Lv, Qi Liu, Shulian Xie* School of Life Science, Shanxi University, Taiyuan, 030006, P. R. China
*To whom correspondence should be addressed. Tel: +086-0351-7018121; E-mail: xiesl@sxu.edu.cn Present Address: School of Life Science, Shanxi University, Taiyuan, 030006, P. R. China

## Sheet: Sheet1
Subject	Query	identity	alignment_length	mismatches	gap	q.start	q.end	s.start	s.end	e.value	bit.score	QueryLength	SubjectLength
ath-miR156a-5p	miR156	95	20	1	0	2	21	1	20	0.0003	32.2	21	20
ath-miR156b-5p	miR156	95	20	1	0	2	21	1	20	0.0003	32.2	21	20
ath-miR156c-5p	miR156	95	20	1	0	2	21	1	20	0.0003	32.2	21	20
ath-miR156d-5p	miR156	95	20	1	0	2	21	1	20	0.0003	32.2	21	20
ath-miR156e	miR156	95	20	1	0	2	21	1	20	0.0003	32.2	21	20
ath-miR156f-5p	miR156	95	20	1	0	2	21	1	20	0.0003	32.2	21	20
ath-miR156g	miR156	94.74	19	1	0	3	21	2	20	0.001	30.2	21	20
ath-miR156i	miR156	100	19	0	0	2	20	1	19	5e-06	38.2	21	20
ath-miR156j	miR156	100	20	0	0	2	21	1	20	1e-06	40.1	21	20
ath-miR157a-5p	miR157	100	21	0	0	1	21	1	21	3e-07	42.1	21	21
ath-miR157a-5p	miR156	95.24	21	1	0	1	21	1	21	8e-05	34.2	21	21
ath-miR157b-5p	miR157	100	21	0	0	1	21	1	21	3e-07	42.1	21	21
ath-miR157b-5p	miR156	95.24	21	1	0	1	21	1	21	8e-05	34.2	21	21
ath-miR157c-5p	miR156	95.24	21	1	0	1	21	1	21	8e-05	34.2	21	21
ath-miR157c-5p	miR157	100	21	0	0	1	21	1	21	3e-07	42.1	21	21
ath-miR157d	miR157	100	20	0	0	2	21	1	20	1e-06	40.1	21	20
ath-miR165a-3p	miR166	100	11	0	0	4	14	3	13	0.29	22.3	21	21
ath-miR165b	miR166	100	11	0	0	4	14	3	13	0.29	22.3	21	21
ath-miR166a-3p	miR166	100	11	0	0	4	14	3	13	0.29	22.3	21	21
ath-miR166b-3p	miR166	100	11	0	0	4	14	3	13	0.29	22.3	21	21
ath-miR166c	miR166	100	11	0	0	4	14	3	13	0.29	22.3	21	21
ath-miR166d	miR166	100	11	0	0	4	14	3	13	0.29	22.3	21	21
ath-miR166e-3p	miR166	100	11	0	0	4	14	3	13	0.29	22.3	21	21
ath-miR166f	miR166	100	11	0	0	4	14	3	13	0.29	22.3	21	21
ath-miR166g	miR166	100	11	0	0	4	14	3	13	0.29	22.3	21	21
ath-miR167a-5p	miR167	100	21	0	0	1	21	1	21	3e-07	42.1	22	21
ath-miR167b	miR167	100	21	0	0	1	21	1	21	3e-07	42.1	22	21
ath-miR167c-5p	miR167	100	18	0	0	3	20	2	19	2e-05	36.2	22	21
ath-miR167d	miR167	100	20	0	0	1	20	1	20	1e-06	40.1	22	22
ath-miR171a-3p	miR391	100	11	0	0	11	21	6	16	0.29	22.3	21	21
ath-miR391-5p	miR3627	100	11	0	0	3	13	2	12	0.26	22.3	20	21
ath-miR391-5p	miR391	100	11	0	0	3	13	2	12	0.29	22.3	21	21
ath-miR395a	miR395	100	12	0	0	3	14	2	13	0.073	24.3	21	21
ath-miR395b	miR395	100	12	0	0	3	14	2	13	0.073	24.3	21	21
ath-miR395c	miR395	100	12	0	0	3	14	2	13	0.073	24.3	21	21
ath-miR395d	miR395	100	12	0	0	3	14	2	13	0.073	24.3	21	21
ath-miR395e	miR395	100	12	0	0	3	14	2	13	0.073	24.3	21	21
ath-miR395f	miR395	100	12	0	0	3	14	2	13	0.073	24.3	21	21
ath-miR399a	miR399	100	11	0	0	4	14	7	17	0.28	22.3	19	21
ath-miR399d	miR399	100	11	0	0	4	14	7	17	0.28	22.3	19	21
ath-miR399e	miR399	100	11	0	0	4	14	7	17	0.28	22.3	19	21
ath-miR399f	miR399	100	11	0	0	4	14	7	17	0.28	22.3	19	21
atr-miR156a	miR156	95.24	21	1	0	1	21	1	21	8e-05	34.2	21	21
atr-miR156a	miR157	100	21	0	0	1	21	1	21	3e-07	42.1	21	21
atr-miR156b	miR156	95	20	1	0	2	21	1	20	0.0003	32.2	21	20
atr-miR156c	miR156	95.24	21	1	0	1	21	1	21	8e-05	34.2	21	21
atr-miR156c	miR157	100	21	0	0	1	21	1	21	3e-07	42.1	21	21
atr-miR156d	miR156	95	20	1	0	2	21	1	20	0.0003	32.2	21	20
atr-miR166a	miR166	100	11	0	0	4	14	3	13	0.29	22.3	21	21
atr-miR166b	miR166	100	11	0	0	4	14	5	15	0.29	22.3	21	21
atr-miR166c	miR166	100	11	0	0	4	14	3	13	0.29	22.3	21	21
atr-miR166d	miR166	100	11	0	0	4	14	3	13	0.29	22.3	21	21
atr-miR167	miR167	100	20	0	0	1	20	1	20	1e-06	40.1	22	21
atr-miR171a	miR391	100	11	0	0	11	21	6	16	0.29	22.3	21	21
atr-miR171c	miR391	100	11	0	0	11	21	6	16	0.29	22.3	21	21
atr-miR395	miR395	100	12	0	0	3	14	2	13	0.073	24.3	21	21
atr-miR535	miR156	100	12	0	0	10	21	8	19	0.073	24.3	21	21
bdi-miR156a	miR156	100	20	0	0	2	21	1	20	1e-06	40.1	21	21
bdi-miR156b-5p	miR156	95	20	1	0	2	21	1	20	0.0003	32.2	21	20
bdi-miR156c	miR156	95	20	1	0	2	21	1	20	0.0003	32.2	21	20
bdi-miR156d-5p	miR156	95	20	1	0	2	21	1	20	0.0003	32.2	21	20
bdi-miR156e-5p	miR156	95	20	1	0	2	21	1	20	0.0003	32.2	21	20
bdi-miR156f-5p	miR156	95	20	1	0	2	21	1	20	0.0003	32.2	21	20
bdi-miR156g-5p	miR156	95	20	1	0	2	21	1	20	0.0003	32.2	21	20
bdi-miR156h-5p	miR156	95	20	1	0	2	21	1	20	0.0003	32.2	21	20
bdi-miR156i-5p	miR156	95	20	1	0	2	21	1	20	0.0003	32.2	21	20
bdi-miR156j	miR156	100	20	0	0	2	21	1	20	1e-06	40.1	21	20
bdi-miR166a-3p	miR166	100	11	0	0	4	14	3	13	0.29	22.3	21	21
bdi-miR166b-3p	miR166	100	11	0	0	4	14	3	13	0.29	22.3	21	21
bdi-miR166c-3p	miR166	100	11	0	0	4	14	3	13	0.29	22.3	21	21
bdi-miR166d-3p	miR166	100	11	0	0	4	14	3	13	0.29	22.3	21	21
bdi-miR166e-3p	miR166	100	11	0	0	4	14	4	14	0.29	22.3	21	21
bdi-miR166f	miR166	100	11	0	0	4	14	5	15	0.29	22.3	21	21
bdi-miR166h-3p	miR166	100	11	0	0	4	14	3	13	0.29	22.3	21	21
bdi-miR166i-3p	miR166	100	11	0	0	4	14	3	13	0.29	22.3	21	21
bdi-miR166j	miR166	100	11	0	0	4	14	3	13	0.29	22.3	21	21
bdi-miR167a	miR167	100	21	0	0	1	21	1	21	3e-07	42.1	22	21
bdi-miR167b	miR167	100	21	0	0	1	21	1	21	3e-07	42.1	22	21
bdi-miR167c-5p	miR167	100	20	0	0	1	20	1	20	1e-06	40.1	22	22
bdi-miR167d-5p	miR167	100	20	0	0	1	20	1	20	1e-06	40.1	22	22
bdi-miR167e-5p	miR167	100	20	0	0	1	20	1	20	1e-06	40.1	22	22
bdi-miR167f	miR167	100	21	0	0	1	21	1	21	3e-07	42.1	22	21
bdi-miR167g	miR167	100	20	0	0	1	20	1	20	1e-06	40.1	22	22
bdi-miR171a	miR391	100	11	0	0	11	21	6	16	0.29	22.3	21	21
bdi-miR395a	miR395	100	12	0	0	3	14	1	12	0.073	24.3	21	20
bdi-miR395b	miR395	100	12	0	0	3	14	1	12	0.073	24.3	21	20
bdi-miR395c-3p	miR395	100	12	0	0	3	14	1	12	0.073	24.3	21	20
bdi-miR395d-5p	miR395	100	13	0	0	3	15	23	11	0.018	26.3	21	23
bdi-miR395e-3p	miR395	100	12	0	0	3	14	1	12	0.073	24.3	21	20
bdi-miR395f-3p	miR395	100	12	0	0	3	14	1	12	0.073	24.3	21	20
bdi-miR395g-3p	miR395	100	12	0	0	3	14	1	12	0.073	24.3	21	20
bdi-miR395g-5p	miR395	100	12	0	0	2	13	20	9	0.073	24.3	21	21
bdi-miR395h-3p	miR395	100	12	0	0	3	14	1	12	0.073	24.3	21	20
bdi-miR395j-3p	miR395	100	12	0	0	3	14	1	12	0.073	24.3	21	20
bdi-miR395k-3p	miR395	100	12	0	0	3	14	1	12	0.073	24.3	21	20
bdi-miR395l-3p	miR395	100	12	0	0	3	14	1	12	0.073	24.3	21	20
bdi-miR395m	miR395	100	12	0	0	3	14	1	12	0.073	24.3	21	20
bdi-miR395n-3p	miR395	100	12	0	0	3	14	1	12	0.073	24.3	21	20
bdi-miR395o-3p	miR395	100	12	0	0	3	14	1	12	0.073	24.3	21	20
bdi-miR395p-3p	miR395	100	13	0	0	3	15	1	13	0.018	26.3	21	20
bdi-miR395q	miR395	100	12	0	0	3	14	1	12	0.073	24.3	21	20
bdi-miR399d	miR399	100	11	0	0	4	14	7	17	0.28	22.3	19	21
bdi-miR5174f	miR8142	100	11	0	0	11	21	9	19	0.29	22.3	21	21
bdi-miR529-3p	miR156	100	11	0	0	6	16	19	9	0.29	22.3	21	21
bdi-miR529-5p	miR156	100	13	0	0	6	18	1	13	0.018	26.3	21	21
bdi-miR7717c-3p	miR4401	100	12	0	0	6	17	2	13	0.073	24.3	21	24
bra-miR156a-5p	miR156	95	20	1	0	2	21	1	20	0.0003	32.2	21	20
bra-miR156b-5p	miR156	95	20	1	0	2	21	1	20	0.0003	32.2	21	20
bra-miR156c-5p	miR156	95	20	1	0	2	21	1	20	0.0003	32.2	21	20
bra-miR156d-5p	miR156	95	20	1	0	2	21	1	20	0.0003	32.2	21	20
bra-miR156e-5p	miR156	95	20	1	0	2	21	1	20	0.0003	32.2	21	20
bra-miR156f-5p	miR156	95	20	1	0	2	21	1	20	0.0003	32.2	21	20
bra-miR156g-5p	miR156	95	20	1	0	2	21	1	20	0.0003	32.2	21	20
bra-miR157a	miR157	100	21	0	0	1	21	1	21	3e-07	42.1	21	21
bra-miR157a	miR156	95.24	21	1	0	1	21	1	21	8e-05	34.2	21	21
bra-miR167a	miR167	100	21	0	0	1	21	1	21	3e-07	42.1	22	21
bra-miR167b	miR167	100	21	0	0	1	21	1	21	3e-07	42.1	22	21
bra-miR167c	miR167	100	21	0	0	1	21	1	21	3e-07	42.1	22	21
bra-miR167d	miR167	100	21	0	0	1	21	1	21	3e-07	42.1	22	21
bra-miR171e	miR391	100	11	0	0	11	21	6	16	0.29	22.3	21	21
bra-miR391-5p	miR3627	100	11	0	0	3	13	2	12	0.26	22.3	20	21
bra-miR391-5p	miR391	100	11	0	0	3	13	2	12	0.29	22.3	21	21
bra-miR395a-3p	miR395	100	12	0	0	3	14	2	13	0.073	24.3	21	21
bra-miR395b-3p	miR395	100	12	0	0	3	14	2	13	0.073	24.3	21	21
bra-miR395c-3p	miR395	100	12	0	0	3	14	2	13	0.073	24.3	21	21
bra-miR395d-3p	miR395	100	12	0	0	3	14	2	13	0.073	24.3	21	21
bra-miR5725	miR7120	100	11	0	0	9	19	18	8	0.29	22.3	21	21
cme-miR156a	miR156	95	20	1	0	2	21	1	20	0.0003	32.2	21	20
cme-miR156b	miR157	100	21	0	0	1	21	1	21	3e-07	42.1	21	21
cme-miR156b	miR156	95.24	21	1	0	1	21	1	21	8e-05	34.2	21	21
cme-miR156c	miR156	95	20	1	0	2	21	1	20	0.0003	32.2	21	20
cme-miR156d	miR156	95	20	1	0	2	21	1	20	0.0003	32.2	21	20
cme-miR156e	miR156	90.48	21	2	0	1	21	1	21	0.018	26.3	21	21
cme-miR156e	miR157	95.24	21	1	0	1	21	1	21	8e-05	34.2	21	21
cme-miR156f	miR157	100	20	0	0	2	21	1	20	1e-06	40.1	21	20
cme-miR156g	miR156	95	20	1	0	2	21	1	20	0.0003	32.2	21	20
cme-miR156h	miR156	95	20	1	0	2	21	1	20	0.0003	32.2	21	20
cme-miR156i	miR156	95	20	1	0	2	21	1	20	0.0003	32.2	21	20
cme-miR156j	miR156	95.24	21	1	0	1	21	2	22	8e-05	34.2	21	22
cme-miR156j	miR157	90.48	21	2	0	1	21	2	22	0.018	26.3	21	22
cme-miR166a	miR166	100	11	0	0	4	14	3	13	0.29	22.3	21	21
cme-miR166b	miR166	100	11	0	0	4	14	3	13	0.29	22.3	21	21
cme-miR166c	miR166	100	11	0	0	4	14	3	13	0.29	22.3	21	21
cme-miR166d	miR166	100	11	0	0	4	14	3	13	0.29	22.3	21	21
cme-miR166e	miR166	100	11	0	0	4	14	3	13	0.29	22.3	21	21
cme-miR166f	miR166	100	11	0	0	4	14	3	13	0.29	22.3	21	21
cme-miR166g	miR166	100	11	0	0	4	14	3	13	0.29	22.3	21	20
cme-miR166h	miR166	100	11	0	0	4	14	3	13	0.29	22.3	21	21
cme-miR166i	miR166	100	11	0	0	4	14	3	13	0.29	22.3	21	20
cme-miR167a	miR167	100	21	0	0	1	21	1	21	3e-07	42.1	22	21
cme-miR167b	miR167	100	21	0	0	1	21	1	21	3e-07	42.1	22	21
cme-miR167c	miR167	100	20	0	0	1	20	1	20	1e-06	40.1	22	21
cme-miR167d	miR167	100	20	0	0	1	20	1	20	1e-06	40.1	22	21
cme-miR167e	miR167	100	19	0	0	3	21	3	21	5e-06	38.2	22	21
cme-miR167f	miR167	100	20	0	0	1	20	1	20	1e-06	40.1	22	21
cme-miR171a	miR391	100	11	0	0	11	21	6	16	0.29	22.3	21	21
cme-miR171e	miR391	100	11	0	0	11	21	6	16	0.29	22.3	21	21
cme-miR171g	miR391	100	11	0	0	11	21	6	16	0.29	22.3	21	21
cme-miR395a	miR395	100	12	0	0	3	14	2	13	0.073	24.3	21	21
cme-miR395b	miR395	100	12	0	0	3	14	2	13	0.073	24.3	21	21
cme-miR395c	miR395	100	12	0	0	3	14	2	13	0.073	24.3	21	21
cme-miR395d	miR395	100	12	0	0	3	14	2	13	0.073	24.3	21	21
cme-miR395e	miR395	100	12	0	0	3	14	2	13	0.073	24.3	21	21
cme-miR395f	miR395	100	12	0	0	3	14	2	13	0.073	24.3	21	21
cme-miR399a	miR399	100	11	0	0	4	14	7	17	0.28	22.3	19	21
cme-miR399c	miR399	100	11	0	0	4	14	7	17	0.28	22.3	19	21
gma-miR156a	miR156	95	20	1	0	2	21	1	20	0.0003	32.2	21	20
gma-miR156b	miR156	100	20	0	0	2	21	1	20	1e-06	40.1	21	21
gma-miR156c	miR157	100	21	0	0	1	21	1	21	3e-07	42.1	21	21
gma-miR156c	miR156	95.24	21	1	0	1	21	1	21	8e-05	34.2	21	21
gma-miR156d	miR156	95.24	21	1	0	1	21	1	21	8e-05	34.2	21	21
gma-miR156d	miR157	100	21	0	0	1	21	1	21	3e-07	42.1	21	21
gma-miR156e	miR157	100	21	0	0	1	21	1	21	3e-07	42.1	21	21
gma-miR156e	miR156	95.24	21	1	0	1	21	1	21	8e-05	34.2	21	21
gma-miR156f	miR156	100	21	0	0	1	21	1	21	3e-07	42.1	21	22
gma-miR156f	miR157	95.24	21	1	0	1	21	1	21	8e-05	34.2	21	22
gma-miR156g	miR157	100	18	0	0	4	21	1	18	2e-05	36.2	21	20
gma-miR156h	miR156	95	20	1	0	2	21	1	20	0.0003	32.2	21	20
gma-miR156i	miR156	95.24	21	1	0	1	21	1	21	8e-05	34.2	21	21
gma-miR156i	miR157	100	21	0	0	1	21	1	21	3e-07	42.1	21	21
gma-miR156j	miR156	95.24	21	1	0	1	21	1	21	8e-05	34.2	21	21
gma-miR156j	miR157	100	21	0	0	1	21	1	21	3e-07	42.1	21	21
gma-miR156k	miR157	90.48	21	2	0	1	21	1	21	0.018	26.3	21	21
gma-miR156k	miR156	95.24	21	1	0	1	21	1	21	8e-05	34.2	21	21
gma-miR156l	miR156	95.24	21	1	0	1	21	1	21	8e-05	34.2	21	21
gma-miR156l	miR157	100	21	0	0	1	21	1	21	3e-07	42.1	21	21
gma-miR156m	miR156	95.24	21	1	0	1	21	1	21	8e-05	34.2	21	21
gma-miR156m	miR157	100	21	0	0	1	21	1	21	3e-07	42.1	21	21
gma-miR156n	miR156	95.24	21	1	0	1	21	1	21	8e-05	34.2	21	21
gma-miR156n	miR157	90.48	21	2	0	1	21	1	21	0.018	26.3	21	21
gma-miR156o	miR156	95.24	21	1	0	1	21	1	21	8e-05	34.2	21	21
gma-miR156o	miR157	90.48	21	2	0	1	21	1	21	0.018	26.3	21	21
gma-miR156p	miR157	90.48	21	2	0	1	21	1	21	0.018	26.3	21	21
gma-miR156p	miR156	90.48	21	2	0	1	21	1	21	0.018	26.3	21	21
gma-miR156q	miR156	95	20	1	0	2	21	1	20	0.0003	32.2	21	21
gma-miR156r	miR157	100	19	0	0	2	20	2	20	5e-06	38.2	21	21
gma-miR156s	miR156	95	20	1	0	2	21	1	20	0.0003	32.2	21	21
gma-miR156t	miR157	90.48	21	2	0	1	21	1	21	0.018	26.3	21	21
gma-miR156t	miR156	90.48	21	2	0	1	21	1	21	0.018	26.3	21	21
gma-miR156u	miR156	95	20	1	0	2	21	1	20	0.0003	32.2	21	20
gma-miR156v	miR156	95	20	1	0	2	21	1	20	0.0003	32.2	21	20
gma-miR156w	miR156	95	20	1	0	2	21	1	20	0.0003	32.2	21	20
gma-miR156x	miR156	95	20	1	0	2	21	1	20	0.0003	32.2	21	20
gma-miR156y	miR156	95	20	1	0	2	21	1	20	0.0003	32.2	21	20
gma-miR159a-5p	miR6450	100	11	0	0	9	19	16	6	0.29	22.3	21	21
gma-miR159e-5p	miR6450	100	11	0	0	9	19	16	6	0.29	22.3	21	20
gma-miR166a-3p	miR166	100	11	0	0	4	14	3	13	0.29	22.3	21	21
gma-miR166b	miR166	100	11	0	0	4	14	3	13	0.29	22.3	21	21
gma-miR166c-3p	miR166	100	11	0	0	4	14	3	13	0.29	22.3	21	21
gma-miR166d	miR166	100	11	0	0	4	14	3	13	0.29	22.3	21	21
gma-miR166e	miR166	100	11	0	0	4	14	3	13	0.29	22.3	21	21
gma-miR166f	miR166	100	11	0	0	4	14	3	13	0.29	22.3	21	21
gma-miR166g	miR166	100	11	0	0	4	14	3	13	0.29	22.3	21	21
gma-miR166h-3p	miR166	100	11	0	0	4	14	5	15	0.29	22.3	21	21
gma-miR166i-3p	miR166	100	11	0	0	4	14	3	13	0.29	22.3	21	21
gma-miR166j-3p	miR166	100	11	0	0	4	14	3	13	0.29	22.3	21	21
gma-miR166k	miR166	100	11	0	0	4	14	5	15	0.29	22.3	21	21
gma-miR166m	miR166	100	11	0	0	4	14	2	12	0.29	22.3	21	20
gma-miR166n	miR166	100	11	0	0	4	14	3	13	0.29	22.3	21	21
gma-miR166o	miR166	100	11	0	0	4	14	3	13	0.29	22.3	21	21
gma-miR166p	miR166	100	11	0	0	4	14	3	13	0.29	22.3	21	20
gma-miR166q	miR166	100	11	0	0	4	14	3	13	0.29	22.3	21	20
gma-miR166r	miR166	100	11	0	0	4	14	3	13	0.29	22.3	21	20
gma-miR166s	miR166	100	11	0	0	4	14	3	13	0.29	22.3	21	20
gma-miR166t	miR166	100	11	0	0	4	14	3	13	0.29	22.3	21	20
gma-miR166u	miR166	100	11	0	0	4	14	5	15	0.29	22.3	21	20
gma-miR167a	miR167	100	21	0	0	1	21	1	21	3e-07	42.1	22	21
gma-miR167b	miR167	100	21	0	0	1	21	1	21	3e-07	42.1	22	21
gma-miR167c	miR167	100	20	0	0	1	20	1	20	1e-06	40.1	22	21
gma-miR167d	miR167	100	21	0	0	1	21	1	21	3e-07	42.1	22	21
gma-miR167e	miR167	100	20	0	0	1	20	1	20	1e-06	40.1	22	21
gma-miR167f	miR167	100	20	0	0	1	20	1	20	1e-06	40.1	22	21
gma-miR167g	miR167	100	20	0	0	1	20	1	20	1e-06	40.1	22	22
gma-miR167h	miR167	100	18	0	0	1	18	18	1	2e-05	36.2	22	24
gma-miR167i	miR167	100	17	0	0	1	17	17	1	8e-05	34.2	22	23
gma-miR167j	miR167	100	20	0	0	1	20	1	20	1e-06	40.1	22	21
gma-miR167k	miR167	95	20	1	0	1	20	1	20	0.0003	32.2	22	22
gma-miR171k-3p	miR391	100	11	0	0	11	21	3	13	0.29	22.3	21	21
gma-miR395a	miR395	100	12	0	0	3	14	2	13	0.073	24.3	21	21
gma-miR395b	miR395	100	12	0	0	3	14	2	13	0.073	24.3	21	21
gma-miR395c	miR395	100	12	0	0	3	14	2	13	0.073	24.3	21	21
gma-miR395d	miR395	100	12	0	0	3	14	1	12	0.073	24.3	21	21
gma-miR395e	miR395	100	12	0	0	3	14	1	12	0.073	24.3	21	21
gma-miR395f	miR395	100	12	0	0	3	14	1	12	0.073	24.3	21	21
gma-miR395g	miR395	100	12	0	0	3	14	1	12	0.073	24.3	21	21
gma-miR395h	miR395	100	12	0	0	3	14	2	13	0.073	24.3	21	21
gma-miR395i	miR395	100	12	0	0	3	14	2	13	0.073	24.3	21	21
gma-miR395j	miR395	100	12	0	0	3	14	2	13	0.073	24.3	21	21
gma-miR395k	miR395	100	12	0	0	3	14	2	13	0.073	24.3	21	21
gma-miR395l	miR395	100	12	0	0	3	14	2	13	0.073	24.3	21	21
gma-miR395m	miR395	100	12	0	0	3	14	2	13	0.073	24.3	21	21
gma-miR399d	miR399	100	11	0	0	4	14	7	17	0.28	22.3	19	21
gma-miR399e	miR399	100	11	0	0	4	14	7	17	0.28	22.3	19	21
gma-miR399f	miR399	100	11	0	0	4	14	7	17	0.28	22.3	19	21
gma-miR399g	miR399	100	11	0	0	4	14	7	17	0.28	22.3	19	21
gma-miR5380a	miR419	100	12	0	0	3	14	5	16	0.073	24.3	21	24
gma-miR5380b	miR419	100	12	0	0	3	14	5	16	0.073	24.3	21	24
mdm-miR156a	miR156	95	20	1	0	2	21	1	20	0.0003	32.2	21	20
mdm-miR156aa	miR157	100	20	0	0	2	21	1	20	1e-06	40.1	21	20
mdm-miR156ab	miR157	100	21	0	0	1	21	1	21	3e-07	42.1	21	21
mdm-miR156ab	miR156	95.24	21	1	0	1	21	1	21	8e-05	34.2	21	21
mdm-miR156ac	miR157	100	21	0	0	1	21	1	21	3e-07	42.1	21	21
mdm-miR156ac	miR156	95.24	21	1	0	1	21	1	21	8e-05	34.2	21	21
mdm-miR156b	miR156	95	20	1	0	2	21	1	20	0.0003	32.2	21	20
mdm-miR156c	miR156	95	20	1	0	2	21	1	20	0.0003	32.2	21	20
mdm-miR156d	miR156	95	20	1	0	2	21	1	20	0.0003	32.2	21	20
mdm-miR156e	miR156	95	20	1	0	2	21	1	20	0.0003	32.2	21	20
mdm-miR156f	miR156	95	20	1	0	2	21	1	20	0.0003	32.2	21	20
mdm-miR156g	miR156	95	20	1	0	2	21	1	20	0.0003	32.2	21	20
mdm-miR156h	miR156	95	20	1	0	2	21	1	20	0.0003	32.2	21	20
mdm-miR156i	miR156	95	20	1	0	2	21	1	20	0.0003	32.2	21	20
mdm-miR156j	miR156	95	20	1	0	2	21	1	20	0.0003	32.2	21	20
mdm-miR156k	miR156	95	20	1	0	2	21	1	20	0.0003	32.2	21	20
mdm-miR156l	miR156	95	20	1	0	2	21	1	20	0.0003	32.2	21	20
mdm-miR156m	miR156	95	20	1	0	2	21	1	20	0.0003	32.2	21	20
mdm-miR156n	miR156	95	20	1	0	2	21	1	20	0.0003	32.2	21	20
mdm-miR156o	miR156	95	20	1	0	2	21	1	20	0.0003	32.2	21	20
mdm-miR156p	miR157	100	20	0	0	2	21	2	21	1e-06	40.1	21	21
mdm-miR156q	miR157	100	20	0	0	2	21	2	21	1e-06	40.1	21	21
mdm-miR156r	miR157	100	20	0	0	2	21	2	21	1e-06	40.1	21	21
mdm-miR156s	miR157	100	20	0	0	2	21	2	21	1e-06	40.1	21	21
mdm-miR156t	miR157	95.24	21	1	0	1	21	1	21	8e-05	34.2	21	21
mdm-miR156t	miR156	100	21	0	0	1	21	1	21	3e-07	42.1	21	21
mdm-miR156u	miR157	95.24	21	1	0	1	21	1	21	8e-05	34.2	21	21
mdm-miR156u	miR156	100	21	0	0	1	21	1	21	3e-07	42.1	21	21
mdm-miR156v	miR156	100	21	0	0	1	21	1	21	3e-07	42.1	21	21
mdm-miR156v	miR157	95.24	21	1	0	1	21	1	21	8e-05	34.2	21	21
mdm-miR156w	miR156	100	21	0	0	1	21	1	21	3e-07	42.1	21	21
mdm-miR156w	miR157	95.24	21	1	0	1	21	1	21	8e-05	34.2	21	21
mdm-miR156x	miR157	100	20	0	0	2	21	1	20	1e-06	40.1	21	20
mdm-miR156y	miR157	100	20	0	0	2	21	1	20	1e-06	40.1	21	20
mdm-miR156z	miR157	100	20	0	0	2	21	1	20	1e-06	40.1	21	20
mdm-miR166a	miR166	100	11	0	0	4	14	3	13	0.29	22.3	21	21
mdm-miR166b	miR166	100	11	0	0	4	14	3	13	0.29	22.3	21	21
mdm-miR166c	miR166	100	11	0	0	4	14	3	13	0.29	22.3	21	21
mdm-miR166d	miR166	100	11	0	0	4	14	3	13	0.29	22.3	21	21
mdm-miR166e	miR166	100	11	0	0	4	14	3	13	0.29	22.3	21	21
mdm-miR166f	miR166	100	11	0	0	4	14	3	13	0.29	22.3	21	21
mdm-miR166g	miR166	100	11	0	0	4	14	3	13	0.29	22.3	21	21
mdm-miR166h	miR166	100	11	0	0	4	14	3	13	0.29	22.3	21	21
mdm-miR166i	miR166	100	11	0	0	4	14	3	13	0.29	22.3	21	21
mdm-miR167b	miR167	100	21	0	0	1	21	1	21	3e-07	42.1	22	21
mdm-miR167c	miR167	100	21	0	0	1	21	1	21	3e-07	42.1	22	21
mdm-miR167d	miR167	100	21	0	0	1	21	1	21	3e-07	42.1	22	21
mdm-miR167e	miR167	100	21	0	0	1	21	1	21	3e-07	42.1	22	21
mdm-miR167f	miR167	100	21	0	0	1	21	1	21	3e-07	42.1	22	21
mdm-miR167g	miR167	100	21	0	0	1	21	1	21	3e-07	42.1	22	21
mdm-miR167h	miR167	100	20	0	0	1	20	1	20	1e-06	40.1	22	22
mdm-miR167i	miR167	100	20	0	0	1	20	1	20	1e-06	40.1	22	22
mdm-miR167j	miR167	100	20	0	0	1	20	1	20	1e-06	40.1	22	22
mdm-miR171c	miR391	100	11	0	0	11	21	6	16	0.29	22.3	21	21
mdm-miR171d	miR391	100	11	0	0	11	21	6	16	0.29	22.3	21	21
mdm-miR171e	miR391	100	11	0	0	11	21	6	16	0.29	22.3	21	21
mdm-miR171j	miR391	100	11	0	0	11	21	3	13	0.29	22.3	21	21
mdm-miR171k	miR391	100	11	0	0	11	21	3	13	0.29	22.3	21	21
mdm-miR171l	miR391	100	11	0	0	11	21	3	13	0.29	22.3	21	21
mdm-miR3627a	miR3627	100	11	0	0	3	13	1	11	0.26	22.3	20	20
mdm-miR3627a	miR391	100	11	0	0	3	13	1	11	0.29	22.3	21	20
mdm-miR3627b	miR391	100	11	0	0	3	13	1	11	0.29	22.3	21	20
mdm-miR3627b	miR3627	100	11	0	0	3	13	1	11	0.26	22.3	20	20
mdm-miR3627c	miR3627	100	11	0	0	3	13	1	11	0.26	22.3	20	20
mdm-miR3627c	miR391	100	11	0	0	3	13	1	11	0.29	22.3	21	20
mdm-miR395a	miR395	100	12	0	0	3	14	2	13	0.073	24.3	21	21
mdm-miR395b	miR395	100	12	0	0	3	14	2	13	0.073	24.3	21	21
mdm-miR395c	miR395	100	12	0	0	3	14	2	13	0.073	24.3	21	21
mdm-miR395d	miR395	100	12	0	0	3	14	2	13	0.073	24.3	21	21
mdm-miR395e	miR395	100	12	0	0	3	14	2	13	0.073	24.3	21	21
mdm-miR395f	miR395	100	12	0	0	3	14	2	13	0.073	24.3	21	21
mdm-miR395g	miR395	100	12	0	0	3	14	2	13	0.073	24.3	21	21
mdm-miR395h	miR395	100	12	0	0	3	14	2	13	0.073	24.3	21	21
mdm-miR395i	miR395	100	12	0	0	3	14	2	13	0.073	24.3	21	21
mdm-miR399e	miR399	100	14	0	0	4	17	7	20	0.005	28.2	19	21
mdm-miR399f	miR399	100	14	0	0	4	17	7	20	0.005	28.2	19	21
mdm-miR399g	miR399	100	14	0	0	4	17	7	20	0.005	28.2	19	21
mdm-miR399h	miR399	100	14	0	0	4	17	7	20	0.005	28.2	19	21
mdm-miR535a	miR156	100	12	0	0	10	21	8	19	0.073	24.3	21	21
mdm-miR535b	miR535	100	11	0	0	3	13	2	12	0.28	22.3	19	21
mdm-miR535b	miR156	100	12	0	0	10	21	8	19	0.073	24.3	21	21
mdm-miR535c	miR156	100	12	0	0	10	21	8	19	0.073	24.3	21	21
mdm-miR535c	miR535	100	11	0	0	3	13	2	12	0.28	22.3	19	21
mdm-miR535d	miR156	100	12	0	0	10	21	8	19	0.073	24.3	21	21
mdm-miR7120a	miR7120	100	11	0	0	11	21	11	21	0.29	22.3	21	21
mdm-miR7120b	miR7120	100	11	0	0	11	21	11	21	0.29	22.3	21	21
mes-miR156a	miR156	95	20	1	0	2	21	1	20	0.0003	32.2	21	20
mes-miR156b	miR156	95	20	1	0	2	21	1	20	0.0003	32.2	21	20
mes-miR156c	miR156	95	20	1	0	2	21	1	20	0.0003	32.2	21	20
mes-miR156d	miR156	95	20	1	0	2	21	1	20	0.0003	32.2	21	20
mes-miR156e	miR156	95	20	1	0	2	21	1	20	0.0003	32.2	21	20
mes-miR156f	miR156	95	20	1	0	2	21	1	20	0.0003	32.2	21	20
mes-miR156g	miR156	95	20	1	0	2	21	1	20	0.0003	32.2	21	20
mes-miR156h	miR156	95.24	21	1	0	1	21	1	21	8e-05	34.2	21	21
mes-miR156h	miR157	100	21	0	0	1	21	1	21	3e-07	42.1	21	21
mes-miR156i	miR156	95.24	21	1	0	1	21	1	21	8e-05	34.2	21	21
mes-miR156i	miR157	100	21	0	0	1	21	1	21	3e-07	42.1	21	21
mes-miR156j	miR156	95.24	21	1	0	1	21	1	21	8e-05	34.2	21	21
mes-miR156j	miR157	100	21	0	0	1	21	1	21	3e-07	42.1	21	21
mes-miR156k	miR156	100	20	0	0	2	21	1	20	1e-06	40.1	21	21
mes-miR166a	miR166	100	11	0	0	4	14	3	13	0.29	22.3	21	21
mes-miR166b	miR166	100	11	0	0	4	14	3	13	0.29	22.3	21	21
mes-miR166c	miR166	100	11	0	0	4	14	3	13	0.29	22.3	21	21
mes-miR166d	miR166	100	11	0	0	4	14	3	13	0.29	22.3	21	21
mes-miR166e	miR166	100	11	0	0	4	14	3	13	0.29	22.3	21	21
mes-miR166f	miR166	100	11	0	0	4	14	3	13	0.29	22.3	21	21
mes-miR166g	miR166	100	11	0	0	4	14	3	13	0.29	22.3	21	21
mes-miR166h	miR166	100	11	0	0	4	14	3	13	0.29	22.3	21	22
mes-miR166i	miR166	100	12	0	0	3	14	2	13	0.073	24.3	21	21
mes-miR166j	miR166	100	11	0	0	4	14	3	13	0.29	22.3	21	21
mes-miR167a	miR167	100	20	0	0	1	20	1	20	1e-06	40.1	22	21
mes-miR167b	miR167	100	21	0	0	1	21	1	21	3e-07	42.1	22	21
mes-miR167c	miR167	100	21	0	0	1	21	1	21	3e-07	42.1	22	21
mes-miR167d	miR167	100	20	0	0	1	20	1	20	1e-06	40.1	22	22
mes-miR167e	miR167	100	20	0	0	1	20	1	20	1e-06	40.1	22	22
mes-miR167f	miR167	100	20	0	0	1	20	1	20	1e-06	40.1	22	22
mes-miR167g	miR167	100	20	0	0	1	20	1	20	1e-06	40.1	22	21
mes-miR167h	miR167	100	20	0	0	1	20	1	20	1e-06	40.1	22	21
mes-miR171e	miR391	100	11	0	0	11	21	6	16	0.29	22.3	21	21
mes-miR171f	miR391	100	11	0	0	11	21	6	16	0.29	22.3	21	21
mes-miR395a	miR395	100	12	0	0	3	14	2	13	0.073	24.3	21	21
mes-miR395b	miR395	100	12	0	0	3	14	2	13	0.073	24.3	21	21
mes-miR395c	miR395	100	12	0	0	3	14	2	13	0.073	24.3	21	21
mes-miR395d	miR395	100	12	0	0	3	14	2	13	0.073	24.3	21	21
mes-miR399b	miR399	100	11	0	0	4	14	7	17	0.28	22.3	19	21
mes-miR399c	miR399	100	11	0	0	4	14	7	17	0.28	22.3	19	21
mes-miR399d	miR399	100	11	0	0	4	14	7	17	0.28	22.3	19	21
mes-miR399e	miR399	100	14	0	0	4	17	7	20	0.005	28.2	19	21
mes-miR399g	miR399	100	11	0	0	4	14	7	17	0.28	22.3	19	21
mes-miR535a	miR156	100	12	0	0	10	21	8	19	0.073	24.3	21	21
mes-miR535b	miR156	100	12	0	0	10	21	8	19	0.073	24.3	21	21
mtr-miR156a	miR156	100	20	0	0	2	21	1	20	1e-06	40.1	21	21
mtr-miR156b-5p	miR156	95	20	1	0	2	21	1	20	0.0003	32.2	21	20
mtr-miR156c-5p	miR156	95	20	1	0	2	21	1	20	0.0003	32.2	21	20
mtr-miR156d-5p	miR156	95	20	1	0	2	21	1	20	0.0003	32.2	21	20
mtr-miR156e	miR156	95.24	21	1	0	1	21	1	21	8e-05	34.2	21	21
mtr-miR156e	miR157	100	21	0	0	1	21	1	21	3e-07	42.1	21	21
mtr-miR156f	miR157	100	21	0	0	1	21	1	21	3e-07	42.1	21	21
mtr-miR156f	miR156	95.24	21	1	0	1	21	1	21	8e-05	34.2	21	21
mtr-miR156g-5p	miR157	95.24	21	1	0	1	21	1	21	8e-05	34.2	21	21
mtr-miR156g-5p	miR156	90.48	21	2	0	1	21	1	21	0.018	26.3	21	21
mtr-miR156h-5p	miR157	100	21	0	0	1	21	1	21	3e-07	42.1	21	21
mtr-miR156h-5p	miR156	95.24	21	1	0	1	21	1	21	8e-05	34.2	21	21
mtr-miR156i-5p	miR156	95	20	1	0	2	21	1	20	0.0003	32.2	21	20
mtr-miR156j	miR156	90	20	2	0	2	21	1	20	0.073	24.3	21	20
mtr-miR166a	miR166	100	11	0	0	4	14	3	13	0.29	22.3	21	21
mtr-miR166b	miR166	100	11	0	0	4	14	3	13	0.29	22.3	21	21
mtr-miR166c	miR166	100	11	0	0	4	14	3	13	0.29	22.3	21	21
mtr-miR166e-3p	miR166	100	11	0	0	4	14	3	13	0.29	22.3	21	21
mtr-miR166f	miR166	100	11	0	0	4	14	3	13	0.29	22.3	21	21
mtr-miR166g-3p	miR166	100	11	0	0	4	14	3	13	0.29	22.3	21	21
mtr-miR167a	miR167	100	21	0	0	1	21	1	21	3e-07	42.1	22	21
mtr-miR167b-5p	miR167	100	20	0	0	1	20	1	20	1e-06	40.1	22	21
mtr-miR171e-3p	miR391	100	11	0	0	11	21	6	16	0.29	22.3	21	21
mtr-miR2667a	miR2667	100	11	0	0	5	15	5	15	0.26	22.3	20	20
mtr-miR2667b	miR2667	100	11	0	0	5	15	5	15	0.26	22.3	20	20
mtr-miR395a	miR395	100	12	0	0	3	14	2	13	0.073	24.3	21	21
mtr-miR395c	miR395	100	12	0	0	3	14	2	13	0.073	24.3	21	21
mtr-miR395d	miR395	100	12	0	0	3	14	2	13	0.073	24.3	21	21
mtr-miR395e	miR395	100	12	0	0	3	14	2	13	0.073	24.3	21	21
mtr-miR395f	miR395	100	12	0	0	3	14	2	13	0.073	24.3	21	21
mtr-miR395g	miR395	100	12	0	0	3	14	2	13	0.073	24.3	21	21
mtr-miR395h	miR395	100	12	0	0	3	14	2	13	0.073	24.3	21	21
mtr-miR395i	miR395	100	12	0	0	3	14	2	13	0.073	24.3	21	21
mtr-miR395j	miR395	100	12	0	0	3	14	2	13	0.073	24.3	21	21
mtr-miR395l	miR395	100	12	0	0	3	14	2	13	0.073	24.3	21	21
mtr-miR395m	miR395	100	12	0	0	3	14	2	13	0.073	24.3	21	21
mtr-miR395n	miR395	100	12	0	0	3	14	2	13	0.073	24.3	21	21
mtr-miR395o	miR395	100	12	0	0	3	14	2	13	0.073	24.3	21	21
mtr-miR399a	miR399	100	11	0	0	4	14	7	17	0.28	22.3	19	21
mtr-miR399c	miR399	100	11	0	0	4	14	7	17	0.28	22.3	19	21
mtr-miR399e	miR399	100	11	0	0	4	14	7	17	0.28	22.3	19	21
mtr-miR399f	miR399	100	11	0	0	4	14	7	17	0.28	22.3	19	21
mtr-miR399g	miR399	100	11	0	0	4	14	7	17	0.28	22.3	19	21
mtr-miR399h	miR399	100	11	0	0	4	14	7	17	0.28	22.3	19	21
mtr-miR399i	miR399	100	11	0	0	4	14	7	17	0.28	22.3	19	21
mtr-miR399s-3p	miR399	100	11	0	0	4	14	7	17	0.28	22.3	19	21
mtr-miR399t-3p	miR399	100	11	0	0	4	14	7	17	0.28	22.3	19	21
mtr-miR5225a	miR3627	100	12	0	0	2	13	4	15	0.066	24.3	20	22
mtr-miR5225a	miR391	100	12	0	0	2	13	4	15	0.073	24.3	21	22
mtr-miR5225b	miR3627	100	11	0	0	3	13	1	11	0.26	22.3	20	22
mtr-miR5225b	miR391	100	11	0	0	3	13	1	11	0.29	22.3	21	22
mtr-miR5225c	miR3627	100	11	0	0	3	13	1	11	0.26	22.3	20	22
mtr-miR5225c	miR391	100	11	0	0	3	13	1	11	0.29	22.3	21	22
mtr-miR5554a-5p	miR6247	100	11	0	0	7	17	9	19	0.28	22.3	19	22
mtr-miR5554b-5p	miR6247	100	11	0	0	7	17	9	19	0.28	22.3	19	22
mtr-miR5554c-5p	miR6247	100	11	0	0	7	17	9	19	0.28	22.3	19	22
osa-miR156a	miR156	95	20	1	0	2	21	1	20	0.0003	32.2	21	20
osa-miR156b-5p	miR156	95	20	1	0	2	21	1	20	0.0003	32.2	21	20
osa-miR156c-5p	miR156	95	20	1	0	2	21	1	20	0.0003	32.2	21	20
osa-miR156d	miR156	95	20	1	0	2	21	1	20	0.0003	32.2	21	20
osa-miR156e	miR156	95	20	1	0	2	21	1	20	0.0003	32.2	21	20
osa-miR156f-5p	miR156	95	20	1	0	2	21	1	20	0.0003	32.2	21	20
osa-miR156g-5p	miR156	95	20	1	0	2	21	1	20	0.0003	32.2	21	20
osa-miR156h-5p	miR156	95	20	1	0	2	21	1	20	0.0003	32.2	21	20
osa-miR156i	miR156	95	20	1	0	2	21	1	20	0.0003	32.2	21	20
osa-miR156j-5p	miR156	95	20	1	0	2	21	1	20	0.0003	32.2	21	20
osa-miR156k	miR156	100	20	0	0	2	21	1	20	1e-06	40.1	21	21
osa-miR156l-5p	miR156	94.44	18	1	0	3	20	2	19	0.005	28.2	21	21
osa-miR166a-3p	miR166	100	11	0	0	4	14	3	13	0.29	22.3	21	21
osa-miR166b-3p	miR166	100	11	0	0	4	14	3	13	0.29	22.3	21	21
osa-miR166c-3p	miR166	100	11	0	0	4	14	3	13	0.29	22.3	21	21
osa-miR166d-3p	miR166	100	11	0	0	4	14	3	13	0.29	22.3	21	21
osa-miR166f	miR166	100	11	0	0	4	14	3	13	0.29	22.3	21	21
osa-miR166g-3p	miR166	100	11	0	0	4	14	3	13	0.29	22.3	21	21
osa-miR166h-3p	miR166	100	11	0	0	4	14	3	13	0.29	22.3	21	21
osa-miR166j-3p	miR166	100	11	0	0	4	14	3	13	0.29	22.3	21	21
osa-miR166k-3p	miR166	100	11	0	0	4	14	3	13	0.29	22.3	21	21
osa-miR166l-3p	miR166	100	11	0	0	4	14	3	13	0.29	22.3	21	21
osa-miR166m	miR166	100	11	0	0	4	14	3	13	0.29	22.3	21	21
osa-miR167a-5p	miR167	100	21	0	0	1	21	1	21	3e-07	42.1	22	21
osa-miR167b	miR167	100	21	0	0	1	21	1	21	3e-07	42.1	22	21
osa-miR167c-5p	miR167	100	21	0	0	1	21	1	21	3e-07	42.1	22	21
osa-miR167d-5p	miR167	100	20	0	0	1	20	1	20	1e-06	40.1	22	21
osa-miR167e-5p	miR167	100	20	0	0	1	20	1	20	1e-06	40.1	22	21
osa-miR167f	miR167	100	20	0	0	1	20	1	20	1e-06	40.1	22	21
osa-miR167g	miR167	100	20	0	0	1	20	1	20	1e-06	40.1	22	21
osa-miR167h-5p	miR167	100	20	0	0	1	20	1	20	1e-06	40.1	22	21
osa-miR167i-5p	miR167	100	20	0	0	1	20	1	20	1e-06	40.1	22	21
osa-miR167j	miR167	100	20	0	0	1	20	1	20	1e-06	40.1	22	21
osa-miR171a	miR391	100	11	0	0	11	21	6	16	0.29	22.3	21	21
osa-miR1877	miR419	100	11	0	0	4	14	11	21	0.29	22.3	21	24
osa-miR2097-3p	miR5021	100	12	0	0	9	20	12	1	0.066	24.3	20	22
osa-miR395b	miR395	100	13	0	0	2	14	1	13	0.018	26.3	21	21
osa-miR395c	miR395	100	14	0	0	2	15	1	14	0.005	28.2	21	21
osa-miR395d	miR395	100	13	0	0	2	14	1	13	0.018	26.3	21	21
osa-miR395e	miR395	100	13	0	0	2	14	1	13	0.018	26.3	21	21
osa-miR395g	miR395	100	13	0	0	2	14	1	13	0.018	26.3	21	21
osa-miR395h	miR395	100	13	0	0	2	14	1	13	0.018	26.3	21	21
osa-miR395i	miR395	100	13	0	0	2	14	1	13	0.018	26.3	21	21
osa-miR395j	miR395	100	13	0	0	2	14	1	13	0.018	26.3	21	21
osa-miR395k	miR395	100	13	0	0	2	14	1	13	0.018	26.3	21	21
osa-miR395l	miR395	100	13	0	0	2	14	1	13	0.018	26.3	21	21
osa-miR395m	miR395	100	13	0	0	2	14	1	13	0.018	26.3	21	21
osa-miR395n	miR395	100	13	0	0	2	14	1	13	0.018	26.3	21	21
osa-miR395o	miR395	100	13	0	0	3	15	2	14	0.018	26.3	21	21
osa-miR395p	miR395	100	13	0	0	2	14	1	13	0.018	26.3	21	21
osa-miR395q	miR395	100	13	0	0	2	14	1	13	0.018	26.3	21	21
osa-miR395r	miR395	100	13	0	0	2	14	1	13	0.018	26.3	21	21
osa-miR395s	miR395	100	13	0	0	2	14	1	13	0.018	26.3	21	21
osa-miR395t	miR395	100	13	0	0	2	14	1	13	0.018	26.3	21	21
osa-miR395w	miR395	100	13	0	0	2	14	1	13	0.018	26.3	21	22
osa-miR395x	miR395	100	14	0	0	2	15	1	14	0.005	28.2	21	21
osa-miR395y	miR395	100	13	0	0	2	14	1	13	0.018	26.3	21	21
osa-miR399e	miR399	100	11	0	0	4	14	7	17	0.28	22.3	19	21
osa-miR399f	miR399	100	11	0	0	4	14	7	17	0.28	22.3	19	21
osa-miR399g	miR399	100	11	0	0	4	14	7	17	0.28	22.3	19	21
osa-miR5143a	miR8663	100	11	0	0	11	21	9	19	0.29	22.3	21	24
osa-miR5143b	miR8663	100	11	0	0	11	21	9	19	0.29	22.3	21	24
osa-miR529a	miR156	100	11	0	0	6	16	18	8	0.29	22.3	21	20
osa-miR529b	miR156	100	13	0	0	6	18	1	13	0.018	26.3	21	21
osa-miR535-5p	miR156	100	12	0	0	10	21	8	19	0.073	24.3	21	21
osa-miR5799	miR2934	100	11	0	0	8	18	13	23	0.26	22.3	18	24
osa-miR812s	miR2934	100	11	0	0	8	18	13	23	0.26	22.3	18	24
pab-miR166a	miR166	100	11	0	0	4	14	3	13	0.29	22.3	21	21
pab-miR166b	miR166	100	11	0	0	4	14	3	13	0.29	22.3	21	21
pab-miR3699	miR157	100	13	0	0	3	15	1	13	0.018	26.3	21	21
pab-miR3709a	miR166	100	11	0	0	11	21	7	17	0.29	22.3	21	21
pab-miR395	miR395	100	13	0	0	3	15	2	14	0.018	26.3	21	21
pab-miR535	miR156	100	12	0	0	10	21	8	19	0.073	24.3	21	21
ppt-miR1043-5p	miR8663	100	11	0	0	4	14	15	5	0.29	22.3	21	20
ppt-miR156a	miR156	95	20	1	0	2	21	1	20	0.0003	32.2	21	20
ppt-miR156b	miR156	95	20	1	0	2	21	1	20	0.0003	32.2	21	20
ppt-miR156c	miR156	95	20	1	0	2	21	1	20	0.0003	32.2	21	20
ppt-miR166a	miR166	100	11	0	0	4	14	3	13	0.29	22.3	21	21
ppt-miR166b	miR166	100	11	0	0	4	14	3	13	0.29	22.3	21	21
ppt-miR166c	miR166	100	11	0	0	4	14	3	13	0.29	22.3	21	21
ppt-miR166d	miR166	100	11	0	0	4	14	3	13	0.29	22.3	21	21
ppt-miR166e	miR166	100	11	0	0	4	14	3	13	0.29	22.3	21	21
ppt-miR166f	miR166	100	11	0	0	4	14	3	13	0.29	22.3	21	21
ppt-miR166g	miR166	100	11	0	0	4	14	3	13	0.29	22.3	21	21
ppt-miR166h	miR166	100	11	0	0	4	14	3	13	0.29	22.3	21	21
ppt-miR166i	miR166	100	11	0	0	4	14	3	13	0.29	22.3	21	21
ppt-miR166j	miR166	100	11	0	0	4	14	4	14	0.29	22.3	21	21
ppt-miR166k	miR166	100	11	0	0	4	14	4	14	0.29	22.3	21	21
ppt-miR166l	miR166	100	11	0	0	4	14	4	14	0.29	22.3	21	21
ppt-miR167	miR167	100	18	0	0	2	19	2	19	2e-05	36.2	22	21
ppt-miR171a	miR391	100	11	0	0	11	21	2	12	0.29	22.3	21	21
ppt-miR171b	miR391	100	11	0	0	11	21	3	13	0.29	22.3	21	21
ppt-miR419	miR419	100	11	0	0	3	13	3	13	0.29	22.3	21	21
ppt-miR529a	miR156	100	15	0	0	7	21	2	16	0.001	30.2	21	21
ppt-miR529b	miR156	100	15	0	0	7	21	2	16	0.001	30.2	21	21
ppt-miR529c	miR156	100	15	0	0	7	21	2	16	0.001	30.2	21	21
ppt-miR529d	miR156	100	16	0	0	6	21	1	16	0.0003	32.2	21	21
ppt-miR529e	miR156	100	13	0	0	6	18	1	13	0.018	26.3	21	21
ppt-miR529f	miR156	100	13	0	0	6	18	1	13	0.018	26.3	21	21
ppt-miR529g	miR156	100	15	0	0	7	21	2	16	0.001	30.2	21	21
ppt-miR535a	miR156	100	12	0	0	10	21	8	19	0.073	24.3	21	21
ppt-miR535b	miR156	100	12	0	0	10	21	8	19	0.073	24.3	21	21
ppt-miR535c	miR156	100	12	0	0	10	21	8	19	0.073	24.3	21	21
ppt-miR535d	miR156	100	12	0	0	10	21	8	19	0.073	24.3	21	21
ppt-miR536a	miR536	100	13	0	0	5	17	8	20	0.018	26.3	19	22
ppt-miR536b	miR536	100	13	0	0	5	17	8	20	0.018	26.3	19	22
ppt-miR536d	miR536	100	13	0	0	5	17	8	20	0.018	26.3	19	22
ppt-miR536e	miR536	100	13	0	0	5	17	8	20	0.018	26.3	19	22
ppt-miR536f	miR536	100	13	0	0	5	17	8	20	0.018	26.3	19	20
pta-miR156a	miR157	100	17	0	0	5	21	1	17	8e-05	34.2	21	20
pta-miR156b	miR157	100	17	0	0	5	21	1	17	8e-05	34.2	21	20
pta-miR166a	miR166	100	11	0	0	4	14	3	13	0.29	22.3	21	21
pta-miR166b	miR166	100	11	0	0	4	14	3	13	0.29	22.3	21	21
pta-miR166c	miR166	100	11	0	0	4	14	3	13	0.29	22.3	21	21
ptc-miR156a	miR156	95	20	1	0	2	21	1	20	0.0003	32.2	21	20
ptc-miR156b	miR156	95	20	1	0	2	21	1	20	0.0003	32.2	21	20
ptc-miR156c	miR156	95	20	1	0	2	21	1	20	0.0003	32.2	21	20
ptc-miR156d	miR156	95	20	1	0	2	21	1	20	0.0003	32.2	21	20
ptc-miR156e	miR156	95	20	1	0	2	21	1	20	0.0003	32.2	21	20
ptc-miR156f	miR156	95	20	1	0	2	21	1	20	0.0003	32.2	21	20
ptc-miR156g	miR156	95.24	21	1	0	1	21	1	21	8e-05	34.2	21	21
ptc-miR156g	miR157	100	21	0	0	1	21	1	21	3e-07	42.1	21	21
ptc-miR156h	miR157	100	21	0	0	1	21	1	21	3e-07	42.1	21	21
ptc-miR156h	miR156	95.24	21	1	0	1	21	1	21	8e-05	34.2	21	21
ptc-miR156i	miR157	100	21	0	0	1	21	1	21	3e-07	42.1	21	21
ptc-miR156i	miR156	95.24	21	1	0	1	21	1	21	8e-05	34.2	21	21
ptc-miR156j	miR157	100	21	0	0	1	21	1	21	3e-07	42.1	21	21
ptc-miR156j	miR156	95.24	21	1	0	1	21	1	21	8e-05	34.2	21	21
ptc-miR156k	miR156	95	20	1	0	2	21	1	20	0.0003	32.2	21	20
ptc-miR156l	miR156	90.48	21	2	0	1	21	1	21	0.018	26.3	21	21
ptc-miR156l	miR157	95.24	21	1	0	1	21	1	21	8e-05	34.2	21	21
ptc-miR166a	miR166	100	11	0	0	4	14	3	13	0.29	22.3	21	21
ptc-miR166b	miR166	100	11	0	0	4	14	3	13	0.29	22.3	21	21
ptc-miR166c	miR166	100	11	0	0	4	14	3	13	0.29	22.3	21	21
ptc-miR166d	miR166	100	11	0	0	4	14	3	13	0.29	22.3	21	21
ptc-miR166e	miR166	100	11	0	0	4	14	3	13	0.29	22.3	21	21
ptc-miR166f	miR166	100	11	0	0	4	14	3	13	0.29	22.3	21	21
ptc-miR166g	miR166	100	11	0	0	4	14	3	13	0.29	22.3	21	21
ptc-miR166h	miR166	100	11	0	0	4	14	3	13	0.29	22.3	21	21
ptc-miR166i	miR166	100	11	0	0	4	14	3	13	0.29	22.3	21	21
ptc-miR166j	miR166	100	11	0	0	4	14	3	13	0.29	22.3	21	21
ptc-miR166k	miR166	100	11	0	0	4	14	3	13	0.29	22.3	21	21
ptc-miR166l	miR166	100	11	0	0	4	14	3	13	0.29	22.3	21	21
ptc-miR166m	miR166	100	11	0	0	4	14	3	13	0.29	22.3	21	21
ptc-miR166n	miR166	100	11	0	0	4	14	3	13	0.29	22.3	21	21
ptc-miR166o	miR166	100	11	0	0	4	14	3	13	0.29	22.3	21	21
ptc-miR166q	miR166	100	11	0	0	4	14	3	13	0.29	22.3	21	21
ptc-miR167a	miR167	100	21	0	0	1	21	1	21	3e-07	42.1	22	21
ptc-miR167b	miR167	100	21	0	0	1	21	1	21	3e-07	42.1	22	21
ptc-miR167c	miR167	100	21	0	0	1	21	1	21	3e-07	42.1	22	21
ptc-miR167d	miR167	100	21	0	0	1	21	1	21	3e-07	42.1	22	21
ptc-miR167e	miR167	100	20	0	0	1	20	1	20	1e-06	40.1	22	21
ptc-miR167f-5p	miR167	100	20	0	0	1	20	1	20	1e-06	40.1	22	21
ptc-miR167g-5p	miR167	100	20	0	0	1	20	1	20	1e-06	40.1	22	21
ptc-miR167h-5p	miR167	95	20	1	0	1	20	1	20	0.0003	32.2	22	21
ptc-miR171c	miR391	100	11	0	0	11	21	6	16	0.29	22.3	21	21
ptc-miR171d	miR391	100	11	0	0	11	21	6	16	0.29	22.3	21	21
ptc-miR171k	miR391	100	11	0	0	11	21	6	16	0.29	22.3	21	21
ptc-miR3627b	miR3627	100	13	0	0	1	13	1	13	0.017	26.3	20	22
ptc-miR3627b	miR391	100	13	0	0	1	13	1	13	0.018	26.3	21	22
ptc-miR395b	miR395	100	12	0	0	3	14	2	13	0.073	24.3	21	21
ptc-miR395c	miR395	100	12	0	0	3	14	2	13	0.073	24.3	21	21
ptc-miR395d	miR395	100	12	0	0	3	14	2	13	0.073	24.3	21	21
ptc-miR395e	miR395	100	12	0	0	3	14	2	13	0.073	24.3	21	21
ptc-miR395f	miR395	100	12	0	0	3	14	2	13	0.073	24.3	21	21
ptc-miR395g	miR395	100	12	0	0	3	14	2	13	0.073	24.3	21	21
ptc-miR395h	miR395	100	12	0	0	3	14	2	13	0.073	24.3	21	21
ptc-miR395i	miR395	100	12	0	0	3	14	2	13	0.073	24.3	21	21
ptc-miR395j	miR395	100	12	0	0	3	14	2	13	0.073	24.3	21	21
ptc-miR395k	miR395	100	12	0	0	3	14	2	13	0.073	24.3	21	21
ptc-miR399a	miR399	100	11	0	0	4	14	7	17	0.28	22.3	19	21
ptc-miR399b	miR399	100	11	0	0	4	14	7	17	0.28	22.3	19	21
ptc-miR399c	miR399	100	13	0	0	4	16	7	19	0.018	26.3	19	21
ptc-miR6451	miR2667	100	11	0	0	3	13	13	3	0.26	22.3	20	21
sbi-miR156a	miR156	95	20	1	0	2	21	1	20	0.0003	32.2	21	20
sbi-miR156b	miR156	95	20	1	0	2	21	1	20	0.0003	32.2	21	20
sbi-miR156c	miR156	95	20	1	0	2	21	1	20	0.0003	32.2	21	20
sbi-miR156d	miR156	100	20	0	0	2	21	1	20	1e-06	40.1	21	21
sbi-miR156e	miR156	95	20	1	0	2	21	1	20	0.0003	32.2	21	20
sbi-miR156f	miR156	95	20	1	0	2	21	1	20	0.0003	32.2	21	20
sbi-miR156g	miR156	95	20	1	0	2	21	1	20	0.0003	32.2	21	20
sbi-miR156h	miR156	95	20	1	0	2	21	1	20	0.0003	32.2	21	20
sbi-miR156i	miR156	95	20	1	0	2	21	1	20	0.0003	32.2	21	20
sbi-miR166a	miR166	100	11	0	0	4	14	3	13	0.29	22.3	21	20
sbi-miR166b	miR166	100	11	0	0	4	14	3	13	0.29	22.3	21	20
sbi-miR166c	miR166	100	11	0	0	4	14	3	13	0.29	22.3	21	20
sbi-miR166d	miR166	100	11	0	0	4	14	3	13	0.29	22.3	21	20
sbi-miR166e	miR166	100	11	0	0	4	14	3	13	0.29	22.3	21	21
sbi-miR166f	miR166	100	11	0	0	4	14	3	13	0.29	22.3	21	21
sbi-miR166g	miR166	100	11	0	0	4	14	3	13	0.29	22.3	21	21
sbi-miR166h	miR166	100	11	0	0	4	14	3	13	0.29	22.3	21	20
sbi-miR166i	miR166	100	11	0	0	4	14	3	13	0.29	22.3	21	20
sbi-miR166j	miR166	100	11	0	0	4	14	3	13	0.29	22.3	21	20
sbi-miR166k	miR166	100	11	0	0	4	14	3	13	0.29	22.3	21	20
sbi-miR167a	miR167	100	21	0	0	1	21	1	21	3e-07	42.1	22	21
sbi-miR167b	miR167	100	21	0	0	1	21	1	21	3e-07	42.1	22	21
sbi-miR167c	miR167	100	20	0	0	1	20	1	20	1e-06	40.1	22	21
sbi-miR167d	miR167	100	20	0	0	1	20	1	20	1e-06	40.1	22	21
sbi-miR167e	miR167	100	20	0	0	1	20	1	20	1e-06	40.1	22	21
sbi-miR167f	miR167	100	20	0	0	1	20	1	20	1e-06	40.1	22	21
sbi-miR167g	miR167	100	20	0	0	1	20	1	20	1e-06	40.1	22	21
sbi-miR167h	miR167	100	20	0	0	1	20	1	20	1e-06	40.1	22	21
sbi-miR167i	miR167	100	21	0	0	1	21	1	21	3e-07	42.1	22	21
sbi-miR171g	miR391	100	11	0	0	11	21	6	16	0.29	22.3	21	21
sbi-miR171j	miR391	100	11	0	0	11	21	6	16	0.29	22.3	21	21
sbi-miR395a	miR395	100	13	0	0	2	14	1	13	0.018	26.3	21	21
sbi-miR395b	miR395	100	13	0	0	2	14	1	13	0.018	26.3	21	21
sbi-miR395c	miR395	100	13	0	0	2	14	1	13	0.018	26.3	21	21
sbi-miR395d	miR395	100	13	0	0	2	14	1	13	0.018	26.3	21	21
sbi-miR395e	miR395	100	13	0	0	2	14	1	13	0.018	26.3	21	21
sbi-miR395f	miR395	100	12	0	0	3	14	2	13	0.073	24.3	21	21
sbi-miR395g	miR395	100	13	0	0	2	14	1	13	0.018	26.3	21	21
sbi-miR395h	miR395	100	13	0	0	2	14	1	13	0.018	26.3	21	21
sbi-miR395i	miR395	100	13	0	0	2	14	1	13	0.018	26.3	21	21
sbi-miR395j	miR395	100	13	0	0	2	14	1	13	0.018	26.3	21	21
sbi-miR395k	miR395	100	14	0	0	2	15	1	14	0.005	28.2	21	21
sbi-miR399e	miR399	100	11	0	0	4	14	7	17	0.28	22.3	19	21
sbi-miR399f	miR399	100	11	0	0	4	14	7	17	0.28	22.3	19	21
sbi-miR529	miR156	100	11	0	0	6	16	18	8	0.29	22.3	21	20
stu-miR156a	miR157	100	21	0	0	1	21	1	21	3e-07	42.1	21	21
stu-miR156a	miR156	95.24	21	1	0	1	21	1	21	8e-05	34.2	21	21
stu-miR156b	miR157	100	21	0	0	1	21	1	21	3e-07	42.1	21	21
stu-miR156b	miR156	95.24	21	1	0	1	21	1	21	8e-05	34.2	21	21
stu-miR156c	miR156	95.24	21	1	0	1	21	1	21	8e-05	34.2	21	21
stu-miR156c	miR157	100	21	0	0	1	21	1	21	3e-07	42.1	21	21
stu-miR156d-5p	miR157	100	21	0	0	1	21	1	21	3e-07	42.1	21	21
stu-miR156d-5p	miR156	95.24	21	1	0	1	21	1	21	8e-05	34.2	21	21
stu-miR156e	miR156	95	20	1	0	2	21	1	20	0.0003	32.2	21	20
stu-miR156f-5p	miR156	94.74	19	1	0	2	20	2	20	0.001	30.2	21	20
stu-miR156g-5p	miR156	95	20	1	0	2	21	1	20	0.0003	32.2	21	20
stu-miR156h-5p	miR156	95	20	1	0	2	21	1	20	0.0003	32.2	21	20
stu-miR156i-5p	miR156	95	20	1	0	2	21	1	20	0.0003	32.2	21	20
stu-miR156j-5p	miR156	95	20	1	0	2	21	1	20	0.0003	32.2	21	20
stu-miR156k-5p	miR156	95	20	1	0	2	21	1	20	0.0003	32.2	21	20
stu-miR166a-3p	miR166	100	11	0	0	4	14	3	13	0.29	22.3	21	21
stu-miR166b	miR166	100	11	0	0	4	14	3	13	0.29	22.3	21	21
stu-miR166c-3p	miR166	100	11	0	0	4	14	3	13	0.29	22.3	21	21
stu-miR166d-3p	miR166	100	11	0	0	4	14	3	13	0.29	22.3	21	21
stu-miR167a-5p	miR167	100	21	0	0	1	21	1	21	3e-07	42.1	22	21
stu-miR167b-5p	miR167	100	21	0	0	1	21	1	21	3e-07	42.1	22	21
stu-miR167c-5p	miR167	100	21	0	0	1	21	1	21	3e-07	42.1	22	21
stu-miR167d-5p	miR167	100	21	0	0	1	21	1	21	3e-07	42.1	22	21
stu-miR3627-5p	miR3627	100	11	0	0	3	13	1	11	0.26	22.3	20	22
stu-miR3627-5p	miR391	100	11	0	0	3	13	1	11	0.29	22.3	21	22
stu-miR395a	miR395	100	12	0	0	3	14	2	13	0.073	24.3	21	21
stu-miR395b	miR395	100	12	0	0	3	14	2	13	0.073	24.3	21	21
stu-miR395c	miR395	100	12	0	0	3	14	2	13	0.073	24.3	21	21
stu-miR395d	miR395	100	12	0	0	3	14	2	13	0.073	24.3	21	21
stu-miR395e	miR395	100	12	0	0	3	14	2	13	0.073	24.3	21	21
stu-miR395f	miR395	100	12	0	0	3	14	2	13	0.073	24.3	21	21
stu-miR395g	miR395	100	12	0	0	3	14	2	13	0.073	24.3	21	21
stu-miR395h	miR395	100	12	0	0	3	14	2	13	0.073	24.3	21	21
stu-miR395i	miR395	100	12	0	0	3	14	2	13	0.073	24.3	21	21
stu-miR395j	miR395	100	12	0	0	3	14	2	13	0.073	24.3	21	21
stu-miR8015-5p	miR6247	100	11	0	0	1	11	4	14	0.28	22.3	19	24
tae-miR156	miR156	95	20	1	0	2	21	1	20	0.0003	32.2	21	21
tae-miR167a	miR167	100	21	0	0	1	21	1	21	3e-07	42.1	22	21
tae-miR167b	miR167	95.24	21	1	0	1	21	1	21	8e-05	34.2	22	21
tae-miR167c-5p	miR167	100	20	0	0	1	20	1	20	1e-06	40.1	22	22
tae-miR395a	miR395	100	13	0	0	2	14	1	13	0.018	26.3	21	21
tae-miR395b	miR395	100	12	0	0	3	14	1	12	0.073	24.3	21	20
vvi-miR156a	miR156	95	20	1	0	2	21	1	20	0.0003	32.2	21	20
vvi-miR156b	miR156	95	20	1	0	2	21	1	20	0.0003	32.2	21	20
vvi-miR156c	miR156	95	20	1	0	2	21	1	20	0.0003	32.2	21	20
vvi-miR156d	miR156	95	20	1	0	2	21	1	20	0.0003	32.2	21	20
vvi-miR156f	miR157	100	21	0	0	1	21	1	21	3e-07	42.1	21	21
vvi-miR156f	miR156	95.24	21	1	0	1	21	1	21	8e-05	34.2	21	21
vvi-miR156g	miR156	95.24	21	1	0	1	21	1	21	8e-05	34.2	21	21
vvi-miR156g	miR157	100	21	0	0	1	21	1	21	3e-07	42.1	21	21
vvi-miR156h	miR156	100	19	0	0	2	20	1	19	5e-06	38.2	21	20
vvi-miR156i	miR156	95.24	21	1	0	1	21	1	21	8e-05	34.2	21	21
vvi-miR156i	miR157	100	21	0	0	1	21	1	21	3e-07	42.1	21	21
vvi-miR166a	miR166	100	11	0	0	4	14	3	13	0.29	22.3	21	19
vvi-miR166b	miR166	100	11	0	0	4	14	3	13	0.29	22.3	21	19
vvi-miR166c	miR166	100	11	0	0	4	14	3	13	0.29	22.3	21	21
vvi-miR166d	miR166	100	11	0	0	4	14	3	13	0.29	22.3	21	21
vvi-miR166e	miR166	100	11	0	0	4	14	3	13	0.29	22.3	21	21
vvi-miR166f	miR166	100	11	0	0	4	14	3	13	0.29	22.3	21	21
vvi-miR166g	miR166	100	11	0	0	4	14	3	13	0.29	22.3	21	21
vvi-miR166h	miR166	100	11	0	0	4	14	3	13	0.29	22.3	21	21
vvi-miR167a	miR167	100	20	0	0	1	20	1	20	1e-06	40.1	22	21
vvi-miR167b	miR167	100	21	0	0	1	21	1	21	3e-07	42.1	22	21
vvi-miR167c	miR167	100	20	0	0	1	20	1	20	1e-06	40.1	22	21
vvi-miR167d	miR167	100	21	0	0	1	21	1	21	3e-07	42.1	22	21
vvi-miR167e	miR167	100	21	0	0	1	21	1	21	3e-07	42.1	22	21
vvi-miR171e	miR391	100	11	0	0	11	21	6	16	0.29	22.3	21	21
vvi-miR171f	miR391	100	11	0	0	11	21	3	13	0.29	22.3	21	21
vvi-miR171h	miR391	100	11	0	0	11	21	6	16	0.29	22.3	21	21
vvi-miR3627-5p	miR3627	100	13	0	0	1	13	2	14	0.017	26.3	20	22
vvi-miR3627-5p	miR391	100	13	0	0	1	13	2	14	0.018	26.3	21	22
vvi-miR395a	miR395	100	12	0	0	3	14	2	13	0.073	24.3	21	21
vvi-miR395b	miR395	100	12	0	0	3	14	2	13	0.073	24.3	21	21
vvi-miR395c	miR395	100	12	0	0	3	14	2	13	0.073	24.3	21	21
vvi-miR395d	miR395	100	12	0	0	3	14	2	13	0.073	24.3	21	21
vvi-miR395e	miR395	100	12	0	0	3	14	2	13	0.073	24.3	21	21
vvi-miR395f	miR395	100	12	0	0	3	14	2	13	0.073	24.3	21	21
vvi-miR395g	miR395	100	12	0	0	3	14	2	13	0.073	24.3	21	21
vvi-miR395h	miR395	100	12	0	0	3	14	2	13	0.073	24.3	21	21
vvi-miR395i	miR395	100	12	0	0	3	14	2	13	0.073	24.3	21	21
vvi-miR395j	miR395	100	12	0	0	3	14	2	13	0.073	24.3	21	21
vvi-miR395k	miR395	100	12	0	0	3	14	2	13	0.073	24.3	21	21
vvi-miR395l	miR395	100	12	0	0	3	14	2	13	0.073	24.3	21	21
vvi-miR395m	miR395	100	12	0	0	3	14	2	13	0.073	24.3	21	21
vvi-miR399d	miR399	100	15	0	0	4	18	7	21	0.001	30.2	19	21
vvi-miR399e	miR399	100	11	0	0	4	14	7	17	0.28	22.3	19	21
vvi-miR399g	miR399	100	11	0	0	4	14	7	17	0.28	22.3	19	21
vvi-miR535a	miR156	100	12	0	0	10	21	8	19	0.073	24.3	21	21
vvi-miR535b	miR156	100	12	0	0	10	21	8	19	0.073	24.3	21	21
vvi-miR535c	miR156	100	12	0	0	10	21	8	19	0.073	24.3	21	21
zma-miR156a-5p	miR156	95	20	1	0	2	21	1	20	0.0003	32.2	21	20
zma-miR156b-5p	miR156	95	20	1	0	2	21	1	20	0.0003	32.2	21	20
zma-miR156c	miR156	95	20	1	0	2	21	1	20	0.0003	32.2	21	20
zma-miR156d-5p	miR156	95	20	1	0	2	21	1	20	0.0003	32.2	21	20
zma-miR156e-5p	miR156	95	20	1	0	2	21	1	20	0.0003	32.2	21	20
zma-miR156f-5p	miR156	95	20	1	0	2	21	1	20	0.0003	32.2	21	20
zma-miR156g-5p	miR156	95	20	1	0	2	21	1	20	0.0003	32.2	21	20
zma-miR156h-5p	miR156	95	20	1	0	2	21	1	20	0.0003	32.2	21	20
zma-miR156i-5p	miR156	95	20	1	0	2	21	1	20	0.0003	32.2	21	20
zma-miR156j-5p	miR156	100	20	0	0	2	21	1	20	1e-06	40.1	21	21
zma-miR156k-5p	miR156	95	20	1	0	2	21	1	20	0.0003	32.2	21	20
zma-miR156l-5p	miR156	95	20	1	0	2	21	1	20	0.0003	32.2	21	20
zma-miR166a-3p	miR166	100	11	0	0	4	14	3	13	0.29	22.3	21	21
zma-miR166b-3p	miR166	100	11	0	0	4	14	3	13	0.29	22.3	21	20
zma-miR166c-3p	miR166	100	11	0	0	4	14	3	13	0.29	22.3	21	20
zma-miR166d-3p	miR166	100	11	0	0	4	14	3	13	0.29	22.3	21	20
zma-miR166e	miR166	100	11	0	0	4	14	3	13	0.29	22.3	21	20
zma-miR166f	miR166	100	11	0	0	4	14	3	13	0.29	22.3	21	20
zma-miR166g-3p	miR166	100	11	0	0	4	14	3	13	0.29	22.3	21	20
zma-miR166h-3p	miR166	100	11	0	0	4	14	3	13	0.29	22.3	21	20
zma-miR166i-3p	miR166	100	11	0	0	4	14	3	13	0.29	22.3	21	20
zma-miR166j-3p	miR166	100	11	0	0	4	14	3	13	0.29	22.3	21	21
zma-miR166k-3p	miR166	100	11	0	0	4	14	3	13	0.29	22.3	21	21
zma-miR166l-3p	miR166	100	11	0	0	4	14	3	13	0.29	22.3	21	21
zma-miR166m-3p	miR166	100	11	0	0	4	14	3	13	0.29	22.3	21	21
zma-miR166n-3p	miR166	100	11	0	0	4	14	3	13	0.29	22.3	21	21
zma-miR167a-5p	miR167	100	21	0	0	1	21	1	21	3e-07	42.1	22	21
zma-miR167b-5p	miR167	100	21	0	0	1	21	1	21	3e-07	42.1	22	21
zma-miR167c-5p	miR167	100	21	0	0	1	21	1	21	3e-07	42.1	22	21
zma-miR167d-5p	miR167	100	21	0	0	1	21	1	21	3e-07	42.1	22	21
zma-miR167e-5p	miR167	100	20	0	0	1	20	1	20	1e-06	40.1	22	21
zma-miR167f-5p	miR167	100	20	0	0	1	20	1	20	1e-06	40.1	22	21
zma-miR167g-5p	miR167	100	20	0	0	1	20	1	20	1e-06	40.1	22	21
zma-miR167h-5p	miR167	100	20	0	0	1	20	1	20	1e-06	40.1	22	21
zma-miR167i-5p	miR167	100	20	0	0	1	20	1	20	1e-06	40.1	22	21
zma-miR167j-5p	miR167	100	20	0	0	1	20	1	20	1e-06	40.1	22	21
zma-miR171a-3p	miR391	100	11	0	0	11	21	6	16	0.29	22.3	21	20
zma-miR171n-3p	miR391	100	11	0	0	11	21	6	16	0.29	22.3	21	21
zma-miR395a-3p	miR395	100	13	0	0	2	14	1	13	0.018	26.3	21	21
zma-miR395b-3p	miR395	100	13	0	0	2	14	1	13	0.018	26.3	21	21
zma-miR395c-3p	miR395	100	14	0	0	2	15	1	14	0.005	28.2	21	21
zma-miR395c-5p	miR395	100	13	0	0	1	13	21	9	0.018	26.3	21	22
zma-miR395d-3p	miR395	100	13	0	0	2	14	1	13	0.018	26.3	21	21
zma-miR395e-3p	miR395	100	13	0	0	2	14	1	13	0.018	26.3	21	21
zma-miR395f-3p	miR395	100	13	0	0	2	14	1	13	0.018	26.3	21	21
zma-miR395g-3p	miR395	100	13	0	0	2	14	1	13	0.018	26.3	21	21
zma-miR395h-3p	miR395	100	13	0	0	2	14	1	13	0.018	26.3	21	21
zma-miR395i-3p	miR395	100	13	0	0	2	14	1	13	0.018	26.3	21	21
zma-miR395j-3p	miR395	100	13	0	0	2	14	1	13	0.018	26.3	21	21
zma-miR395k-3p	miR395	100	12	0	0	2	13	1	12	0.073	24.3	21	21
zma-miR395l-3p	miR395	100	14	0	0	2	15	1	14	0.005	28.2	21	21
zma-miR395l-5p	miR395	100	15	0	0	1	15	21	7	0.001	30.2	21	22
zma-miR395m-3p	miR395	100	14	0	0	2	15	1	14	0.005	28.2	21	21
zma-miR395m-5p	miR395	100	12	0	0	2	13	20	9	0.073	24.3	21	22
zma-miR395n-3p	miR395	100	13	0	0	2	14	1	13	0.018	26.3	21	21
zma-miR395o-3p	miR395	100	13	0	0	2	14	1	13	0.018	26.3	21	21
zma-miR395p-3p	miR395	100	13	0	0	2	14	1	13	0.018	26.3	21	21
zma-miR399i-5p	miR3627	100	11	0	0	7	17	13	3	0.26	22.3	20	21
zma-miR399i-5p	miR391	100	11	0	0	7	17	13	3	0.29	22.3	21	21
zma-miR529-3p	miR156	100	11	0	0	6	16	19	9	0.29	22.3	21	21
zma-miR529-5p	miR156	100	13	0	0	6	18	1	13	0.018	26.3	21	21
