# Supplementary material for: Identification of conserved and novel microRNAs in Porphyridium purpureum via deep sequencing and bioinformatics
Source: BMC Genomics. 2016 Aug 11;17:612. doi: 10.1186/s12864-016-2985-7 (PMC4981961; doi:10.1186/s12864-016-2985-7)
Supplement: Additional file 5: Table S4. — The oligo-nucleotide sequences and primer sequences used for northern blot and stem-loop qRT-PCR. (XLS 24 kb) [file 12864_2016_2985_MOESM5_ESM.xls]

## Sheet: title page
	Applied Microbiology and Biotechnology
	Identification of conserved and novel microRNAs in Porphyridium purpureum via deep sequencing and bioinformatics
	Fan Gao, Fangru Nan, Jia Feng, Junping Lv, Qi Liu, Shulian Xie* School of Life Science, Shanxi University, Taiyuan, 030006, P. R. China
*To whom correspondence should be addressed. Tel: +086-0351-7018121; E-mail: xiesl@sxu.edu.cn Present Address: School of Life Science, Shanxi University, Taiyuan, 030006, P. R. China

## Sheet: Oligo seqs
Oigo ID	Oligo sequence lebeled by DIG	targeted miRNA
1	tTTTCTTCTTCTTCTTCCCc	miR5021c
2	tTCTTCTTCTTCCGCTCTAa	miR9722
3	gAGGCCGAGCTGGCAGAAGa	ppu-miR42
4	aCAGCAAGTGACAATCAATTa	ppu-miR25

## Sheet: qRT-PCR primers
U6/miRNA	RT primer	Forward primer	Universal reversed primer
U6	GTCGTATCCAGTGCAGGGTCCGAGGTATTCGCACTGGATACGACCAAATATGGAAC	CTCGCTTCGGCAGCACA	AACGCTTCACGAATTTGCGT
miR5562-3p	GTCGTATCCAGTGCAGGGTCCGAGGTATTCGCACTGGATACGACCTTACAGCC	ATGGTTCGTGGGTATGTGGGAGAAGGCTGTAA	GCAGGGTCCGAGGTATTC
miR1427	GTCGTATCCAGTGCAGGGTCCGAGGTATTCGCACTGGATACGACCGCCCACGC	ATGGTTCGTGGGTGCGGAACGGTGGGCGTGGGC	GCAGGGTCCGAGGTATTC
miR156g-3p	GTCGTATCCAGTGCAGGGTCCGAGGTATTCGCACTGGATACGACCGGAGACAG	ATGGTTCGTGGGTTCTTACCTCTTCTGTCTCC	GCAGGGTCCGAGGTATTC
miR6267a-RT	GTCGTATCCAGTGCAGGGTCCGAGGTATTCGCACTGGATACGACCCACAAGGTA	ATGGTTCGTGGGTAGAAGCGGTGGTACCTTGTG	GCAGGGTCCGAGGTATTC
miR2083-5p	GTCGTATCCAGTGCAGGGTCCGAGGTATTCGCACTGGATACGACCAGAGATGAG	ATGGTTCGTGGGTTCTTCACTACGCTCATCTC	GCAGGGTCCGAGGTATTC
miR9722	GTCGTATCCAGTGCAGGGTCCGAGGTATTCGCACTGGATACGACCTTCTTCTT	ATGGTTCGTGGGTTAGAGCGGAAGAAGAAGA	GCAGGGTCCGAGGTATTC
miR396c	GTCGTATCCAGTGCAGGGTCCGAGGTATTCGCACTGGATACGACCCATCCCGAC	ATGGTTCGTGGGTTCAAGAAGATTGTCGGGATG	GCAGGGTCCGAGGTATTC
miR5564b	GTCGTATCCAGTGCAGGGTCCGAGGTATTCGCACTGGATACGACCTCAAGTGTA	ATGGTTCGTGGGTACAATTCGTCGTACACTTG	GCAGGGTCCGAGGTATTC
miR6185	GTCGTATCCAGTGCAGGGTCCGAGGTATTCGCACTGGATACGACCTATGTTCC	ATGGTTCGTGGGTCTGAGGGACGCGGAACATA	GCAGGGTCCGAGGTATTC
miR7484h	GTCGTATCCAGTGCAGGGTCCGAGGTATTCGCACTGGATACGACCTCATCCAC	ATGGTTCGTGGGTTTCGTAGAAGTGGATGA	GCAGGGTCCGAGGTATTC
miR5369	GTCGTATCCAGTGCAGGGTCCGAGGTATTCGCACTGGATACGACCTGCCATCC	ATGGTTCGTGGGTGAAGAACAGAGGATGGCA	GCAGGGTCCGAGGTATTC
miR9654b-3p	GTCGTATCCAGTGCAGGGTCCGAGGTATTCGCACTGGATACGACCATGCTCGC	ATGGTTCGTGGGTTCGAAAGGTTTGAGAGCGAGC	GCAGGGTCCGAGGTATTC
miR8648	GTCGTATCCAGTGCAGGGTCCGAGGTATTCGCACTGGATACGACCAATCGCTTC	ATGGTTCGTGGGTTTGGCCAGTAGAAGCGATT	GCAGGGTCCGAGGTATTC
miR1077-5p	GTCGTATCCAGTGCAGGGTCCGAGGTATTCGCACTGGATACGACCGCACGCGA	ATGGTTCGTGGGTTAACTTTTCGGATCGCGTGC	GCAGGGTCCGAGGTATTC
ppu-miR12	GTCGTATCCAGTGCAGGGTCCGAGGTATTCGCACTGGATACGACCGAGCGTCTC	ATGGTTCGTGGGTCGGGCTGGATGGAGACGCTC	GCAGGGTCCGAGGTATTC
ppu-miR24*	GTCGTATCCAGTGCAGGGTCCGAGGTATTCGCACTGGATACGACCGACCGTCA	ATGGTTCGTGGGTCCAAGTAGACAATGACGGTC	GCAGGGTCCGAGGTATTC
ppu-miR42	GTCGTATCCAGTGCAGGGTCCGAGGTATTCGCACTGGATACGACCGAGGCCGAG	ATGGTTCGTGGGTCTTCTGCCAGCTCGGCCTC	GCAGGGTCCGAGGTATTC
ppu-miR36*	GTCGTATCCAGTGCAGGGTCCGAGGTATTCGCACTGGATACGACCAAACGCCAG	ATGGTTCGTGGGTTCACGAGTCGTCTGGCGTTT	GCAGGGTCCGAGGTATTC
ppu-miR25	GTCGTATCCAGTGCAGGGTCCGAGGTATTCGCACTGGATACGACCACAGCAAG	ATGGTTCGTGGGTAATTGATTGTCACTTGCTGT	GCAGGGTCCGAGGTATTC
ppu-miR13*	GTCGTATCCAGTGCAGGGTCCGAGGTATTCGCACTGGATACGACCAGGTACAG	ATGGTTCGTGGGTACACTTAGGGACTGTACCT	GCAGGGTCCGAGGTATTC
ppu-miR41	GTCGTATCCAGTGCAGGGTCCGAGGTATTCGCACTGGATACGACCTATCAGAC	ATGGTTCGTGGGAAGATTCCCTTGGCTGTCTGATA	GCAGGGTCCGAGGTATTC
ppu-miR8	GTCGTATCCAGTGCAGGGTCCGAGGTATTCGCACTGGATACGACCTGTCGCCA	ATGGTTCGTGGGTCTTCACTCTGGATGGCGACA	GCAGGGTCCGAGGTATTC
ppu-miR4	GTCGTATCCAGTGCAGGGTCCGAGGTATTCGCACTGGATACGACCGACGCTCG	ATGGTTCGTGGGTACTGGTCCGGGGCGAGCGTC	GCAGGGTCCGAGGTATTC
miR5021c	GTCGTATCCAGTGCAGGGTCCGAGGTATTCGCACTGGATACGACCTTTTCTTC	ATGGTTCGTGGGGGGGAAGAAGAAGAAGAA	GCAGGGTCCGAGGTATTC
miR5658b	GTCGTATCCAGTGCAGGGTCCGAGGTATTCGCACTGGATACGACCTAGTATCA	ATGGTTCGTGGGATGATGATGATGATGATACTA	GCAGGGTCCGAGGTATTC
