# Supplementary material for: Identification of conserved and novel microRNAs in Porphyridium purpureum via deep sequencing and bioinformatics
Source: BMC Genomics. 2016 Aug 11;17:612. doi: 10.1186/s12864-016-2985-7 (PMC4981961; doi:10.1186/s12864-016-2985-7)
Supplement: Additional file 6: Table S5. — Targets prediction of conserved miRNAs based on psRobot and TargetF inder analysis. (XLS 4535 kb) [file 12864_2016_2985_MOESM6_ESM.xls]

## Sheet: title page
	Applied Microbiology and Biotechnology
	Identification of conserved and novel microRNAs in Porphyridium purpureum via deep sequencing and bioinformatics
	Fan Gao, Fangru Nan, Jia Feng, Junping Lv, Qi Liu, Shulian Xie* School of Life Science, Shanxi University, Taiyuan, 030006, P. R. China
*To whom correspondence should be addressed. Tel: +086-0351-7018121; E-mail: xiesl@sxu.edu.cn Present Address: School of Life Science, Shanxi University, Taiyuan, 030006, P. R. China

## Sheet:  prediction with psRobot 
#miRNA_name	score	Target_name	pairing target and miRNA			inhibition type
>miR399d	Score: 0.0	gi|318022636|gb|HS971739.1|HS971739					cleavage
Query: 1 UGCAGGAGAUUUGCUCGUA 19
|||||||||||||||||||
Sbjct: 137 ACGUCCUCUAAACGAGCAU 119
>miR399d	Score: 2.5	gi|317984898|gb|HS973187.1|HS973187					cleavage
Query: 1 UGCAGGAGAUUUGCUCGUA 19
*|||:||:||||||||:*|
Sbjct: 217 CCGUUCUUUAAACGAGUUU 199
>miR399d	Score: 2.5	gi|317983802|gb|HS966238.1|HS966238					cleavage
Query: 1 UGCAGGAGAUUUGCUCGUA 19
:|||||*||||||||*|:|
Sbjct: 114 GCGUCCCCUAAACGAACGU 96
>miR399d	Score: 2.5	gi|317947181|gb|HS959092.1|HS959092					cleavage
Query: 1 UGCAGGAGAUUUGCUCGUA 19
*|||:||:||||||||:*|
Sbjct: 337 CCGUUCUUUAAACGAGUUU 319
>miR399d	Score: 2.2	gi|317921929|gb|HS933840.1|HS933840					cleavage
Query: 1 UGCAGGAGAUUUGCUCGU-A 19
||*||||:|||||||||:*|
Sbjct: 239 ACCUCCUUUAAACGAGCGGU 220
>miR399d	Score: 2.5	gi|317916858|gb|HS928769.1|HS928769					cleavage
Query: 1 UGCAGGAGAUUUGCUCGUA 19
:|||||*||||||||*|:|
Sbjct: 317 GCGUCCCCUAAACGAACGU 299
>miR399d	Score: 0.0	gi|317916530|gb|HS928441.1|HS928441					cleavage
Query: 1 UGCAGGAGAUUUGCUCGUA 19
|||||||||||||||||||
Sbjct: 252 ACGUCCUCUAAACGAGCAU 234
>miR399d	Score: 2.5	gi|317915733|gb|HS927644.1|HS927644					cleavage
Query: 1 UGCAGGAGAUUUGCUCGUA 19
*|||:||:||||||||:*|
Sbjct: 381 CCGUUCUUUAAACGAGUUU 363
>miR399d	Score: 0.0	gi|317902020|gb|HS914022.1|HS914022					cleavage
Query: 1 UGCAGGAGAUUUGCUCGUA 19
|||||||||||||||||||
Sbjct: 446 ACGUCCUCUAAACGAGCAU 428
>miR399d	Score: 2.2	gi|317900720|gb|HS912891.1|HS912891					cleavage
Query: 1 UGCAGGAGAUUUGCUCGU-A 19
||*||||:|||||||||:*|
Sbjct: 176 ACCUCCUUUAAACGAGCGGU 157
>miR399d	Score: 2.5	gi|317900609|gb|HS912780.1|HS912780					cleavage
Query: 1 UGCAGGAGAUUUGCUCGUA 19
*|||:||:||||||||:*|
Sbjct: 167 CCGUUCUUUAAACGAGUUU 149
>miR399d	Score: 2.5	gi|317897871|gb|HS910042.1|HS910042					cleavage
Query: 1 UGCAGGAGAUUUGCUCGUA 19
*|||:||:||||||||:*|
Sbjct: 99 CCGUUCUUUAAACGAGUUU 81
>miR399d	Score: 2.5	gi|317894156|gb|HS906115.1|HS906115					cleavage
Query: 1 UGCAGGAGAUUUGCUCGUA 19
:|||||*||||||||*|:|
Sbjct: 401 GCGUCCCCUAAACGAACGU 383
>miR399d	Score: 2.5	gi|317891384|gb|HS903733.1|HS903733					cleavage
Query: 1 UGCAGGAGAUUUGCUCGUA 19
:|||||*||||||||*|:|
Sbjct: 71 GCGUCCCCUAAACGAACGU 53
>miR399d	Score: 2.5	gi|317891009|gb|HS903180.1|HS903180					cleavage
Query: 1 UGCAGGAGAUUUGCUCGUA 19
:|||||*||||||||*|:|
Sbjct: 358 GCGUCCCCUAAACGAACGU 340
>miR399d	Score: 2.5	gi|317880356|gb|HS892527.1|HS892527					cleavage
Query: 1 UGCAGGAGAUUUGCUCGUA 19
:|||||*||||||||*|:|
Sbjct: 311 GCGUCCCCUAAACGAACGU 293
>miR399d	Score: 2.5	gi|317866123|gb|HS878146.1|HS878146					cleavage
Query: 1 UGCAGGAGAUUUGCUCGUA 19
*|||:||:||||||||:*|
Sbjct: 171 CCGUUCUUUAAACGAGUUU 153
>miR399d	Score: 2.5	gi|317861980|gb|HS874151.1|HS874151					cleavage
Query: 1 UGCAGGAGAUUUGCUCGUA 19
*|||:||:||||||||:*|
Sbjct: 117 CCGUUCUUUAAACGAGUUU 99
>miR399d	Score: 2.5	gi|317861236|gb|HS873407.1|HS873407					cleavage
Query: 1 UGCAGGAGAUUUGCUCGUA 19
:|||||*||||||||*|:|
Sbjct: 114 GCGUCCCCUAAACGAACGU 96
>miR399d	Score: 0.0	gi|317855557|gb|HS867728.1|HS867728					cleavage
Query: 1 UGCAGGAGAUUUGCUCGUA 19
|||||||||||||||||||
Sbjct: 180 ACGUCCUCUAAACGAGCAU 162
>miR399d	Score: 2.5	gi|317854067|gb|HS866245.1|HS866245					cleavage
Query: 1 UGCAGGAGAUUUGCUCGUA 19
:|||||*||||||||*|:|
Sbjct: 316 GCGUCCCCUAAACGAACGU 298
>miR399d	Score: 2.5	gi|317853528|gb|HS865706.1|HS865706					cleavage
Query: 1 UGCAGGAGAUUUGCUCGUA 19
:|||||*||||||||*|:|
Sbjct: 377 GCGUCCCCUAAACGAACGU 359
>miR399d	Score: 2.5	gi|317853361|gb|HS865539.1|HS865539					cleavage
Query: 1 UGCAGGAGAUUUGCUCGUA 19
:|||||*||||||||*|:|
Sbjct: 163 GCGUCCCCUAAACGAACGU 145
>miR399d	Score: 2.5	gi|317852907|gb|HS865078.1|HS865078					cleavage
Query: 1 UGCAGGAGAUUUGCUCGUA 19
:|||||*||||||||*|:|
Sbjct: 320 GCGUCCCCUAAACGAACGU 302
>miR399d	Score: 2.5	gi|317833846|gb|HS846017.1|HS846017					cleavage
Query: 1 UGCAGGAGAUUUGCUCGUA 19
:|||||*||||||||*|:|
Sbjct: 169 GCGUCCCCUAAACGAACGU 151
>miR399d	Score: 2.0	gi|317818038|gb|HS830209.1|HS830209					translational inhibition
Query: 1 UGCAGGAGAUUUGCUCGUA 19
|||||:|||::||||||*|
Sbjct: 34 ACGUCUUCUGGACGAGC-U 17
>miR399d	Score: 2.5	gi|317817524|gb|HS829247.1|HS829247					cleavage
Query: 1 UGCAGGAGAUUUGCUCGU-A 19
|||||||||||||**|||*|
Sbjct: 247 ACGUCCUCUAAACUCGCACU 228
>miR399d	Score: 0.5	gi|317808819|gb|HS820990.1|HS820990					cleavage
Query: 1 UGCAGGAGAUUUGCUCGUA 19
||||||||||||||||||*
Sbjct: 18 ACGUCCUCUAAACGAGCA- 1
>miR399d	Score: 2.2	gi|317808146|gb|HS820317.1|HS820317					cleavage
Query: 1 UGCAGGAGAUUUGCUCGU-A 19
||*||||:|||||||||:*|
Sbjct: 99 ACCUCCUUUAAACGAGCGGU 80
>miR399d	Score: 0.0	gi|317800107|gb|HS812278.1|HS812278					cleavage
Query: 1 UGCAGGAGAUUUGCUCGUA 19
|||||||||||||||||||
Sbjct: 184 ACGUCCUCUAAACGAGCAU 166
>miR399d	Score: 2.0	gi|317799653|gb|HS811824.1|HS811824					cleavage
Query: 1 UGCAGGAGAUUUGCUCGUA 19
|||||||||||||||**||
Sbjct: 228 ACGUCCUCUAAACGAC-AU 211
>miR399d	Score: 2.5	gi|317794552|gb|HS806723.1|HS806723					cleavage
Query: 1 UGCAGGAGAUUUGCUCGUA 19
:|||||*||||||||*|:|
Sbjct: 117 GCGUCCCCUAAACGAACGU 99
>miR399d	Score: 2.5	gi|317794157|gb|HS806328.1|HS806328					cleavage
Query: 1 UGCAGGAGAUUUGCUCGUA 19
*|||:||:||||||||:*|
Sbjct: 145 CCGUUCUUUAAACGAGUUU 127
>miR399d	Score: 0.0	gi|317794057|gb|HS806228.1|HS806228					cleavage
Query: 1 UGCAGGAGAUUUGCUCGUA 19
|||||||||||||||||||
Sbjct: 297 ACGUCCUCUAAACGAGCAU 279
>miR399d	Score: 2.5	gi|317792736|gb|HS805046.1|HS805046					cleavage
Query: 1 UGCAGGAGAUUUGCUCGUA 19
*|||:||:||||||||:*|
Sbjct: 358 CCGUUCUUUAAACGAGUUU 340
>miR399d	Score: 0.0	gi|317788159|gb|HS799289.1|HS799289					cleavage
Query: 1 UGCAGGAGAUUUGCUCGUA 19
|||||||||||||||||||
Sbjct: 162 ACGUCCUCUAAACGAGCAU 144
>miR399d	Score: 2.5	gi|317782774|gb|HS794945.1|HS794945					cleavage
Query: 1 UGCAGGAGAUUUGCUCGUA 19
:|||||*||||||||*|:|
Sbjct: 258 GCGUCCCCUAAACGAACGU 240
>miR399d	Score: 2.2	gi|317775046|gb|HS786669.1|HS786669					cleavage
Query: 1 UGCAGGAGAUUUGCUCGU-A 19
||*||||:|||||||||:*|
Sbjct: 402 ACCUCCUUUAAACGAGCGGU 383
>miR399d	Score: 2.5	gi|317759403|gb|HS771423.1|HS771423					cleavage
Query: 1 UGCAGGAGAUUUGCUCGUA 19
:|||||*||||||||*|:|
Sbjct: 292 GCGUCCCCUAAACGAACGU 274
>miR399d	Score: 2.5	gi|317746841|gb|HS759058.1|HS759058					cleavage
Query: 1 UGCAGGAGAUUUGCUCGUA 19
*|||:||:||||||||:*|
Sbjct: 26 CCGUUCUUUAAACGAGUUU 8
>miR399d	Score: 2.0	gi|317746678|gb|HS758895.1|HS758895					cleavage
Query: 1 UGCAGGAGAUUUGCUCGUA 19
|:||*||||||||||||*|
Sbjct: 418 AUGUACUCUAAACGAGC-U 401
>miR399d	Score: 2.5	gi|317743666|gb|HS755883.1|HS755883					translational inhibition
Query: 1 UGCAGGAGAUUUGCUCGUA 19
:||||:||*|||||:||:|
Sbjct: 79 GCGUCUUCGAAACGGGCGU 61
>miR399d	Score: 2.5	gi|317739752|gb|HS751969.1|HS751969					cleavage
Query: 1 UGCAGGAGAUUUGCUCGUA 19
*|||:||:||||||||:*|
Sbjct: 186 CCGUUCUUUAAACGAGUUU 168
>miR399d	Score: 2.5	gi|317738000|gb|HS750140.1|HS750140					cleavage
Query: 1 UGCAGGAGAUUUGCUCGUA 19
*|||:||:||||||||:*|
Sbjct: 211 CCGUUCUUUAAACGAGUUU 193
>miR399d	Score: 2.5	gi|317731658|gb|HS743879.1|HS743879					cleavage
Query: 1 UGCAGGAGAUUUGCUCGUA 19
:|||||*||||||||*|:|
Sbjct: 117 GCGUCCCCUAAACGAACGU 99
>miR399d	Score: 2.5	gi|317726785|gb|HS739008.1|HS739008					translational inhibition
Query: 1 UGCAGGAGAUUUGCUCGUA 19
:||||:||*|||||:||:|
Sbjct: 195 GCGUCUUCGAAACGGGCGU 177
>miR399d	Score: 2.5	gi|317721816|gb|HS734041.1|HS734041					cleavage
Query: 1 UGCAGGAGAUUUGCUCGUA 19
*|||:||:||||||||:*|
Sbjct: 111 CCGUUCUUUAAACGAGUUU 93
>miR399d	Score: 0.0	gi|317714430|gb|HS725533.1|HS725533					cleavage
Query: 1 UGCAGGAGAUUUGCUCGUA 19
|||||||||||||||||||
Sbjct: 469 ACGUCCUCUAAACGAGCAU 451
>miR399d	Score: 2.5	gi|317712740|gb|HS724969.1|HS724969					cleavage
Query: 1 UGCAGGAGAUUUGCUCGUA 19
:|||||*||||||||*|:|
Sbjct: 316 GCGUCCCCUAAACGAACGU 298
>miR399d	Score: 2.0	gi|317710226|gb|HS723369.1|HS723369					translational inhibition
Query: 1 UGCAGGAGAUUUGCUCGUA 19
|||||:|||::||||||*|
Sbjct: 86 ACGUCUUCUGGACGAGC-U 69
>miR399d	Score: 2.5	gi|317706768|gb|HS720172.1|HS720172					cleavage
Query: 1 UGCAGGAGAUUUGCUCGUA 19
:|||||*||||||||*|:|
Sbjct: 358 GCGUCCCCUAAACGAACGU 340
>miR399d	Score: 0.0	gi|317702613|gb|HS714848.1|HS714848					cleavage
Query: 1 UGCAGGAGAUUUGCUCGUA 19
|||||||||||||||||||
Sbjct: 162 ACGUCCUCUAAACGAGCAU 144
>miR399d	Score: 2.5	gi|317695861|gb|HS708100.1|HS708100					cleavage
Query: 1 UGCAGGAGAUUUGCUCGUA 19
:|||||*||||||||*|:|
Sbjct: 117 GCGUCCCCUAAACGAACGU 99
>miR399d	Score: 2.5	gi|317695477|gb|HS707716.1|HS707716					cleavage
Query: 1 UGCAGGAGAUUUGCUCGUA 19
:|||||*||||||||*|:|
Sbjct: 117 GCGUCCCCUAAACGAACGU 99
>miR399d	Score: 2.5	gi|317687080|gb|HS698617.1|HS698617					translational inhibition
Query: 1 UGCAGGAGAUUUGCUCGU-A 19
|*||||||||:|||:|||*|
Sbjct: 73 AAGUCCUCUAGACGGGCACU 54
>miR399d	Score: 0.0	gi|317686784|gb|HS698321.1|HS698321					cleavage
Query: 1 UGCAGGAGAUUUGCUCGUA 19
|||||||||||||||||||
Sbjct: 195 ACGUCCUCUAAACGAGCAU 177
>miR399d	Score: 0.0	gi|317681149|gb|HS693398.1|HS693398					cleavage
Query: 1 UGCAGGAGAUUUGCUCGUA 19
|||||||||||||||||||
Sbjct: 162 ACGUCCUCUAAACGAGCAU 144
>miR399d	Score: 2.5	gi|317679835|gb|HS690611.1|HS690611					cleavage
Query: 1 UGCAGGAGAUUUGCUCGUA 19
*|||:||:||||||||:*|
Sbjct: 87 CCGUUCUUUAAACGAGUUU 69
>miR399d	Score: 0.0	gi|317675959|gb|HS688844.1|HS688844					cleavage
Query: 1 UGCAGGAGAUUUGCUCGUA 19
|||||||||||||||||||
Sbjct: 193 ACGUCCUCUAAACGAGCAU 175
>miR399d	Score: 2.0	gi|317667634|gb|HS680266.1|HS680266					translational inhibition
Query: 1 UGCAGGAGAUUUGCUCGUA 19
|||||:|||::||||||*|
Sbjct: 86 ACGUCUUCUGGACGAGC-U 69
>miR399d	Score: 2.2	gi|317664476|gb|HS676731.1|HS676731					cleavage
Query: 1 UGCAGGAGAUUUGCUCGU-A 19
||*||||:|||||||||:*|
Sbjct: 402 ACCUCCUUUAAACGAGCGGU 383
>miR399d	Score: 2.5	gi|317663872|gb|HS676127.1|HS676127					cleavage
Query: 1 UGCAGGAGAUUUGCUCGU-A 19
|||||||||||||**|||*|
Sbjct: 247 ACGUCCUCUAAACUCGCACU 228
>miR399d	Score: 2.5	gi|317662355|gb|HS673844.1|HS673844					cleavage
Query: 1 UGCAGGAGAUUUGCUCGUA 19
:|||||*||||||||*|:|
Sbjct: 289 GCGUCCCCUAAACGAACGU 271
>miR399d	Score: 2.2	gi|317658716|gb|HS669932.1|HS669932					cleavage
Query: 1 UGCAGGAGAUUUGCUCGU-A 19
||*||||:|||||||||:*|
Sbjct: 349 ACCUCCUUUAAACGAGCGGU 330
>miR399d	Score: 2.5	gi|317653798|gb|HS665618.1|HS665618					cleavage
Query: 1 UGCAGGAGAUUUGCUCGU-A 19
|||||||||||||**|||*|
Sbjct: 247 ACGUCCUCUAAACUCGCACU 228
>miR399d	Score: 2.5	gi|317649245|gb|HS661508.1|HS661508					cleavage
Query: 1 UGCAGGAGAUUUGCUCGUA 19
:|||||*||||||||*|:|
Sbjct: 161 GCGUCCCCUAAACGAACGU 143
>miR399d	Score: 2.5	gi|317646743|gb|HS658316.1|HS658316					cleavage
Query: 1 UGCAGGAGAUUUGCUCGUA 19
:|||||*||||||||*|:|
Sbjct: 394 GCGUCCCCUAAACGAACGU 376
>miR399d	Score: 2.5	gi|317645267|gb|HS658792.1|HS658792					cleavage
Query: 1 UGCAGGAGAUUUGCUCGUA 19
:|||||*||||||||*|:|
Sbjct: 117 GCGUCCCCUAAACGAACGU 99
>miR399d	Score: 2.5	gi|317641520|gb|HS653428.1|HS653428					cleavage
Query: 1 UGCAGGAGAUUUGCUCGUA 19
*|||:||:||||||||:*|
Sbjct: 257 CCGUUCUUUAAACGAGUUU 239
>miR399d	Score: 2.2	gi|317637886|gb|HS650163.1|HS650163					cleavage
Query: 1 UGCAGGAGAUUUGCUCGU-A 19
||*||||:|||||||||:*|
Sbjct: 402 ACCUCCUUUAAACGAGCGGU 383
>miR399d	Score: 2.5	gi|317632821|gb|HS645102.1|HS645102					cleavage
Query: 1 UGCAGGAGAUUUGCUCGUA 19
:|||||*||||||||*|:|
Sbjct: 335 GCGUCCCCUAAACGAACGU 317
>miR399d	Score: 2.5	gi|317631125|gb|HS642349.1|HS642349					cleavage
Query: 1 UGCAGGAGAUUUGCUCGUA 19
:|||||*||||||||*|:|
Sbjct: 277 GCGUCCCCUAAACGAACGU 259
>miR399d	Score: 0.0	gi|317630868|gb|HS642092.1|HS642092					cleavage
Query: 1 UGCAGGAGAUUUGCUCGUA 19
|||||||||||||||||||
Sbjct: 229 ACGUCCUCUAAACGAGCAU 211
>miR399d	Score: 2.5	gi|317628612|gb|HS641276.1|HS641276					cleavage
Query: 1 UGCAGGAGAUUUGCUCGUA 19
:|||||*||||||||*|:|
Sbjct: 432 GCGUCCCCUAAACGAACGU 414
>miR399d	Score: 0.0	gi|317627689|gb|HS640355.1|HS640355					cleavage
Query: 1 UGCAGGAGAUUUGCUCGUA 19
|||||||||||||||||||
Sbjct: 276 ACGUCCUCUAAACGAGCAU 258
>miR399d	Score: 2.5	gi|317618514|gb|HS630805.1|HS630805					cleavage
Query: 1 UGCAGGAGAUUUGCUCGU-A 19
|||||||||||||**|||*|
Sbjct: 123 ACGUCCUCUAAACUCGCACU 104
>miR399d	Score: 2.0	gi|317615689|gb|HS626582.1|HS626582					translational inhibition
Query: 1 UGCAGGAGAUUUGCUCGUA 19
|||||:|||::||||||*|
Sbjct: 34 ACGUCUUCUGGACGAGC-U 17
>miR399d	Score: 2.2	gi|317609667|gb|HS621966.1|HS621966					cleavage
Query: 1 UGCAGGAGAUUUGCUCGU-A 19
||*||||:|||||||||:*|
Sbjct: 159 ACCUCCUUUAAACGAGCGGU 140
>miR399d	Score: 2.5	gi|317601776|gb|HS611874.1|HS611874					cleavage
Query: 1 UGCAGGAGAUUUGCUCGUA 19
*|||:||:||||||||:*|
Sbjct: 256 CCGUUCUUUAAACGAGUUU 238
>miR399d	Score: 2.2	gi|317599013|gb|HS612375.1|HS612375					cleavage
Query: 1 UGCAGGAGAUUUGCUCGU-A 19
||*||||:|||||||||:*|
Sbjct: 402 ACCUCCUUUAAACGAGCGGU 383
>miR399d	Score: 2.5	gi|317596662|gb|HS609354.1|HS609354					cleavage
Query: 1 UGCAGGAGAUUUGCUCGUA 19
*|||:||:||||||||:*|
Sbjct: 257 CCGUUCUUUAAACGAGUUU 239
>miR399d	Score: 2.5	gi|317594258|gb|HS606569.1|HS606569					cleavage
Query: 1 UGCAGGAGAUUUGCUCGU-A 19
|||||||||||||**|||*|
Sbjct: 123 ACGUCCUCUAAACUCGCACU 104
>miR399d	Score: 2.5	gi|317588098|gb|HS599741.1|HS599741					cleavage
Query: 1 UGCAGGAGAUUUGCUCGU-A 19
|||||||||||||**|||*|
Sbjct: 162 ACGUCCUCUAAACUCGCACU 143
>miR399d	Score: 2.0	gi|317584858|gb|HS596118.1|HS596118					translational inhibition
Query: 1 UGCAGGAGAUUUGCUCGUA 19
|||||:|||::||||||*|
Sbjct: 34 ACGUCUUCUGGACGAGC-U 17
>miR7697-3p	Score: 0.5	gi|317949620|gb|HS961294.1|HS961294					cleavage
Query: 1 UACCGGUCGAAUAAUCGGAUA 21
||||||||||||||||||||*
Sbjct: 275 AUGGCCAGCUUAUUAGCCUAC 255
>miR7697-3p	Score: 0.5	gi|317906142|gb|HS918144.1|HS918144					cleavage
Query: 1 UACCGGUCGAAUAAUCGGAUA 21
||||||||||||||||||||*
Sbjct: 365 AUGGCCAGCUUAUUAGCCUAC 345
>miR7697-3p	Score: 2.5	gi|317903897|gb|HS916068.1|HS916068					translational inhibition
Query: 1 UACCGGUCGAAUAAUCGGAUA 21
|||||:||*||||||||**||
Sbjct: 384 AUGGCUAGAUUAUUAGC-AAU 365
>miR7697-3p	Score: 0.5	gi|317851630|gb|HS863801.1|HS863801					cleavage
Query: 1 UACCGGUCGAAUAAUCGGAUA 21
||||||||||||||||||||*
Sbjct: 53 AUGGCCAGCUUAUUAGCCUAC 33
>miR7697-3p	Score: 0.5	gi|317837556|gb|HS848948.1|HS848948					cleavage
Query: 1 UACCGGUCGAAUAAUCGGAUA 21
||||||||||||||||||||*
Sbjct: 314 AUGGCCAGCUUAUUAGCCUAC 294
>miR7697-3p	Score: 0.5	gi|317820445|gb|HS832616.1|HS832616					cleavage
Query: 1 UACCGGUCGAAUAAUCGGAUA 21
||||||||||||||||||||*
Sbjct: 313 AUGGCCAGCUUAUUAGCCUAC 293
>miR7697-3p	Score: 0.5	gi|317813707|gb|HS825719.1|HS825719					cleavage
Query: 1 UACCGGUCGAAUAAUCGGAUA 21
||||||||||||||||||||*
Sbjct: 163 AUGGCCAGCUUAUUAGCCUAC 143
>miR7697-3p	Score: 0.5	gi|317804823|gb|HS816994.1|HS816994					cleavage
Query: 1 UACCGGUCGAAUAAUCGGAUA 21
||||||||||||||||||||*
Sbjct: 364 AUGGCCAGCUUAUUAGCCUAC 344
>miR7697-3p	Score: 0.5	gi|317800700|gb|HS812871.1|HS812871					cleavage
Query: 1 UACCGGUCGAAUAAUCGGAUA 21
||||||||||||||||||||*
Sbjct: 53 AUGGCCAGCUUAUUAGCCUAC 33
>miR7697-3p	Score: 0.5	gi|317779689|gb|HS791860.1|HS791860					cleavage
Query: 1 UACCGGUCGAAUAAUCGGAUA 21
||||||||||||||||||||*
Sbjct: 313 AUGGCCAGCUUAUUAGCCUAC 293
>miR7697-3p	Score: 0.5	gi|317768845|gb|HS780605.1|HS780605					cleavage
Query: 1 UACCGGUCGAAUAAUCGGAUA 21
||||||||||||||||||||*
Sbjct: 359 AUGGCCAGCUUAUUAGCCUAC 339
>miR7697-3p	Score: 0.5	gi|317758394|gb|HS770599.1|HS770599					cleavage
Query: 1 UACCGGUCGAAUAAUCGGAUA 21
||||||||||||||||||||*
Sbjct: 163 AUGGCCAGCUUAUUAGCCUAC 143
>miR7697-3p	Score: 0.5	gi|317756324|gb|HS768870.1|HS768870					cleavage
Query: 1 UACCGGUCGAAUAAUCGGAUA 21
||||||||||||||||||||*
Sbjct: 313 AUGGCCAGCUUAUUAGCCUAC 293
>miR7697-3p	Score: 0.5	gi|317755572|gb|HS767781.1|HS767781					cleavage
Query: 1 UACCGGUCGAAUAAUCGGAUA 21
||||||||||||||||||||*
Sbjct: 208 AUGGCCAGCUUAUUAGCCUAC 188
>miR7697-3p	Score: 0.5	gi|317751306|gb|HS762653.1|HS762653					cleavage
Query: 1 UACCGGUCGAAUAAUCGGAUA 21
||||||||||||||||||||*
Sbjct: 364 AUGGCCAGCUUAUUAGCCUAC 344
>miR7697-3p	Score: 2.5	gi|317745171|gb|HS757388.1|HS757388					translational inhibition
Query: 1 UACCGGUCGAAUAAUCGGAUA 21
|||||:||*||||||||**||
Sbjct: 432 AUGGCUAGAUUAUUAGC-AAU 413
>miR7697-3p	Score: 0.5	gi|317744735|gb|HS756333.1|HS756333					cleavage
Query: 1 UACCGGUCGAAUAAUCGGAUA 21
||||||||||||||||||||*
Sbjct: 315 AUGGCCAGCUUAUUAGCCUAC 295
>miR7697-3p	Score: 0.5	gi|317742286|gb|HS754679.1|HS754679					cleavage
Query: 1 UACCGGUCGAAUAAUCGGAUA 21
||||||||||||||||||||*
Sbjct: 163 AUGGCCAGCUUAUUAGCCUAC 143
>miR7697-3p	Score: 0.5	gi|317739862|gb|HS752079.1|HS752079					cleavage
Query: 1 UACCGGUCGAAUAAUCGGAUA 21
||||||||||||||||||||*
Sbjct: 364 AUGGCCAGCUUAUUAGCCUAC 344
>miR7697-3p	Score: 0.5	gi|317732874|gb|HS745190.1|HS745190					cleavage
Query: 1 UACCGGUCGAAUAAUCGGAUA 21
||||||||||||||||||||*
Sbjct: 375 AUGGCCAGCUUAUUAGCCUAC 355
>miR7697-3p	Score: 0.5	gi|317732310|gb|HS744531.1|HS744531					cleavage
Query: 1 UACCGGUCGAAUAAUCGGAUA 21
||||||||||||||||||||*
Sbjct: 364 AUGGCCAGCUUAUUAGCCUAC 344
>miR7697-3p	Score: 0.5	gi|317731527|gb|HS743748.1|HS743748					cleavage
Query: 1 UACCGGUCGAAUAAUCGGAUA 21
||||||||||||||||||||*
Sbjct: 163 AUGGCCAGCUUAUUAGCCUAC 143
>miR7697-3p	Score: 0.5	gi|317718170|gb|HS729581.1|HS729581					cleavage
Query: 1 UACCGGUCGAAUAAUCGGAUA 21
||||||||||||||||||||*
Sbjct: 307 AUGGCCAGCUUAUUAGCCUAC 287
>miR7697-3p	Score: 0.5	gi|317705180|gb|HS715978.1|HS715978					cleavage
Query: 1 UACCGGUCGAAUAAUCGGAUA 21
||||||||||||||||||||*
Sbjct: 265 AUGGCCAGCUUAUUAGCCUAC 245
>miR7697-3p	Score: 0.5	gi|317702317|gb|HS714552.1|HS714552					cleavage
Query: 1 UACCGGUCGAAUAAUCGGAUA 21
||||||||||||||||||||*
Sbjct: 53 AUGGCCAGCUUAUUAGCCUAC 33
>miR7697-3p	Score: 0.5	gi|317691081|gb|HS702653.1|HS702653					cleavage
Query: 1 UACCGGUCGAAUAAUCGGAUA 21
||||||||||||||||||||*
Sbjct: 320 AUGGCCAGCUUAUUAGCCUAC 300
>miR7697-3p	Score: 0.5	gi|317690146|gb|HS701718.1|HS701718					cleavage
Query: 1 UACCGGUCGAAUAAUCGGAUA 21
||||||||||||||||||||*
Sbjct: 163 AUGGCCAGCUUAUUAGCCUAC 143
>miR7697-3p	Score: 0.5	gi|317684709|gb|HS697403.1|HS697403					cleavage
Query: 1 UACCGGUCGAAUAAUCGGAUA 21
||||||||||||||||||||*
Sbjct: 41 AUGGCCAGCUUAUUAGCCUAC 21
>miR7697-3p	Score: 0.5	gi|317679273|gb|HS692560.1|HS692560					cleavage
Query: 1 UACCGGUCGAAUAAUCGGAUA 21
||||||||||||||||||||*
Sbjct: 272 AUGGCCAGCUUAUUAGCCUAC 252
>miR7697-3p	Score: 0.5	gi|317679082|gb|HS692369.1|HS692369					cleavage
Query: 1 UACCGGUCGAAUAAUCGGAUA 21
||||||||||||||||||||*
Sbjct: 308 AUGGCCAGCUUAUUAGCCUAC 288
>miR7697-3p	Score: 0.5	gi|317662206|gb|HS673695.1|HS673695					cleavage
Query: 1 UACCGGUCGAAUAAUCGGAUA 21
||||||||||||||||||||*
Sbjct: 69 AUGGCCAGCUUAUUAGCCUAC 49
>miR7697-3p	Score: 0.5	gi|317655404|gb|HS667663.1|HS667663					cleavage
Query: 1 UACCGGUCGAAUAAUCGGAUA 21
||||||||||||||||||||*
Sbjct: 313 AUGGCCAGCUUAUUAGCCUAC 293
>miR7697-3p	Score: 0.5	gi|317638843|gb|HS651253.1|HS651253					cleavage
Query: 1 UACCGGUCGAAUAAUCGGAUA 21
||||||||||||||||||||*
Sbjct: 163 AUGGCCAGCUUAUUAGCCUAC 143
>miR7697-3p	Score: 0.5	gi|317629382|gb|HS639358.1|HS639358					cleavage
Query: 1 UACCGGUCGAAUAAUCGGAUA 21
||||||||||||||||||||*
Sbjct: 272 AUGGCCAGCUUAUUAGCCUAC 252
>miR7697-3p	Score: 0.5	gi|317615671|gb|HS626564.1|HS626564					cleavage
Query: 1 UACCGGUCGAAUAAUCGGAUA 21
||||||||||||||||||||*
Sbjct: 186 AUGGCCAGCUUAUUAGCCUAC 166
>miR6469	Score: 2.0	gi|317784548|gb|HS797006.1|HS797006					translational inhibition
Query: 1 UGGCAGAAUCGAUUCAGUUUA 21
:|||||||*||||||||:||*
Sbjct: 240 GCCGUCUUUGCUAAGUCGAAG 220
>miR1221-5p	Score: 2.5	gi|317924003|gb|HS935914.1|HS935914					cleavage
Query: 1 UGGAUAUGUGCAGGGUAAUAA 21
||||:|||||||||:|*|*||
Sbjct: 235 ACCUGUACACGUCCUAGU-UU 216
>miR1221-5p	Score: 1.0	gi|317876249|gb|HS888420.1|HS888420					cleavage
Query: 1 UGGAUAUGUGCAGGGUAAUAA 21
|||||||||||||||||||**
Sbjct: 109 ACCUAUACACGUCCCAUUAGG 89
>miR1221-5p	Score: 2.5	gi|317833285|gb|HS845456.1|HS845456					cleavage
Query: 1 UGGAUAUGUGCAGGGUAAUAA 21
||||:|||||||||:|*|*||
Sbjct: 264 ACCUGUACACGUCCUAGU-UU 245
>miR1221-5p	Score: 2.5	gi|317825139|gb|HS836933.1|HS836933					cleavage
Query: 1 UGGAUAUGUGCAGGGUAAUAA 21
||||:|||||||||:|*|*||
Sbjct: 264 ACCUGUACACGUCCUAGU-UU 245
>miR1221-5p	Score: 2.5	gi|317817453|gb|HS829176.1|HS829176					cleavage
Query: 1 UGGAUAUGUGCAGGGUAAUAA 21
||||:|||||||||:|*|*||
Sbjct: 237 ACCUGUACACGUCCUAGU-UU 218
>miR1221-5p	Score: 2.5	gi|317808422|gb|HS820593.1|HS820593					cleavage
Query: 1 UGGAUAUGUGCAGGGUAAUAA 21
||||:|||||||||:|*|*||
Sbjct: 235 ACCUGUACACGUCCUAGU-UU 216
>miR1221-5p	Score: 2.5	gi|317770714|gb|HS782893.1|HS782893					cleavage
Query: 1 UGGAUAUGUGCAGGGUAAUAA 21
||||:|||||||||:|*|*||
Sbjct: 131 ACCUGUACACGUCCUAGU-UU 112
>miR1221-5p	Score: 1.8	gi|317649966|gb|HS662391.1|HS662391					cleavage
Query: 1 UGGAUAUGUGCAGGGUAAUAA 21
||||:|||||||||:||*:||
Sbjct: 134 ACCUGUACACGUCCUAU-GUU 115
>miR398a-5p	Score: 2.5	gi|317949806|gb|HS961480.1|HS961480					cleavage
Query: 1 UGGAAGUCAUGAGAACAGGGA 21
:|||*|:|||||||||||*:|
Sbjct: 232 GCCUGCGGUACUCUUGUCGUU 212
>miR398a-5p	Score: 2.0	gi|317888467|gb|HS900748.1|HS900748					translational inhibition
Query: 1 UGGAAGUCAUGAGAACAGGGA 21
|||||:||||:||||||:*:|
Sbjct: 261 ACCUUUAGUAUUCUUGUUAUU 241
>miR398a-5p	Score: 2.5	gi|317878975|gb|HS891151.1|HS891151					translational inhibition
Query: 1 UGGAAGUCAUGAGAACAGGGA 21
|||*|:||||:|||||||*||
Sbjct: 371 ACCGUUAGUAUUCUUGUCGCU 351
>miR398a-5p	Score: 2.5	gi|317877680|gb|HS889851.1|HS889851					translational inhibition
Query: 1 UGGAAGUCAUGAGAACAGGGA 21
|||*|:||||:|||||||*||
Sbjct: 171 ACCGUUAGUAUUCUUGUCGCU 151
>miR398a-5p	Score: 2.0	gi|317870829|gb|HS883000.1|HS883000					translational inhibition
Query: 1 UGGAAGUCAUGAGAACAGGGA 21
|||||:||||:||||||:*:|
Sbjct: 170 ACCUUUAGUAUUCUUGUUAUU 150
>miR398a-5p	Score: 2.5	gi|317841334|gb|HS853505.1|HS853505					translational inhibition
Query: 1 UGGAAGUCAUGAGAACAGGGA 21
|||*|:||||:|||||||*||
Sbjct: 343 ACCGUUAGUAUUCUUGUCGCU 323
>miR398a-5p	Score: 2.0	gi|317827224|gb|HS839395.1|HS839395					translational inhibition
Query: 1 UGGAAGUCAUGAGAACAGGGA 21
|||||:||||:||||||:*:|
Sbjct: 192 ACCUUUAGUAUUCUUGUUAUU 172
>miR398a-5p	Score: 2.0	gi|317804646|gb|HS816817.1|HS816817					translational inhibition
Query: 1 UGGAAGUCAUGAGAACAGGGA 21
|||||:||||:||||||:*:|
Sbjct: 291 ACCUUUAGUAUUCUUGUUAUU 271
>miR398a-5p	Score: 1.0	gi|317799778|gb|HS811949.1|HS811949					translational inhibition
Query: 1 UGGAAGUCAUGAGAACAGGGA 21
||||||||*||||||||||||
Sbjct: 46 ACCUUCAGAACUCUUGUCCCU 26
>miR398a-5p	Score: 0.0	gi|317797141|gb|HS809312.1|HS809312					cleavage
Query: 1 UGGAAGUCAUGAGAACAGGGA 21
|||||||||||||||||||||
Sbjct: 271 ACCUUCAGUACUCUUGUCCCU 251
>miR398a-5p	Score: 2.0	gi|317772997|gb|HS785270.1|HS785270					translational inhibition
Query: 1 UGGAAGUCAUGAGAACAGGGA 21
|||||:||||:||||||:*:|
Sbjct: 232 ACCUUUAGUAUUCUUGUUAUU 212
>miR398a-5p	Score: 2.0	gi|317748477|gb|HS760692.1|HS760692					translational inhibition
Query: 1 UGGAAGUCAUGAGAACAGGGA 21
|||||:||||:||||||:*:|
Sbjct: 503 ACCUUUAGUAUUCUUGUUAUU 483
>miR398a-5p	Score: 2.0	gi|317738098|gb|HS750238.1|HS750238					translational inhibition
Query: 1 UGGAAGUCAUGAGAACAGGGA 21
|||||:||||:||||||:*:|
Sbjct: 106 ACCUUUAGUAUUCUUGUUAUU 86
>miR398a-5p	Score: 2.5	gi|317710824|gb|HS722374.1|HS722374					translational inhibition
Query: 1 UGGAAGUCAUGAGAACAGGGA 21
|||*|:||||:|||||||*||
Sbjct: 117 ACCGUUAGUAUUCUUGUCGCU 97
>miR398a-5p	Score: 2.0	gi|317699540|gb|HS711777.1|HS711777					translational inhibition
Query: 1 UGGAAGUCAUGAGAACAGGGA 21
|||||:||||:||||||:*:|
Sbjct: 505 ACCUUUAGUAUUCUUGUUAUU 485
>miR398a-5p	Score: 2.0	gi|317677971|gb|HS688282.1|HS688282					translational inhibition
Query: 1 UGGAAGUCAUGAGAACAGGGA 21
|||||:||||:||||||:*:|
Sbjct: 407 ACCUUUAGUAUUCUUGUUAUU 387
>miR398a-5p	Score: 1.8	gi|317642049|gb|HS653953.1|HS653953					cleavage
Query: 1 UGGAAGUCAUGAGAACAGGGA 21
*||||||||||||||||:|**
Sbjct: 478 CCCUUCAGUACUCUUGUUCAA 458
>miR398a-5p	Score: 2.0	gi|317633155|gb|HS645436.1|HS645436					translational inhibition
Query: 1 UGGAAGUCAUGAGAACAGGGA 21
|||||:||||:||||||:*:|
Sbjct: 103 ACCUUUAGUAUUCUUGUUAUU 83
>miR398a-5p	Score: 1.8	gi|317598154|gb|HS610846.1|HS610846					cleavage
Query: 1 UGGAAGUCAUGAGAACAGGGA 21
*||||||||||||||||:|**
Sbjct: 476 CCCUUCAGUACUCUUGUUCAA 456
>miR5246	Score: 2.5	gi|317664950|gb|HS677205.1|HS677205					translational inhibition
Query: 1 UUGCAGGACAGCUCGAGGUU 20
||||||:|*|||*|||||||
Sbjct: 281 AACGUCUUUUCGCGCUCCAA 262
>miR835-5p	Score: 2.5	gi|318024162|gb|HS968249.1|HS968249					cleavage
Query: 1 UUCUUGCAGAGUUCUUUC-C 19
|||||||*||||||:|:|*|
Sbjct: 203 AAGAACGCCUCAAGGAGGCG 184
>miR835-5p	Score: 2.5	gi|317989073|gb|HS974010.1|HS974010					translational inhibition
Query: 1 UUCUUGCAGAGUUCUUUCC 19
||||:||*:|||||||||*
Sbjct: 360 AAGAGCGGUUCAAGAAAGA 342
>miR835-5p	Score: 2.2	gi|317948555|gb|HS960466.1|HS960466					cleavage
Query: 1 UUCUUGCAGAGUUCUUUCC 19
:|||||*||||||||||**
Sbjct: 261 GAGAACAUCUCAAGAAAUC 243
>miR835-5p	Score: 2.5	gi|317948326|gb|HS960237.1|HS960237					cleavage
Query: 1 UUCUUGCAGAGUUCUUUC-C 19
|||||||*||||||:|:|*|
Sbjct: 204 AAGAACGCCUCAAGGAGGCG 185
>miR835-5p	Score: 0.0	gi|317946229|gb|HS958140.1|HS958140					cleavage
Query: 1 UUCUUGCAGAGUUCUUUCC 19
|||||||||||||||||||
Sbjct: 52 AAGAACGUCUCAAGAAAGG 34
>miR835-5p	Score: 0.0	gi|317945325|gb|HS957236.1|HS957236					cleavage
Query: 1 UUCUUGCAGAGUUCUUUCC 19
|||||||||||||||||||
Sbjct: 133 AAGAACGUCUCAAGAAAGG 115
>miR835-5p	Score: 2.0	gi|317942235|gb|HS954146.1|HS954146					translational inhibition
Query: 1 UUCUUGCAGAGUUCUUUCC 19
||||||||||::|||:||*
Sbjct: 135 AAGAACGUCUUGAGAGAGC 117
>miR835-5p	Score: 2.2	gi|317935052|gb|HS946963.1|HS946963					cleavage
Query: 1 UUCUUGCAGAGUUCUUUCC 19
:|||||*||||||||||**
Sbjct: 115 GAGAACAUCUCAAGAAAUC 97
>miR835-5p	Score: 0.0	gi|317934532|gb|HS946443.1|HS946443					cleavage
Query: 1 UUCUUGCAGAGUUCUUUCC 19
|||||||||||||||||||
Sbjct: 52 AAGAACGUCUCAAGAAAGG 34
>miR835-5p	Score: 2.5	gi|317932430|gb|HS944341.1|HS944341					cleavage
Query: 1 UUCUUGCAGAGUUCUUUCC 19
*||||||||||||*||*||
Sbjct: 238 UAGAACGUCUCAAAAACGG 220
>miR835-5p	Score: 2.5	gi|317927511|gb|HS939422.1|HS939422					translational inhibition
Query: 1 UUCUUGCAGAGUUCUUUCC 19
|||:|||*|*|||||||||
Sbjct: 159 AAGGACGCCGCAAGAAAGG 141
>miR835-5p	Score: 2.5	gi|317924196|gb|HS936107.1|HS936107					translational inhibition
Query: 1 UUCUUGCAGAGUUCUUUCC 19
|||:|||*|*|||||||||
Sbjct: 159 AAGGACGCCGCAAGAAAGG 141
>miR835-5p	Score: 2.5	gi|317924166|gb|HS936077.1|HS936077					cleavage
Query: 1 UUCUUGCAGAGUUCUUUCC 19
|*|||||||||:|*|||||
Sbjct: 469 ACGAACGUCUCGACAAAGG 451
>miR835-5p	Score: 2.5	gi|317915614|gb|HS927525.1|HS927525					translational inhibition
Query: 1 UUCUUGCAGAGUUCUUUCC 19
|||:|||*|*|||||||||
Sbjct: 159 AAGGACGCCGCAAGAAAGG 141
>miR835-5p	Score: 0.0	gi|317907442|gb|HS919353.1|HS919353					cleavage
Query: 1 UUCUUGCAGAGUUCUUUCC 19
|||||||||||||||||||
Sbjct: 221 AAGAACGUCUCAAGAAAGG 203
>miR835-5p	Score: 2.5	gi|317905027|gb|HS917248.1|HS917248					translational inhibition
Query: 1 UUCUUGCAGAGUUCUUUCC 19
|*|||||||*||||||||*
Sbjct: 346 ACGAACGUCGCAAGAAAGU 328
>miR835-5p	Score: 2.5	gi|317898344|gb|HS910515.1|HS910515					translational inhibition
Query: 1 UUCUUGCAGAGUUCUUUCC 19
*|||||||*|||||:||*|
Sbjct: 148 CAGAACGUGUCAAGGAACG 130
>miR835-5p	Score: 2.2	gi|317874605|gb|HS886776.1|HS886776					cleavage
Query: 1 UUCUUGCAGAGUUCUUUCC 19
:|||||*||||||||||**
Sbjct: 418 GAGAACAUCUCAAGAAAUC 400
>miR835-5p	Score: 2.5	gi|317872629|gb|HS884800.1|HS884800					translational inhibition
Query: 1 UUCUUGCAGAGUUCUUUCC 19
||*|||||*|||||:||||
Sbjct: 259 AACAACGUGUCAAGGAAGG 241
>miR835-5p	Score: 2.5	gi|317869423|gb|HS881594.1|HS881594					translational inhibition
Query: 1 UUCUUGCAGAGUUCUUUCC 19
*|||||||*|||||:||*|
Sbjct: 142 CAGAACGUGUCAAGGAACG 124
>miR835-5p	Score: 2.0	gi|317860210|gb|HS872707.1|HS872707					translational inhibition
Query: 1 UUCUUGCAGAGUUCUUUC-C 19
*|||||||:|||:|||||*|
Sbjct: 407 CAGAACGUUUCAGGAAAGUG 388
>miR835-5p	Score: 2.5	gi|317858594|gb|HS870765.1|HS870765					translational inhibition
Query: 1 UUCUUGCAGAGUUCUUUCC 19
||||:||*:|||||||||*
Sbjct: 270 AAGAGCGGUUCAAGAAAGA 252
>miR835-5p	Score: 2.5	gi|317855458|gb|HS867629.1|HS867629					cleavage
Query: 1 UUCUUGCAGAGUUCUUUC-C 19
|||||||*||||||:|:|*|
Sbjct: 231 AAGAACGCCUCAAGGAGGCG 212
>miR835-5p	Score: 2.5	gi|317852979|gb|HS865150.1|HS865150					translational inhibition
Query: 1 UUCUUGCAGAGUUCUUUCC 19
||||||||:|**|||||||
Sbjct: 46 AAGAACGUUUGCAGAAAGG 28
>miR835-5p	Score: 2.5	gi|317852821|gb|HS864992.1|HS864992					translational inhibition
Query: 1 UUCUUGCAGAGUUCUUUCC 19
||||||||||*||*|||*|
Sbjct: 215 AAGAACGUNUAAAAAAAUG 197
>miR835-5p	Score: 2.5	gi|317851569|gb|HS863740.1|HS863740					cleavage
Query: 1 UUCUUGCAGAGUUCUUUC-C 19
*:||||||||||:||||**|
Sbjct: 408 CGGAACGUCUCAGGAAAUUG 389
>miR835-5p	Score: 2.5	gi|317834828|gb|HS847199.1|HS847199					cleavage
Query: 1 UUCUUGCAGAGUUCUUUC-C 19
|||||||*||||||:|:|*|
Sbjct: 203 AAGAACGCCUCAAGGAGGCG 184
>miR835-5p	Score: 2.5	gi|317831454|gb|HS843547.1|HS843547					translational inhibition
Query: 1 UUCUUGCAGAGUUCUUUCC 19
||||||||:|**|||||||
Sbjct: 226 AAGAACGUUUGCAGAAAGG 208
>miR835-5p	Score: 2.2	gi|317827154|gb|HS839325.1|HS839325					cleavage
Query: 1 UUCUUGCAGAGUUCUUUCC 19
:|||||*||||||||||**
Sbjct: 338 GAGAACAUCUCAAGAAAUC 320
>miR835-5p	Score: 2.5	gi|317820920|gb|HS833091.1|HS833091					translational inhibition
Query: 1 UUCUUGCAGAGUUCUUUCC 19
||||||||||:|*|:||*|
Sbjct: 50 AAGAACGUCUUAUGGAAUG 32
>miR835-5p	Score: 2.5	gi|317817771|gb|HS829942.1|HS829942					translational inhibition
Query: 1 UUCUUGCAGAGUUCUUUCC 19
||*|||||*|||||||:||
Sbjct: 400 AACAACGUGUCAAGAAGGG 382
>miR835-5p	Score: 2.5	gi|317817338|gb|HS829796.1|HS829796					translational inhibition
Query: 1 UUCUUGCAGAGUUCUUUCC 19
||||||||||*||*|||*|
Sbjct: 276 AAGAACGUNUAAAAAAAUG 258
>miR835-5p	Score: 2.5	gi|317802573|gb|HS814744.1|HS814744					cleavage
Query: 1 UUCUUGCAGAGUUCUUUC-C 19
|||||||*||||||:|:|*|
Sbjct: 230 AAGAACGCCUCAAGGAGGCG 211
>miR835-5p	Score: 2.5	gi|317800539|gb|HS812710.1|HS812710					translational inhibition
Query: 1 UUCUUGCAGAGUUCUUUCC 19
|:||:||||*||||||:||
Sbjct: 46 AGGAGCGUCACAAGAAGGG 28
>miR835-5p	Score: 2.5	gi|317799238|gb|HS811409.1|HS811409					translational inhibition
Query: 1 UUCUUGCAGAGUUCUUUCC 19
||*|||||*|||||:||||
Sbjct: 258 AACAACGUGUCAAGGAAGG 240
>miR835-5p	Score: 2.2	gi|317798830|gb|HS811001.1|HS811001					cleavage
Query: 1 UUCUUGCAGAGUUCUUUCC 19
:|||||*||||||||||**
Sbjct: 416 GAGAACAUCUCAAGAAAUC 398
>miR835-5p	Score: 1.0	gi|317791890|gb|HS804061.1|HS804061					cleavage
Query: 1 UUCUUGCAGAGUUCUUUC-C 19
||||||||||||||||:|*|
Sbjct: 509 AAGAACGUCUCAAGAAGGUG 490
>miR835-5p	Score: 2.5	gi|317779568|gb|HS791739.1|HS791739					translational inhibition
Query: 1 UUCUUGCAGAGUUCUUUCC 19
||*|||||*|||||:||||
Sbjct: 380 AACAACGUGUCAAGGAAGG 362
>miR835-5p	Score: 2.2	gi|317777873|gb|HS790046.1|HS790046					cleavage
Query: 1 UUCUUGCAGAGUUCUUUCC 19
:|||||*||||||||||**
Sbjct: 95 GAGAACAUCUCAAGAAAUC 77
>miR835-5p	Score: 2.5	gi|317771795|gb|HS783974.1|HS783974					translational inhibition
Query: 1 UUCUUGCAGAGUUCUUUCC 19
||||:||*:||||||||*|
Sbjct: 376 AAGAGCGGUUCAAGAAAAG 358
>miR835-5p	Score: 2.5	gi|317770806|gb|HS782985.1|HS782985					translational inhibition
Query: 1 UUCUUGCAGAGUUCUUUCC 19
||*|||||*|||||:||||
Sbjct: 329 AACAACGUGUCAAGGAAGG 311
>miR835-5p	Score: 2.5	gi|317764467|gb|HS776664.1|HS776664					translational inhibition
Query: 1 UUCUUGCAGAGUUCUUUCC 19
||*|||||*|||||:||||
Sbjct: 125 AACAACGUGUCAAGGAAGG 107
>miR835-5p	Score: 2.5	gi|317762675|gb|HS774873.1|HS774873					translational inhibition
Query: 1 UUCUUGCAGAGUUCUUUCC 19
||||||||:|**|||||||
Sbjct: 46 AAGAACGUUUGCAGAAAGG 28
>miR835-5p	Score: 2.5	gi|317758450|gb|HS770655.1|HS770655					translational inhibition
Query: 1 UUCUUGCAGAGUUCUUUCC 19
||*|||||*|||||:||||
Sbjct: 238 AACAACGUGUCAAGGAAGG 220
>miR835-5p	Score: 2.5	gi|317756038|gb|HS768247.1|HS768247					translational inhibition
Query: 1 UUCUUGCAGAGUUCUUUCC 19
||||||||||*||*|||*|
Sbjct: 208 AAGAACGUNUAAAAAAAUG 190
>miR835-5p	Score: 2.2	gi|317755967|gb|HS768176.1|HS768176					cleavage
Query: 1 UUCUUGCAGAGUUCUUUCC 19
:|||||*||||||||||**
Sbjct: 416 GAGAACAUCUCAAGAAAUC 398
>miR835-5p	Score: 2.2	gi|317752666|gb|HS764879.1|HS764879					cleavage
Query: 1 UUCUUGCAGAGUUCUUUCC 19
:|||||*||||||||||**
Sbjct: 23 GAGAACAUCUCAAGAAAUC 5
>miR835-5p	Score: 2.5	gi|317750092|gb|HS762307.1|HS762307					translational inhibition
Query: 1 UUCUUGCAGAGUUCUUUCC 19
|||||||||*|:||:||*|
Sbjct: 92 AAGAACGUCGCGAGGAACG 74
>miR835-5p	Score: 2.5	gi|317749579|gb|HS761794.1|HS761794					cleavage
Query: 1 UUCUUGCAGAGUUCUUUC-C 19
|||||||*||||||:|:|*|
Sbjct: 55 AAGAACGCCUCAAGGAGGCG 36
>miR835-5p	Score: 2.5	gi|317746914|gb|HS759131.1|HS759131					cleavage
Query: 1 UUCUUGCAGAGUUCUUUC-C 19
|||||||*||||||:|:|*|
Sbjct: 51 AAGAACGCCUCAAGGAGGCG 32
>miR835-5p	Score: 2.0	gi|317745419|gb|HS757636.1|HS757636					translational inhibition
Query: 1 UUCUUGCAGAGUUCUUUCC 19
||||||||||::|||:||*
Sbjct: 246 AAGAACGUCUUGAGAGAGC 228
>miR835-5p	Score: 2.5	gi|317739245|gb|HS751462.1|HS751462					translational inhibition
Query: 1 UUCUUGCAGAGUUCUUUCC 19
*|||||||*|||||:||*|
Sbjct: 231 CAGAACGUGUCAAGGAACG 213
>miR835-5p	Score: 2.5	gi|317729944|gb|HS741562.1|HS741562					translational inhibition
Query: 1 UUCUUGCAGAGUUCUUUCC 19
||*|||||*|||||:||||
Sbjct: 391 AACAACGUGUCAAGGAAGG 373
>miR835-5p	Score: 2.5	gi|317729038|gb|HS741259.1|HS741259					translational inhibition
Query: 1 UUCUUGCAGAGUUCUUUCC 19
||*|||||*|||||:||||
Sbjct: 466 AACAACGUGUCAAGGAAGG 448
>miR835-5p	Score: 2.5	gi|317724544|gb|HS736769.1|HS736769					cleavage
Query: 1 UUCUUGCAGAGUUCUUUC-C 19
|||||||*||||||:|:|*|
Sbjct: 55 AAGAACGCCUCAAGGAGGCG 36
>miR835-5p	Score: 2.5	gi|317722795|gb|HS735020.1|HS735020					translational inhibition
Query: 1 UUCUUGCAGAGUUCUUUCC 19
||||:||*:|||||||||*
Sbjct: 270 AAGAGCGGUUCAAGAAAGA 252
>miR835-5p	Score: 2.5	gi|317719135|gb|HS731360.1|HS731360					translational inhibition
Query: 1 UUCUUGCAGAGUUCUUUCC 19
|||||||||*|:||:||*|
Sbjct: 98 AAGAACGUCGCGAGGAACG 80
>miR835-5p	Score: 2.5	gi|317714642|gb|HS725745.1|HS725745					translational inhibition
Query: 1 UUCUUGCAGAGUUCUUUCC 19
|||||||||*|:||:||*|
Sbjct: 162 AAGAACGUCGCGAGGAACG 144
>miR835-5p	Score: 2.5	gi|317712053|gb|HS724282.1|HS724282					translational inhibition
Query: 1 UUCUUGCAGAGUUCUUUCC 19
||*|||||*|||||:||||
Sbjct: 121 AACAACGUGUCAAGGAAGG 103
>miR835-5p	Score: 2.5	gi|317710719|gb|HS722269.1|HS722269					translational inhibition
Query: 1 UUCUUGCAGAGUUCUUUCC 19
||*|||||*|||||:||||
Sbjct: 125 AACAACGUGUCAAGGAAGG 107
>miR835-5p	Score: 2.2	gi|317706937|gb|HS718634.1|HS718634					cleavage
Query: 1 UUCUUGCAGAGUUCUUUCC 19
:|||||*||||||||||**
Sbjct: 23 GAGAACAUCUCAAGAAAUC 5
>miR835-5p	Score: 0.0	gi|317706554|gb|HS719958.1|HS719958					cleavage
Query: 1 UUCUUGCAGAGUUCUUUCC 19
|||||||||||||||||||
Sbjct: 170 AAGAACGUCUCAAGAAAGG 152
>miR835-5p	Score: 2.5	gi|317704631|gb|HS717182.1|HS717182					cleavage
Query: 1 UUCUUGCAGAGUUCUUUC-C 19
|||||||*||||||:|:|*|
Sbjct: 110 AAGAACGCCUCAAGGAGGCG 91
>miR835-5p	Score: 2.5	gi|317691097|gb|HS702669.1|HS702669					translational inhibition
Query: 1 UUCUUGCAGAGUUCUUUCC 19
||*|||||*|||||:||||
Sbjct: 345 AACAACGUGUCAAGGAAGG 327
>miR835-5p	Score: 2.5	gi|317684748|gb|HS697442.1|HS697442					translational inhibition
Query: 1 UUCUUGCAGAGUUCUUUCC 19
||*|||||*|||||:||||
Sbjct: 121 AACAACGUGUCAAGGAAGG 103
>miR835-5p	Score: 2.5	gi|317684141|gb|HS696835.1|HS696835					translational inhibition
Query: 1 UUCUUGCAGAGUUCUUUCC 19
||||:||*:|||||||||*
Sbjct: 463 AAGAGCGGUUCAAGAAAGA 445
>miR835-5p	Score: 2.5	gi|317683930|gb|HS696626.1|HS696626					translational inhibition
Query: 1 UUCUUGCAGAGUUCUUUCC 19
||*|||||*|||||||:||
Sbjct: 325 AACAACGUGUCAAGAAGGG 307
>miR835-5p	Score: 2.5	gi|317677434|gb|HS690319.1|HS690319					translational inhibition
Query: 1 UUCUUGCAGAGUUCUUUCC 19
||*|||||*|||||:||||
Sbjct: 121 AACAACGUGUCAAGGAAGG 103
>miR835-5p	Score: 2.5	gi|317677276|gb|HS690161.1|HS690161					translational inhibition
Query: 1 UUCUUGCAGAGUUCUUUCC 19
||*|||||*|||||:||||
Sbjct: 125 AACAACGUGUCAAGGAAGG 107
>miR835-5p	Score: 2.2	gi|317676241|gb|HS689126.1|HS689126					cleavage
Query: 1 UUCUUGCAGAGUUCUUUCC 19
:|||||*||||||||||**
Sbjct: 95 GAGAACAUCUCAAGAAAUC 77
>miR835-5p	Score: 2.0	gi|317667205|gb|HS679837.1|HS679837					translational inhibition
Query: 1 UUCUUGCAGAGUUCUUUCC 19
||||||||||::|||:||*
Sbjct: 227 AAGAACGUCUUGAGAGAGC 209
>miR835-5p	Score: 2.5	gi|317665857|gb|HS678491.1|HS678491					translational inhibition
Query: 1 UUCUUGCAGAGUUCUUUCC 19
|||||||||*|:||:||*|
Sbjct: 245 AAGAACGUCGCGAGGAACG 227
>miR835-5p	Score: 2.5	gi|317663157|gb|HS675412.1|HS675412					translational inhibition
Query: 1 UUCUUGCAGAGUUCUUUCC 19
||*|||||*|||||:||||
Sbjct: 302 AACAACGUGUCAAGGAAGG 284
>miR835-5p	Score: 2.5	gi|317662897|gb|HS675152.1|HS675152					translational inhibition
Query: 1 UUCUUGCAGAGUUCUUUCC 19
||||||||:|**|||||||
Sbjct: 226 AAGAACGUUUGCAGAAAGG 208
>miR835-5p	Score: 0.0	gi|317658875|gb|HS670091.1|HS670091					cleavage
Query: 1 UUCUUGCAGAGUUCUUUCC 19
|||||||||||||||||||
Sbjct: 421 AAGAACGUCUCAAGAAAGG 403
>miR835-5p	Score: 2.5	gi|317656673|gb|HS668930.1|HS668930					cleavage
Query: 1 UUCUUGCAGAGUUCUUUC-C 19
|||||||*||||||:|:|*|
Sbjct: 447 AAGAACGCCUCAAGGAGGCG 428
>miR835-5p	Score: 2.5	gi|317655387|gb|HS667646.1|HS667646					translational inhibition
Query: 1 UUCUUGCAGAGUUCUUUCC 19
||||:||*:|||||||||*
Sbjct: 270 AAGAGCGGUUCAAGAAAGA 252
>miR835-5p	Score: 2.5	gi|317646934|gb|HS658507.1|HS658507					translational inhibition
Query: 1 UUCUUGCAGAGUUCUUUCC 19
||*|||||*|||||:||||
Sbjct: 121 AACAACGUGUCAAGGAAGG 103
>miR835-5p	Score: 0.0	gi|317646886|gb|HS658459.1|HS658459					cleavage
Query: 1 UUCUUGCAGAGUUCUUUCC 19
|||||||||||||||||||
Sbjct: 225 AAGAACGUCUCAAGAAAGG 207
>miR835-5p	Score: 2.5	gi|317646861|gb|HS658434.1|HS658434					cleavage
Query: 1 UUCUUGCAGAGUUCUUUC-C 19
|||||||*||||||:|:|*|
Sbjct: 53 AAGAACGCCUCAAGGAGGCG 34
>miR835-5p	Score: 2.5	gi|317637838|gb|HS650115.1|HS650115					translational inhibition
Query: 1 UUCUUGCAGAGUUCUUUCC 19
|||||||||*|:||:||*|
Sbjct: 323 AAGAACGUCGCGAGGAACG 305
>miR835-5p	Score: 0.0	gi|317637208|gb|HS649485.1|HS649485					cleavage
Query: 1 UUCUUGCAGAGUUCUUUCC 19
|||||||||||||||||||
Sbjct: 521 AAGAACGUCUCAAGAAAGG 503
>miR835-5p	Score: 2.5	gi|317635553|gb|HS647349.1|HS647349					translational inhibition
Query: 1 UUCUUGCAGAGUUCUUUCC 19
||*|||||*|||||||||*
Sbjct: 119 AAAAACGUGUCAAGAAAGA 101
>miR835-5p	Score: 2.2	gi|317629852|gb|HS643668.1|HS643668					cleavage
Query: 1 UUCUUGCAGAGUUCUUUCC 19
:|||||*||||||||||**
Sbjct: 393 GAGAACAUCUCAAGAAAUC 375
>miR835-5p	Score: 2.5	gi|317629777|gb|HS643593.1|HS643593					translational inhibition
Query: 1 UUCUUGCAGAGUUCUUUCC 19
||||:||*:|||||||||*
Sbjct: 270 AAGAGCGGUUCAAGAAAGA 252
>miR835-5p	Score: 2.5	gi|317621619|gb|HS635923.1|HS635923					translational inhibition
Query: 1 UUCUUGCAGAGUUCUUUCC 19
||*|||||*|||||:||||
Sbjct: 241 AACAACGUGUCAAGGAAGG 223
>miR835-5p	Score: 2.2	gi|317617934|gb|HS630225.1|HS630225					cleavage
Query: 1 UUCUUGCAGAGUUCUUUCC 19
:|||||*||||||||||**
Sbjct: 95 GAGAACAUCUCAAGAAAUC 77
>miR835-5p	Score: 2.5	gi|317614967|gb|HS625860.1|HS625860					translational inhibition
Query: 1 UUCUUGCAGAGUUCUUUCC 19
||*|||||*|||||||:||
Sbjct: 400 AACAACGUGUCAAGAAGGG 382
>miR835-5p	Score: 2.0	gi|317608817|gb|HS621116.1|HS621116					translational inhibition
Query: 1 UUCUUGCAGAGUUCUUUCC 19
||||||||||::|||:||*
Sbjct: 22 AAGAACGUCUUGAGAGAGC 4
>miR835-5p	Score: 2.5	gi|317598145|gb|HS610837.1|HS610837					translational inhibition
Query: 1 UUCUUGCAGAGUUCUUUCC 19
|||||||||*|:||:||*|
Sbjct: 246 AAGAACGUCGCGAGGAACG 228
>miR835-5p	Score: 2.5	gi|317593968|gb|HS606279.1|HS606279					translational inhibition
Query: 1 UUCUUGCAGAGUUCUUUCC 19
||*|||||*|||||:||||
Sbjct: 121 AACAACGUGUCAAGGAAGG 103
>miR835-5p	Score: 2.5	gi|317577957|gb|HS593735.1|HS593735					translational inhibition
Query: 1 UUCUUGCAGAGUUCUUUCC 19
||*|||||*|||||:||||
Sbjct: 25 AACAACGUGUCAAGGAAGG 7
>miR9778	Score: 2.5	gi|317945765|gb|HS957676.1|HS957676					cleavage
Query: 1 UGCCUCUCUCAAAGCUCGUCG 21
:||||||*|||||||:|*:||
Sbjct: 41 GCGGAGACAGUUUCGGG-GGC 22
>miR9778	Score: 2.5	gi|317896835|gb|HS909006.1|HS909006					cleavage
Query: 1 UGCCUCUCUCAAAGCUCGUCG 21
:||||||*|||||||:|*:||
Sbjct: 41 GCGGAGACAGUUUCGGG-GGC 22
>miR9778	Score: 2.5	gi|317770642|gb|HS782821.1|HS782821					cleavage
Query: 1 UGCCUCUCUCAAAGCUCGUCG 21
:||||||*|||||||:|*:||
Sbjct: 41 GCGGAGACAGUUUCGGG-GGC 22
>miR9778	Score: 2.5	gi|317661467|gb|HS672956.1|HS672956					cleavage
Query: 1 UGCCUCUCUCAAAGCUCGU-CG 21
*||||*|||||||||||*|*||
Sbjct: 46 UCGGAAAGAGUUUCGAGGAGGC 25
>miR9778	Score: 2.5	gi|317654568|gb|HS666827.1|HS666827					cleavage
Query: 1 UGCCUCUCUCAAAGCUCGUCG 21
:||||||*|||||||:|*:||
Sbjct: 41 GCGGAGACAGUUUCGGG-GGC 22
>miR1169-5p	Score: 2.5	gi|317984875|gb|HS973164.1|HS973164					translational inhibition
Query: 1 UAUCCAGCAAGAUCUCGA-CA 20
|*|||||||*||||||||*||
Sbjct: 376 AGAGGUCGUCCUAGAGCUGGU 356
>miR1169-5p	Score: 0.0	gi|317938198|gb|HS950109.1|HS950109					cleavage
Query: 1 UAUCCAGCAAGAUCUCGACA 20
||||||||||||||||||||
Sbjct: 51 AUAGGUCGUUCUAGAGCUGU 32
>miR1169-5p	Score: 2.5	gi|317931596|gb|HS943507.1|HS943507					translational inhibition
Query: 1 UAUCCAGCAAGAUCUCGACA 20
*||||||||*||:|||||*|
Sbjct: 250 UUAGGUCGUGCUGGAGCUUU 231
>miR1169-5p	Score: 2.2	gi|317931578|gb|HS943489.1|HS943489					cleavage
Query: 1 UAUCCAGCAAGAUCUCGACA 20
:|:|||||||||||*|||*|
Sbjct: 228 GUGGGUCGUUCUAGUGCU-U 210
>miR1169-5p	Score: 2.2	gi|317928827|gb|HS940738.1|HS940738					cleavage
Query: 1 UAUCCAGCAAGAUCUCGACA 20
:|:|||||||||||*|||*|
Sbjct: 364 GUGGGUCGUUCUAGUGCU-U 346
>miR1169-5p	Score: 2.0	gi|317877069|gb|HS889240.1|HS889240					translational inhibition
Query: 1 UAUCCAGCAAGAUCUCGACA 20
|||*||||*|||||||||||
Sbjct: 310 AUAAGUCGCUCUAGAGCUGU 291
>miR1169-5p	Score: 2.5	gi|317876176|gb|HS888347.1|HS888347					translational inhibition
Query: 1 UAUCCAGCAAGAUCUCGA-CA 20
|*|||||||*||||||||*||
Sbjct: 449 AGAGGUCGUCCUAGAGCUGGU 429
>miR1169-5p	Score: 2.0	gi|317861805|gb|HS873976.1|HS873976					translational inhibition
Query: 1 UAUCCAGCAAGAUCUCGACA 20
|||*||||*|||||||||||
Sbjct: 152 AUAAGUCGCUCUAGAGCUGU 133
>miR1169-5p	Score: 2.0	gi|317854262|gb|HS866433.1|HS866433					translational inhibition
Query: 1 UAUCCAGCAAGAUCUCGACA 20
|||*||||*|||||||||||
Sbjct: 314 AUAAGUCGCUCUAGAGCUGU 295
>miR1169-5p	Score: 2.5	gi|317850379|gb|HS862550.1|HS862550					translational inhibition
Query: 1 UAUCCAGCAAGAUCUCGACA 20
*||||||||*||:|||||*|
Sbjct: 234 UUAGGUCGUGCUGGAGCUUU 215
>miR1169-5p	Score: 2.5	gi|317846674|gb|HS859310.1|HS859310					translational inhibition
Query: 1 UAUCCAGCAAGAUCUCGACA 20
*||||||||*||:|||||*|
Sbjct: 236 UUAGGUCGUGCUGGAGCUUU 217
>miR1169-5p	Score: 2.0	gi|317841020|gb|HS853191.1|HS853191					translational inhibition
Query: 1 UAUCCAGCAAGAUCUCGACA 20
|||*||||*|||||||||||
Sbjct: 227 AUAAGUCGCUCUAGAGCUGU 208
>miR1169-5p	Score: 2.5	gi|317839101|gb|HS851232.1|HS851232					translational inhibition
Query: 1 UAUCCAGCAAGAUCUCGACA 20
*||||||||*||:|||||*|
Sbjct: 152 UUAGGUCGUGCUGGAGCUUU 133
>miR1169-5p	Score: 2.5	gi|317831153|gb|HS843903.1|HS843903					translational inhibition
Query: 1 UAUCCAGCAAGAUCUCGACA 20
*||||||||*||:|||||*|
Sbjct: 234 UUAGGUCGUGCUGGAGCUUU 215
>miR1169-5p	Score: 2.5	gi|317829248|gb|HS841419.1|HS841419					translational inhibition
Query: 1 UAUCCAGCAAGAUCUCGA-CA 20
|*|||||||*||||||||*||
Sbjct: 135 AGAGGUCGUCCUAGAGCUGGU 115
>miR1169-5p	Score: 2.5	gi|317826293|gb|HS838464.1|HS838464					translational inhibition
Query: 1 UAUCCAGCAAGAUCUCGA-CA 20
|*|||||||*||||||||*||
Sbjct: 135 AGAGGUCGUCCUAGAGCUGGU 115
>miR1169-5p	Score: 2.0	gi|317826194|gb|HS838365.1|HS838365					translational inhibition
Query: 1 UAUCCAGCAAGAUCUCGACA 20
|||*||||*|||||||||||
Sbjct: 281 AUAAGUCGCUCUAGAGCUGU 262
>miR1169-5p	Score: 2.5	gi|317811637|gb|HS824013.1|HS824013					translational inhibition
Query: 1 UAUCCAGCAAGAUCUCGACA 20
*||||||||*||:|||||*|
Sbjct: 135 UUAGGUCGUGCUGGAGCUUU 116
>miR1169-5p	Score: 2.2	gi|317807712|gb|HS819883.1|HS819883					cleavage
Query: 1 UAUCCAGCAAGAUCUCGACA 20
:|:|||||||||||*|||*|
Sbjct: 383 GUGGGUCGUUCUAGUGCU-U 365
>miR1169-5p	Score: 2.5	gi|317802754|gb|HS814925.1|HS814925					translational inhibition
Query: 1 UAUCCAGCAAGAUCUCGA-CA 20
|*|||||||*||||||||*||
Sbjct: 376 AGAGGUCGUCCUAGAGCUGGU 356
>miR1169-5p	Score: 2.2	gi|317799337|gb|HS811508.1|HS811508					cleavage
Query: 1 UAUCCAGCAAGAUCUCGACA 20
:|:|||||||||||*|||*|
Sbjct: 360 GUGGGUCGUUCUAGUGCU-U 342
>miR1169-5p	Score: 2.5	gi|317790522|gb|HS802693.1|HS802693					translational inhibition
Query: 1 UAUCCAGCAAGAUCUCGACA 20
*||||||||*||:|||||*|
Sbjct: 160 UUAGGUCGUGCUGGAGCUUU 141
>miR1169-5p	Score: 2.5	gi|317781020|gb|HS792788.1|HS792788					translational inhibition
Query: 1 UAUCCAGCAAGAUCUCGACA 20
*||||||||*||:|||||*|
Sbjct: 141 UUAGGUCGUGCUGGAGCUUU 122
>miR1169-5p	Score: 1.8	gi|317768112|gb|HS781199.1|HS781199					cleavage
Query: 1 UAUCCAGCAAGAUCUCGACA 20
:|:|||||||||||:|||*|
Sbjct: 346 GUGGGUCGUUCUAGGGCU-U 328
>miR1169-5p	Score: 2.5	gi|317767635|gb|HS779822.1|HS779822					translational inhibition
Query: 1 UAUCCAGCAAGAUCUCGACA 20
*||||||||*||:|||||*|
Sbjct: 241 UUAGGUCGUGCUGGAGCUUU 222
>miR1169-5p	Score: 2.5	gi|317750234|gb|HS762736.1|HS762736					cleavage
Query: 1 UAUCCAGCAAGAUCUCGACA 20
*||*||||||||||||*|||
Sbjct: 352 UUACGUCGUUCUAGAG-UGU 334
>miR1169-5p	Score: 2.5	gi|317749653|gb|HS761868.1|HS761868					translational inhibition
Query: 1 UAUCCAGCAAGAUCUCGA-CA 20
|*|||||||*||||||||*||
Sbjct: 376 AGAGGUCGUCCUAGAGCUGGU 356
>miR1169-5p	Score: 2.2	gi|317746664|gb|HS758881.1|HS758881					cleavage
Query: 1 UAUCCAGCAAGAUCUCGACA 20
:|:|||||||||||*|||*|
Sbjct: 314 GUGGGUCGUUCUAGUGCU-U 296
>miR1169-5p	Score: 2.5	gi|317744720|gb|HS756318.1|HS756318					translational inhibition
Query: 1 UAUCCAGCAAGAUCUCGA-CA 20
|*|||||||*||||||||*||
Sbjct: 374 AGAGGUCGUCCUAGAGCUGGU 354
>miR1169-5p	Score: 2.5	gi|317742487|gb|HS754880.1|HS754880					translational inhibition
Query: 1 UAUCCAGCAAGAUCUCGACA 20
*||||||||*||:|||||*|
Sbjct: 177 UUAGGUCGUGCUGGAGCUUU 158
>miR1169-5p	Score: 2.2	gi|317735120|gb|HS747262.1|HS747262					cleavage
Query: 1 UAUCCAGCAAGAUCUCGACA 20
:|:|||||||||||*|||*|
Sbjct: 87 GUGGGUCGUUCUAGUGCU-U 69
>miR1169-5p	Score: 2.2	gi|317727045|gb|HS739268.1|HS739268					cleavage
Query: 1 UAUCCAGCAAGAUCUCGACA 20
:|:|||||||||||*|||*|
Sbjct: 446 GUGGGUCGUUCUAGUGCU-U 428
>miR1169-5p	Score: 2.5	gi|317722970|gb|HS735195.1|HS735195					translational inhibition
Query: 1 UAUCCAGCAAGAUCUCGACA 20
*||||||||*||:|||||*|
Sbjct: 133 UUAGGUCGUGCUGGAGCUUU 114
>miR1169-5p	Score: 2.0	gi|317710157|gb|HS723300.1|HS723300					translational inhibition
Query: 1 UAUCCAGCAAGAUCUCGACA 20
|||*||||*|||||||||||
Sbjct: 315 AUAAGUCGCUCUAGAGCUGU 296
>miR1169-5p	Score: 2.2	gi|317709084|gb|HS721315.1|HS721315					cleavage
Query: 1 UAUCCAGCAAGAUCUCGACA 20
:|:|||||||||||*|||*|
Sbjct: 87 GUGGGUCGUUCUAGUGCU-U 69
>miR1169-5p	Score: 2.5	gi|317707298|gb|HS718995.1|HS718995					cleavage
Query: 1 UAUCCAGCAAGAUCUCGACA 20
*||*||||||||||||*|||
Sbjct: 355 UUACGUCGUUCUAGAG-UGU 337
>miR1169-5p	Score: 0.0	gi|317701392|gb|HS712454.1|HS712454					cleavage
Query: 1 UAUCCAGCAAGAUCUCGACA 20
||||||||||||||||||||
Sbjct: 160 AUAGGUCGUUCUAGAGCUGU 141
>miR1169-5p	Score: 2.5	gi|317692541|gb|HS704780.1|HS704780					cleavage
Query: 1 UAUCCAGCAAGAUCUCGACA 20
*||*||||||||||||*|||
Sbjct: 112 UUACGUCGUUCUAGAG-UGU 94
>miR1169-5p	Score: 2.5	gi|317681449|gb|HS693698.1|HS693698					translational inhibition
Query: 1 UAUCCAGCAAGAUCUCGA-CA 20
|*|||||||*||||||||*||
Sbjct: 135 AGAGGUCGUCCUAGAGCUGGU 115
>miR1169-5p	Score: 2.5	gi|317679145|gb|HS692432.1|HS692432					translational inhibition
Query: 1 UAUCCAGCAAGAUCUCGA-CA 20
|*|||||||*||||||||*||
Sbjct: 385 AGAGGUCGUCCUAGAGCUGGU 365
>miR1169-5p	Score: 2.5	gi|317675885|gb|HS688772.1|HS688772					translational inhibition
Query: 1 UAUCCAGCAAGAUCUCGACA 20
*||||||||*||:|||||*|
Sbjct: 65 UUAGGUCGUGCUGGAGCUUU 46
>miR1169-5p	Score: 2.5	gi|317673894|gb|HS686145.1|HS686145					translational inhibition
Query: 1 UAUCCAGCAAGAUCUCGACA 20
*||||||||*||:|||||*|
Sbjct: 149 UUAGGUCGUGCUGGAGCUUU 130
>miR1169-5p	Score: 2.0	gi|317670660|gb|HS681698.1|HS681698					translational inhibition
Query: 1 UAUCCAGCAAGAUCUCGACA 20
|||*||||*|||||||||||
Sbjct: 353 AUAAGUCGCUCUAGAGCUGU 334
>miR1169-5p	Score: 2.5	gi|317669657|gb|HS680695.1|HS680695					translational inhibition
Query: 1 UAUCCAGCAAGAUCUCGA-CA 20
|*|||||||*||||||||*||
Sbjct: 135 AGAGGUCGUCCUAGAGCUGGU 115
>miR1169-5p	Score: 2.0	gi|317668846|gb|HS682525.1|HS682525					translational inhibition
Query: 1 UAUCCAGCAAGAUCUCGACA 20
|||*||||*|||||||||||
Sbjct: 157 AUAAGUCGCUCUAGAGCUGU 138
>miR1169-5p	Score: 2.2	gi|317658452|gb|HS671966.1|HS671966					cleavage
Query: 1 UAUCCAGCAAGAUCUCGACA 20
:|:|||||||||||*|||*|
Sbjct: 267 GUGGGUCGUUCUAGUGCU-U 249
>miR1169-5p	Score: 2.5	gi|317655578|gb|HS667837.1|HS667837					translational inhibition
Query: 1 UAUCCAGCAAGAUCUCGACA 20
*||||||||*||:|||||*|
Sbjct: 149 UUAGGUCGUGCUGGAGCUUU 130
>miR1169-5p	Score: 2.2	gi|317652572|gb|HS664392.1|HS664392					cleavage
Query: 1 UAUCCAGCAAGAUCUCGACA 20
:|:|||||||||||*|||*|
Sbjct: 421 GUGGGUCGUUCUAGUGCU-U 403
>miR1169-5p	Score: 2.5	gi|317652333|gb|HS664153.1|HS664153					cleavage
Query: 1 UAUCCAGCAAGAUCUCGACA 20
*||*||||||||||||*|||
Sbjct: 354 UUACGUCGUUCUAGAG-UGU 336
>miR1169-5p	Score: 2.2	gi|317649351|gb|HS661614.1|HS661614					cleavage
Query: 1 UAUCCAGCAAGAUCUCGACA 20
:|:|||||||||||*|||*|
Sbjct: 236 GUGGGUCGUUCUAGUGCU-U 218
>miR1169-5p	Score: 2.5	gi|317644659|gb|HS656926.1|HS656926					cleavage
Query: 1 UAUCCAGCAAGAUCUCGACA 20
*||*||||||||||||*|||
Sbjct: 351 UUACGUCGUUCUAGAG-UGU 333
>miR1169-5p	Score: 2.0	gi|317638959|gb|HS651369.1|HS651369					translational inhibition
Query: 1 UAUCCAGCAAGAUCUCGACA 20
|||*||||*|||||||||||
Sbjct: 117 AUAAGUCGCUCUAGAGCUGU 98
>miR1169-5p	Score: 2.2	gi|317638259|gb|HS650534.1|HS650534					cleavage
Query: 1 UAUCCAGCAAGAUCUCGACA 20
:|:|||||||||||*|||*|
Sbjct: 242 GUGGGUCGUUCUAGUGCU-U 224
>miR1169-5p	Score: 2.5	gi|317631579|gb|HS642803.1|HS642803					translational inhibition
Query: 1 UAUCCAGCAAGAUCUCGACA 20
*||||||||*||:|||||*|
Sbjct: 249 UUAGGUCGUGCUGGAGCUUU 230
>miR1169-5p	Score: 2.2	gi|317628868|gb|HS641532.1|HS641532					cleavage
Query: 1 UAUCCAGCAAGAUCUCGACA 20
:|:|||||||||||*|||*|
Sbjct: 446 GUGGGUCGUUCUAGUGCU-U 428
>miR1169-5p	Score: 2.2	gi|317627915|gb|HS640579.1|HS640579					cleavage
Query: 1 UAUCCAGCAAGAUCUCGACA 20
:|:|||||||||||*|||*|
Sbjct: 313 GUGGGUCGUUCUAGUGCU-U 295
>miR1169-5p	Score: 2.5	gi|317626883|gb|HS639166.1|HS639166					translational inhibition
Query: 1 UAUCCAGCAAGAUCUCGACA 20
*||||||||*||:|||||*|
Sbjct: 149 UUAGGUCGUGCUGGAGCUUU 130
>miR1169-5p	Score: 2.0	gi|317617991|gb|HS630282.1|HS630282					translational inhibition
Query: 1 UAUCCAGCAAGAUCUCGACA 20
|||*||||*|||||||||||
Sbjct: 117 AUAAGUCGCUCUAGAGCUGU 98
>miR1169-5p	Score: 2.2	gi|317611398|gb|HS624336.1|HS624336					cleavage
Query: 1 UAUCCAGCAAGAUCUCGACA 20
:|:|||||||||||*|||*|
Sbjct: 298 GUGGGUCGUUCUAGUGCU-U 280
>miR1169-5p	Score: 2.0	gi|317606677|gb|HS618231.1|HS618231					translational inhibition
Query: 1 UAUCCAGCAAGAUCUCGACA 20
|||*||||*|||||||||||
Sbjct: 119 AUAAGUCGCUCUAGAGCUGU 100
>miR1169-5p	Score: 2.2	gi|317602438|gb|HS616374.1|HS616374					cleavage
Query: 1 UAUCCAGCAAGAUCUCGACA 20
:|:|||||||||||*|||*|
Sbjct: 241 GUGGGUCGUUCUAGUGCU-U 223
>miR1169-5p	Score: 0.0	gi|317599930|gb|HS613292.1|HS613292					cleavage
Query: 1 UAUCCAGCAAGAUCUCGACA 20
||||||||||||||||||||
Sbjct: 53 AUAGGUCGUUCUAGAGCUGU 34
>miR1169-5p	Score: 2.2	gi|317598014|gb|HS610706.1|HS610706					cleavage
Query: 1 UAUCCAGCAAGAUCUCGACA 20
:|:|||||||||||*|||*|
Sbjct: 242 GUGGGUCGUUCUAGUGCU-U 224
>miR1169-5p	Score: 2.2	gi|317596822|gb|HS609514.1|HS609514					cleavage
Query: 1 UAUCCAGCAAGAUCUCGACA 20
:|:|||||||||||*|||*|
Sbjct: 243 GUGGGUCGUUCUAGUGCU-U 225
>miR1169-5p	Score: 2.2	gi|317594636|gb|HS606947.1|HS606947					cleavage
Query: 1 UAUCCAGCAAGAUCUCGACA 20
:|:|||||||||||*|||*|
Sbjct: 242 GUGGGUCGUUCUAGUGCU-U 224
>miR5778	Score: 2.0	gi|317928156|gb|HS940067.1|HS940067					cleavage
Query: 1 CGAGAACUGUUCGUCGUAU-C 20
||*||||||||||||:|||*|
Sbjct: 459 GCGCUUGACAAGCAGUAUAUG 439
>miR5778	Score: 2.5	gi|317926254|gb|HS938165.1|HS938165					cleavage
Query: 1 CGAGAACUGUUCGUCGUAU-C 20
||*||||||||||||:|*|*|
Sbjct: 278 GCGCUUGACAAGCAGUACAUG 258
>miR5778	Score: 2.5	gi|317922372|gb|HS934283.1|HS934283					cleavage
Query: 1 CGAGAACUGUUCGUCGUAU-C 20
||*||||||||||||:|*|*|
Sbjct: 264 GCGCUUGACAAGCAGUACAUG 244
>miR5778	Score: 2.0	gi|317886104|gb|HS898275.1|HS898275					cleavage
Query: 1 CGAGAACUGUUCGUCGUAUC 20
||||||||:||||||*||*|
Sbjct: 83 GCUCUUGAUAAGCAGAAUCG 64
>miR5778	Score: 2.5	gi|317882005|gb|HS894216.1|HS894216					cleavage
Query: 1 CGAGAACUGUUCGUCGUAU-C 20
||*||||||||||||:|*|*|
Sbjct: 447 GCGCUUGACAAGCAGUACAUG 427
>miR5778	Score: 2.5	gi|317861437|gb|HS873608.1|HS873608					translational inhibition
Query: 1 CGAGAACUGUUCGUCGUAUC 20
|||||||||:||||||**|*
Sbjct: 299 GCUCUUGACGAGCAGC-CAC 281
>miR5778	Score: 2.5	gi|317816126|gb|HS828297.1|HS828297					cleavage
Query: 1 CGAGAACUGUUCGUCGUAU-C 20
||*||||||||||||:|*|*|
Sbjct: 356 GCGCUUGACAAGCAGUACAUG 336
>miR5778	Score: 2.5	gi|317805281|gb|HS817452.1|HS817452					cleavage
Query: 1 CGAGAACUGUUCGUCGUAU-C 20
||*||||||||||||:|*|*|
Sbjct: 346 GCGCUUGACAAGCAGUACAUG 326
>miR5778	Score: 2.5	gi|317798931|gb|HS811102.1|HS811102					cleavage
Query: 1 CGAGAACUGUUCGUCGUAU-C 20
||*||||||||||||:|*|*|
Sbjct: 394 GCGCUUGACAAGCAGUACAUG 374
>miR5778	Score: 2.5	gi|317762868|gb|HS775066.1|HS775066					cleavage
Query: 1 CGAGAACUGUUCGUCGUAU-C 20
||*||||||||||||:|*|*|
Sbjct: 150 GCGCUUGACAAGCAGUACAUG 130
>miR5778	Score: 2.5	gi|317760544|gb|HS772564.1|HS772564					cleavage
Query: 1 CGAGAACUGUUCGUCGUAU-C 20
||*||||||||||||:|*|*|
Sbjct: 262 GCGCUUGACAAGCAGUACAUG 242
>miR5778	Score: 2.5	gi|317759422|gb|HS771442.1|HS771442					cleavage
Query: 1 CGAGAACUGUUCGUCGUAU-C 20
||*||||||||||||:|*|*|
Sbjct: 277 GCGCUUGACAAGCAGUACAUG 257
>miR5778	Score: 2.5	gi|317758188|gb|HS770393.1|HS770393					cleavage
Query: 1 CGAGAACUGUUCGUCGUAUC 20
|||:|||||||||:|*|*||
Sbjct: 189 GCUUUUGACAAGCGGAA-AG 171
>miR5778	Score: 2.5	gi|317756843|gb|HS769389.1|HS769389					cleavage
Query: 1 CGAGAACUGUUCGUCGUAU-C 20
||*||||||||||||:|*|*|
Sbjct: 447 GCGCUUGACAAGCAGUACAUG 427
>miR5778	Score: 2.5	gi|317742559|gb|HS754952.1|HS754952					cleavage
Query: 1 CGAGAACUGUUCGUCGUAU-C 20
||*||||||||||||:|*|*|
Sbjct: 346 GCGCUUGACAAGCAGUACAUG 326
>miR5778	Score: 2.5	gi|317715186|gb|HS727413.1|HS727413					cleavage
Query: 1 CGAGAACUGUUCGUCGUAU-C 20
||*||||||||||||:|*|*|
Sbjct: 147 GCGCUUGACAAGCAGUACAUG 127
>miR5778	Score: 2.5	gi|317706780|gb|HS720184.1|HS720184					translational inhibition
Query: 1 CGAGAACUGUUCGUCGUAUC 20
|||:|||||*||||||:*||
Sbjct: 164 GCUUUUGACUAGCAGCG-AG 146
>miR5778	Score: 2.5	gi|317686760|gb|HS698297.1|HS698297					cleavage
Query: 1 CGAGAACUGUUCGUCGUAU-C 20
||*||||||||||||:|*|*|
Sbjct: 461 GCGCUUGACAAGCAGUACAUG 441
>miR5778	Score: 2.5	gi|317674896|gb|HS687147.1|HS687147					cleavage
Query: 1 CGAGAACUGUUCGUCGUAU-C 20
||*||||||||||||:|*|*|
Sbjct: 291 GCGCUUGACAAGCAGUACAUG 271
>miR5778	Score: 2.5	gi|317673953|gb|HS686204.1|HS686204					cleavage
Query: 1 CGAGAACUGUUCGUCGUAU-C 20
||*||||||||||||:|*|*|
Sbjct: 448 GCGCUUGACAAGCAGUACAUG 428
>miR5778	Score: 2.5	gi|317657710|gb|HS671224.1|HS671224					cleavage
Query: 1 CGAGAACUGUUCGUCGUAU-C 20
||*||||||||||||:|*|*|
Sbjct: 150 GCGCUUGACAAGCAGUACAUG 130
>miR5778	Score: 2.5	gi|317646253|gb|HS657826.1|HS657826					cleavage
Query: 1 CGAGAACUGUUCGUCGUAU-C 20
||*||||||||||||:|*|*|
Sbjct: 73 GCGCUUGACAAGCAGUACAUG 53
>miR5778	Score: 2.5	gi|317617748|gb|HS630039.1|HS630039					translational inhibition
Query: 1 CGAGAACUGUUCGUCGUAUC 20
|||||||||:||||||**|*
Sbjct: 51 GCUCUUGACGAGCAGC-CAC 33
>miR5778	Score: 2.5	gi|317606542|gb|HS618096.1|HS618096					cleavage
Query: 1 CGAGAACUGUUCGUCGUAU-C 20
||*||||||||||||:|*|*|
Sbjct: 206 GCGCUUGACAAGCAGUACAUG 186
>miR5778	Score: 2.5	gi|317585062|gb|HS596322.1|HS596322					cleavage
Query: 1 CGAGAACUGUUCGUCGUAU-C 20
||*||||||||||||:|*|*|
Sbjct: 306 GCGCUUGACAAGCAGUACAUG 286
>miR5675	Score: 2.5	gi|317698219|gb|HS709063.1|HS709063					translational inhibition
Query: 1 UAGGGCAACAAACAAUGGAAA 21
||||||||*||||||:|*||*
Sbjct: 428 AUCCCGUUCUUUGUUGC-UUA 409
>miR5675	Score: 1.5	gi|317657105|gb|HS669362.1|HS669362					cleavage
Query: 1 UAGGGCAACAAACAAUGGAAA 21
:||:|||||||||||:|:|||
Sbjct: 125 GUCUCGUUGUUUGUUGCUUUU 105
>miR529b	Score: 0.0	gi|318002046|gb|HS971088.1|HS971088					cleavage
Query: 1 UGCAGAGCAGAAGUACAGCUU 21
|||||||||||||||||||||
Sbjct: 82 ACGUCUCGUCUUCAUGUCGAA 62
>miR529b	Score: 2.5	gi|317990172|gb|HS974389.1|HS974389					cleavage
Query: 1 UGCAGAGCAGAAGUACAGCUU 21
*:*||||||||||||||*|||
Sbjct: 25 CUUUCUCGUCUUCAUGU-GAA 6
>miR529b	Score: 0.0	gi|317971063|gb|HS968918.1|HS968918					cleavage
Query: 1 UGCAGAGCAGAAGUACAGCUU 21
|||||||||||||||||||||
Sbjct: 82 ACGUCUCGUCUUCAUGUCGAA 62
>miR529b	Score: 2.5	gi|317958577|gb|HS965386.1|HS965386					cleavage
Query: 1 UGCAGAGCAGAAGUACAGCUU 21
*:*||||||||||||||*|||
Sbjct: 60 CUUUCUCGUCUUCAUGU-GAA 41
>miR529b	Score: 2.5	gi|317938281|gb|HS950192.1|HS950192					cleavage
Query: 1 UGCAGAGCAGAAGUACAGCUU 21
***||||||||||||||||||
Sbjct: 82 CGAUCUCGUCUUCAUGUCGAA 62
>miR529b	Score: 2.5	gi|317936562|gb|HS948473.1|HS948473					cleavage
Query: 1 UGCAGAGCAGAAGUACAGCUU 21
*:*||||||||||||||*|||
Sbjct: 179 CUUUCUCGUCUUCAUGU-GAA 160
>miR529b	Score: 2.2	gi|317930858|gb|HS942347.1|HS942347					cleavage
Query: 4 AGAGCAGAAGUACAGCUU 21
||||||||||||||||||
Sbjct: 78 UCUCGUCUUCAUGUCGAA 61
>miR529b	Score: 2.2	gi|317925568|gb|HS937479.1|HS937479					cleavage
Query: 4 AGAGCAGAAGUACAGCUU 21
||||||||||||||||||
Sbjct: 80 UCUCGUCUUCAUGUCGAA 63
>miR529b	Score: 2.5	gi|317921310|gb|HS933221.1|HS933221					cleavage
Query: 1 UGCAGAGCAGAAGUACAGCUU 21
*:*||||||||||||||*|||
Sbjct: 78 CUUUCUCGUCUUCAUGU-GAA 59
>miR529b	Score: 2.5	gi|317913701|gb|HS925604.1|HS925604					cleavage
Query: 1 UGCAGAGCAGAAGUACAGCUU 21
*:*||||||||||||||*|||
Sbjct: 78 CUUUCUCGUCUUCAUGU-GAA 59
>miR529b	Score: 0.0	gi|317913248|gb|HS925159.1|HS925159					cleavage
Query: 1 UGCAGAGCAGAAGUACAGCUU 21
|||||||||||||||||||||
Sbjct: 81 ACGUCUCGUCUUCAUGUCGAA 61
>miR529b	Score: 2.5	gi|317909238|gb|HS920765.1|HS920765					cleavage
Query: 1 UGCAGAGCAGAAGUACAGCUU 21
*:*||||||||||||||*|||
Sbjct: 128 CUUUCUCGUCUUCAUGU-GAA 109
>miR529b	Score: 0.0	gi|317905850|gb|HS917852.1|HS917852					cleavage
Query: 1 UGCAGAGCAGAAGUACAGCUU 21
|||||||||||||||||||||
Sbjct: 81 ACGUCUCGUCUUCAUGUCGAA 61
>miR529b	Score: 0.0	gi|317897001|gb|HS909695.1|HS909695					cleavage
Query: 1 UGCAGAGCAGAAGUACAGCUU 21
|||||||||||||||||||||
Sbjct: 82 ACGUCUCGUCUUCAUGUCGAA 62
>miR529b	Score: 0.0	gi|317896591|gb|HS908762.1|HS908762					cleavage
Query: 1 UGCAGAGCAGAAGUACAGCUU 21
|||||||||||||||||||||
Sbjct: 81 ACGUCUCGUCUUCAUGUCGAA 61
>miR529b	Score: 2.5	gi|317896129|gb|HS908300.1|HS908300					cleavage
Query: 1 UGCAGAGCAGAAGUACAGCUU 21
*:*||||||||||||||*|||
Sbjct: 84 CUUUCUCGUCUUCAUGU-GAA 65
>miR529b	Score: 2.5	gi|317890195|gb|HS902366.1|HS902366					cleavage
Query: 1 UGCAGAGCAGAAGUACAGCUU 21
*:*||||||||||||||*|||
Sbjct: 95 CUUUCUCGUCUUCAUGU-GAA 76
>miR529b	Score: 2.5	gi|317880118|gb|HS892289.1|HS892289					cleavage
Query: 1 UGCAGAGCAGAAGUACAGCUU 21
*:*||||||||||||||*|||
Sbjct: 174 CUUUCUCGUCUUCAUGU-GAA 155
>miR529b	Score: 0.0	gi|317869830|gb|HS882001.1|HS882001					cleavage
Query: 1 UGCAGAGCAGAAGUACAGCUU 21
|||||||||||||||||||||
Sbjct: 81 ACGUCUCGUCUUCAUGUCGAA 61
>miR529b	Score: 2.5	gi|317868445|gb|HS880616.1|HS880616					cleavage
Query: 1 UGCAGAGCAGAAGUACAGCUU 21
***||||||||||||||||||
Sbjct: 87 CGAUCUCGUCUUCAUGUCGAA 67
>miR529b	Score: 2.5	gi|317859922|gb|HS872419.1|HS872419					cleavage
Query: 1 UGCAGAGCAGAAGUACAGCUU 21
*:*||||||||||||||*|||
Sbjct: 79 CUUUCUCGUCUUCAUGU-GAA 60
>miR529b	Score: 2.5	gi|317859719|gb|HS872216.1|HS872216					cleavage
Query: 1 UGCAGAGCAGAAGUACAGCUU 21
*:*||||||||||||||*|||
Sbjct: 174 CUUUCUCGUCUUCAUGU-GAA 155
>miR529b	Score: 0.0	gi|317859002|gb|HS871173.1|HS871173					cleavage
Query: 1 UGCAGAGCAGAAGUACAGCUU 21
|||||||||||||||||||||
Sbjct: 81 ACGUCUCGUCUUCAUGUCGAA 61
>miR529b	Score: 2.2	gi|317856702|gb|HS868275.1|HS868275					translational inhibition
Query: 1 UGCAGAGCAGAAGUACAGCUU 21
|||||||||:|||:|||:**|
Sbjct: 59 ACGUCUCGUUUUCGUGUUAUA 39
>miR529b	Score: 2.5	gi|317856633|gb|HS868206.1|HS868206					cleavage
Query: 1 UGCAGAGCAGAAGUACAGCUU 21
***||||||||||||||||||
Sbjct: 81 CGAUCUCGUCUUCAUGUCGAA 61
>miR529b	Score: 2.5	gi|317839819|gb|HS851950.1|HS851950					cleavage
Query: 1 UGCAGAGCAGAAGUACAGCUU 21
*:*||||||||||||||*|||
Sbjct: 78 CUUUCUCGUCUUCAUGU-GAA 59
>miR529b	Score: 2.5	gi|317828074|gb|HS840513.1|HS840513					cleavage
Query: 1 UGCAGAGCAGAAGUACAGCUU 21
*:*||||||||||||||*|||
Sbjct: 315 CUUUCUCGUCUUCAUGU-GAA 296
>miR529b	Score: 2.5	gi|317827134|gb|HS839305.1|HS839305					cleavage
Query: 1 UGCAGAGCAGAAGUACAGCUU 21
*:*||||||||||||||*|||
Sbjct: 122 CUUUCUCGUCUUCAUGU-GAA 103
>miR529b	Score: 2.5	gi|317808247|gb|HS820418.1|HS820418					cleavage
Query: 1 UGCAGAGCAGAAGUACAGCUU 21
*:*||||||||||||||*|||
Sbjct: 173 CUUUCUCGUCUUCAUGU-GAA 154
>miR529b	Score: 2.5	gi|317805767|gb|HS817938.1|HS817938					cleavage
Query: 1 UGCAGAGCAGAAGUACAGCUU 21
*:*||||||||||||||*|||
Sbjct: 84 CUUUCUCGUCUUCAUGU-GAA 65
>miR529b	Score: 2.5	gi|317805308|gb|HS817479.1|HS817479					cleavage
Query: 1 UGCAGAGCAGAAGUACAGCUU 21
*:*||||||||||||||*|||
Sbjct: 88 CUUUCUCGUCUUCAUGU-GAA 69
>miR529b	Score: 2.5	gi|317779565|gb|HS791736.1|HS791736					cleavage
Query: 1 UGCAGAGCAGAAGUACAGCUU 21
*:*||||||||||||||*|||
Sbjct: 213 CUUUCUCGUCUUCAUGU-GAA 194
>miR529b	Score: 2.5	gi|317758521|gb|HS770726.1|HS770726					cleavage
Query: 1 UGCAGAGCAGAAGUACAGCUU 21
*:*||||||||||||||*|||
Sbjct: 128 CUUUCUCGUCUUCAUGU-GAA 109
>miR529b	Score: 2.5	gi|317743027|gb|HS755244.1|HS755244					cleavage
Query: 1 UGCAGAGCAGAAGUACAGCUU 21
*:*||||||||||||||*|||
Sbjct: 90 CUUUCUCGUCUUCAUGU-GAA 71
>miR529b	Score: 2.5	gi|317739359|gb|HS751576.1|HS751576					cleavage
Query: 1 UGCAGAGCAGAAGUACAGCUU 21
*:*||||||||||||||*|||
Sbjct: 312 CUUUCUCGUCUUCAUGU-GAA 293
>miR529b	Score: 2.5	gi|317737239|gb|HS750470.1|HS750470					cleavage
Query: 1 UGCAGAGCAGAAGUACAGCUU 21
*:*||||||||||||||*|||
Sbjct: 128 CUUUCUCGUCUUCAUGU-GAA 109
>miR529b	Score: 2.5	gi|317736478|gb|HS748697.1|HS748697					cleavage
Query: 1 UGCAGAGCAGAAGUACAGCUU 21
*:*||||||||||||||*|||
Sbjct: 425 CUUUCUCGUCUUCAUGU-GAA 406
>miR529b	Score: 2.5	gi|317727497|gb|HS739720.1|HS739720					cleavage
Query: 1 UGCAGAGCAGAAGUACAGCUU 21
*:*||||||||||||||*|||
Sbjct: 181 CUUUCUCGUCUUCAUGU-GAA 162
>miR529b	Score: 2.5	gi|317725349|gb|HS737574.1|HS737574					cleavage
Query: 1 UGCAGAGCAGAAGUACAGCUU 21
*:*||||||||||||||*|||
Sbjct: 331 CUUUCUCGUCUUCAUGU-GAA 312
>miR529b	Score: 2.5	gi|317723751|gb|HS735522.1|HS735522					cleavage
Query: 1 UGCAGAGCAGAAGUACAGCUU 21
*:*||||||||||||||*|||
Sbjct: 82 CUUUCUCGUCUUCAUGU-GAA 63
>miR529b	Score: 2.5	gi|317723052|gb|HS735882.1|HS735882					cleavage
Query: 1 UGCAGAGCAGAAGUACAGCUU 21
*:*||||||||||||||*|||
Sbjct: 407 CUUUCUCGUCUUCAUGU-GAA 388
>miR529b	Score: 2.5	gi|317722961|gb|HS735186.1|HS735186					cleavage
Query: 1 UGCAGAGCAGAAGUACAGCUU 21
*:*||||||||||||||*|||
Sbjct: 78 CUUUCUCGUCUUCAUGU-GAA 59
>miR529b	Score: 0.0	gi|317721628|gb|HS733853.1|HS733853					cleavage
Query: 1 UGCAGAGCAGAAGUACAGCUU 21
|||||||||||||||||||||
Sbjct: 81 ACGUCUCGUCUUCAUGUCGAA 61
>miR529b	Score: 2.5	gi|317703720|gb|HS716271.1|HS716271					cleavage
Query: 1 UGCAGAGCAGAAGUACAGCUU 21
*:*||||||||||||||*|||
Sbjct: 32 CUUUCUCGUCUUCAUGU-GAA 13
>miR529b	Score: 2.5	gi|317690308|gb|HS701880.1|HS701880					cleavage
Query: 1 UGCAGAGCAGAAGUACAGCUU 21
*:*||||||||||||||*|||
Sbjct: 78 CUUUCUCGUCUUCAUGU-GAA 59
>miR529b	Score: 2.5	gi|317684926|gb|HS697620.1|HS697620					cleavage
Query: 1 UGCAGAGCAGAAGUACAGCUU 21
*:*||||||||||||||*|||
Sbjct: 126 CUUUCUCGUCUUCAUGU-GAA 107
>miR529b	Score: 2.5	gi|317654342|gb|HS666162.1|HS666162					cleavage
Query: 1 UGCAGAGCAGAAGUACAGCUU 21
*:*||||||||||||||*|||
Sbjct: 312 CUUUCUCGUCUUCAUGU-GAA 293
>miR529b	Score: 2.5	gi|317653060|gb|HS664880.1|HS664880					cleavage
Query: 1 UGCAGAGCAGAAGUACAGCUU 21
*:*||||||||||||||*|||
Sbjct: 44 CUUUCUCGUCUUCAUGU-GAA 25
>miR529b	Score: 2.5	gi|317652196|gb|HS664016.1|HS664016					cleavage
Query: 1 UGCAGAGCAGAAGUACAGCUU 21
*:*||||||||||||||*|||
Sbjct: 171 CUUUCUCGUCUUCAUGU-GAA 152
>miR529b	Score: 2.5	gi|317650160|gb|HS662585.1|HS662585					cleavage
Query: 1 UGCAGAGCAGAAGUACAGCUU 21
*:*||||||||||||||*|||
Sbjct: 128 CUUUCUCGUCUUCAUGU-GAA 109
>miR529b	Score: 2.5	gi|317632684|gb|HS644965.1|HS644965					cleavage
Query: 1 UGCAGAGCAGAAGUACAGCUU 21
*:*||||||||||||||*|||
Sbjct: 326 CUUUCUCGUCUUCAUGU-GAA 307
>miR529b	Score: 2.5	gi|317624598|gb|HS636883.1|HS636883					cleavage
Query: 1 UGCAGAGCAGAAGUACAGCUU 21
*:*||||||||||||||*|||
Sbjct: 299 CUUUCUCGUCUUCAUGU-GAA 280
>miR529b	Score: 2.5	gi|317621023|gb|HS631487.1|HS631487					cleavage
Query: 1 UGCAGAGCAGAAGUACAGCUU 21
*:*||||||||||||||*|||
Sbjct: 46 CUUUCUCGUCUUCAUGU-GAA 27
>miR529b	Score: 2.5	gi|317619344|gb|HS632114.1|HS632114					cleavage
Query: 1 UGCAGAGCAGAAGUACAGCUU 21
*:*||||||||||||||*|||
Sbjct: 110 CUUUCUCGUCUUCAUGU-GAA 91
>miR529b	Score: 2.5	gi|317619190|gb|HS631960.1|HS631960					translational inhibition
Query: 1 UGCAGAGCAGAAGUACAGC-UU 21
:|||:||||:|||:|||||*:|
Sbjct: 301 GCGUUUCGUUUUCGUGUCGUGA 280
>miR529b	Score: 2.5	gi|317601999|gb|HS615935.1|HS615935					cleavage
Query: 1 UGCAGAGCAGAAGUACAGCUU 21
*:*||||||||||||||*|||
Sbjct: 364 CUUUCUCGUCUUCAUGU-GAA 345
>miR529b	Score: 0.0	gi|317592625|gb|HS604938.1|HS604938					cleavage
Query: 1 UGCAGAGCAGAAGUACAGCUU 21
|||||||||||||||||||||
Sbjct: 163 ACGUCUCGUCUUCAUGUCGAA 143
>miR529b	Score: 0.0	gi|317589205|gb|HS600393.1|HS600393					cleavage
Query: 1 UGCAGAGCAGAAGUACAGCUU 21
|||||||||||||||||||||
Sbjct: 166 ACGUCUCGUCUUCAUGUCGAA 146
>miR529b	Score: 2.5	gi|317583209|gb|HS599208.1|HS599208					cleavage
Query: 1 UGCAGAGCAGAAGUACAGCUU 21
*:*||||||||||||||*|||
Sbjct: 179 CUUUCUCGUCUUCAUGU-GAA 160
>miR529b	Score: 2.5	gi|317576192|gb|HS588747.1|HS588747					cleavage
Query: 1 UGCAGAGCAGAAGUACAGCUU 21
*:*||||||||||||||*|||
Sbjct: 179 CUUUCUCGUCUUCAUGU-GAA 160
>miR2109-5p	Score: 2.5	gi|317932577|gb|HS944488.1|HS944488					cleavage
Query: 1 UGCGAGUGUCGUCGCAUGCU 20
|:|:|||*|||||||||||*
Sbjct: 174 AUGUUCAAAGCAGCGUACGC 155
>miR2109-5p	Score: 2.5	gi|317910153|gb|HS922064.1|HS922064					cleavage
Query: 1 UGCGAGUGUCGUCGCAUGCU 20
|:|:|||*|||||||||||*
Sbjct: 348 AUGUUCAAAGCAGCGUACGC 329
>miR2109-5p	Score: 2.5	gi|317874659|gb|HS886830.1|HS886830					translational inhibition
Query: 1 UGCGAGUGUCGUCGCAUGCU 20
:||||||:*||||||||:|*
Sbjct: 147 GCGCUCAUUGCAGCGUAUGC 128
>miR2109-5p	Score: 2.5	gi|317873453|gb|HS885624.1|HS885624					cleavage
Query: 1 UGCGAGUGUCGUCGCAUGCU 20
|:|:|||*|||||||||||*
Sbjct: 283 AUGUUCAAAGCAGCGUACGC 264
>miR2109-5p	Score: 2.2	gi|317871567|gb|HS883738.1|HS883738					cleavage
Query: 1 UGCGAGUGUCGUCGCAUGCU 20
|||||:||||||*||||:*|
Sbjct: 389 ACGCUUACAGCACCGUAUAA 370
>miR2109-5p	Score: 2.5	gi|317868971|gb|HS880928.1|HS880928					cleavage
Query: 1 UGCGAGUGUCGUCGCAUGCU 20
|:|:|||*|||||||||||*
Sbjct: 107 AUGUUCAAAGCAGCGUACGC 88
>miR2109-5p	Score: 2.5	gi|317868149|gb|HS880320.1|HS880320					translational inhibition
Query: 1 UGCGAGUGUCGUCGCAUGCU 20
|:|:|||*|||||||||||*
Sbjct: 346 AUGUUCAAAGCAGCGUACGC 327
>miR2109-5p	Score: 2.5	gi|317865408|gb|HS878374.1|HS878374					cleavage
Query: 1 UGCGAGUGUCGUCGCAUGCU 20
|:|:|||*|||||||||||*
Sbjct: 284 AUGUUCAAAGCAGCGUACGC 265
>miR2109-5p	Score: 2.5	gi|317840550|gb|HS852721.1|HS852721					translational inhibition
Query: 1 UGCGAGUGUCGUCGCAUGCU 20
|:|:|||*|||||||||||*
Sbjct: 380 AUGUUCAAAGCAGCGUACGC 361
>miR2109-5p	Score: 2.5	gi|317818805|gb|HS830976.1|HS830976					cleavage
Query: 1 UGCGAGUGUCGUCGCAUGCU 20
|:|:|||*|||||||||||*
Sbjct: 288 AUGUUCAAAGCAGCGUACGC 269
>miR2109-5p	Score: 2.5	gi|317797115|gb|HS809286.1|HS809286					cleavage
Query: 1 UGCGAGUGUCGUCGCAUGCU 20
|:|:|||*|||||||||||*
Sbjct: 461 AUGUUCAAAGCAGCGUACGC 442
>miR2109-5p	Score: 2.5	gi|317792625|gb|HS804935.1|HS804935					cleavage
Query: 1 UGCGAGUGUCGUCGCAUGCU 20
|:|:|||*|||||||||||*
Sbjct: 69 AUGUUCAAAGCAGCGUACGC 50
>miR2109-5p	Score: 2.5	gi|317768885|gb|HS780645.1|HS780645					cleavage
Query: 1 UGCGAGUGUCGUCGCAUGCU 20
|:|:|||*|||||||||||*
Sbjct: 292 AUGUUCAAAGCAGCGUACGC 273
>miR2109-5p	Score: 2.5	gi|317768362|gb|HS781449.1|HS781449					cleavage
Query: 1 UGCGAGUGUCGUCGCAUGCU 20
|:|:|||*|||||||||||*
Sbjct: 315 AUGUUCAAAGCAGCGUACGC 296
>miR2109-5p	Score: 2.5	gi|317763798|gb|HS775995.1|HS775995					cleavage
Query: 1 UGCGAGUGUCGUCGCAUGCU 20
|:|:|||*|||||||||||*
Sbjct: 252 AUGUUCAAAGCAGCGUACGC 233
>miR2109-5p	Score: 2.5	gi|317758003|gb|HS770208.1|HS770208					translational inhibition
Query: 1 UGCGAGUGUCGUCGCAUGCU 20
::||||:|||:||||||:*|
Sbjct: 90 GUGCUCGCAGUAGCGUAUAA 71
>miR2109-5p	Score: 2.5	gi|317749477|gb|HS761692.1|HS761692					cleavage
Query: 1 UGCGAGUGUCGUCGCAUGCU 20
|:|:|||*|||||||||||*
Sbjct: 315 AUGUUCAAAGCAGCGUACGC 296
>miR2109-5p	Score: 2.5	gi|317739983|gb|HS752200.1|HS752200					cleavage
Query: 1 UGCGAGUGUCGUCGCAUGCU 20
|:|:|||*|||||||||||*
Sbjct: 224 AUGUUCAAAGCAGCGUACGC 205
>miR2109-5p	Score: 2.5	gi|317734448|gb|HS746667.1|HS746667					cleavage
Query: 1 UGCGAGUGUCGUCGCAUGCU 20
|:|:|||*|||||||||||*
Sbjct: 283 AUGUUCAAAGCAGCGUACGC 264
>miR2109-5p	Score: 2.5	gi|317730730|gb|HS742951.1|HS742951					cleavage
Query: 1 UGCGAGUGUCGUCGCAUGCU 20
|:|:|||*|||||||||||*
Sbjct: 292 AUGUUCAAAGCAGCGUACGC 273
>miR2109-5p	Score: 2.5	gi|317723134|gb|HS735964.1|HS735964					cleavage
Query: 1 UGCGAGUGUCGUCGCAUGCU 20
|:|:|||*|||||||||||*
Sbjct: 474 AUGUUCAAAGCAGCGUACGC 455
>miR2109-5p	Score: 2.5	gi|317711079|gb|HS722629.1|HS722629					cleavage
Query: 1 UGCGAGUGUCGUCGCAUGCU 20
|:|:|||*|||||||||||*
Sbjct: 146 AUGUUCAAAGCAGCGUACGC 127
>miR2109-5p	Score: 2.5	gi|317681763|gb|HS694012.1|HS694012					cleavage
Query: 1 UGCGAGUGUCGUCGCAUGCU 20
|:|:|||*|||||||||||*
Sbjct: 286 AUGUUCAAAGCAGCGUACGC 267
>miR2109-5p	Score: 2.5	gi|317676628|gb|HS689513.1|HS689513					cleavage
Query: 1 UGCGAGUGUCGUCGCAUGCU 20
:||*|||||||||||*|:||
Sbjct: 407 GCGAUCACAGCAGCGGAUGA 388
>miR2109-5p	Score: 2.5	gi|317671871|gb|HS683651.1|HS683651					cleavage
Query: 1 UGCGAGUGUCGUCGCAUGCU 20
|:|:|||*|||||||||||*
Sbjct: 461 AUGUUCAAAGCAGCGUACGC 442
>miR2109-5p	Score: 2.5	gi|317663953|gb|HS676208.1|HS676208					cleavage
Query: 1 UGCGAGUGUCGUCGCAUGCU 20
|:|:|||*|||||||||||*
Sbjct: 187 AUGUUCAAAGCAGCGUACGC 168
>miR2109-5p	Score: 2.5	gi|317657539|gb|HS671053.1|HS671053					cleavage
Query: 1 UGCGAGUGUCGUCGCAUGCU 20
|:|:|||*|||||||||||*
Sbjct: 187 AUGUUCAAAGCAGCGUACGC 168
>miR2109-5p	Score: 2.5	gi|317646729|gb|HS658302.1|HS658302					cleavage
Query: 1 UGCGAGUGUCGUCGCAUGCU 20
|:|:|||*|||||||||||*
Sbjct: 267 AUGUUCAAAGCAGCGUACGC 248
>miR2109-5p	Score: 2.5	gi|317642630|gb|HS654534.1|HS654534					cleavage
Query: 1 UGCGAGUGUCGUCGCAUGCU 20
|:|:|||*|||||||||||*
Sbjct: 474 AUGUUCAAAGCAGCGUACGC 455
>miR2109-5p	Score: 2.5	gi|317638794|gb|HS651204.1|HS651204					cleavage
Query: 1 UGCGAGUGUCGUCGCAUGCU 20
|:|:|||*|||||||||||*
Sbjct: 462 AUGUUCAAAGCAGCGUACGC 443
>miR2109-5p	Score: 2.5	gi|317634600|gb|HS648280.1|HS648280					cleavage
Query: 1 UGCGAGUGUCGUCGCAUGCU 20
|:|:|||*|||||||||||*
Sbjct: 59 AUGUUCAAAGCAGCGUACGC 40
>miR2109-5p	Score: 2.5	gi|317633008|gb|HS645289.1|HS645289					cleavage
Query: 1 UGCGAGUGUCGUCGCAUGCU 20
|:|:|||*|||||||||||*
Sbjct: 60 AUGUUCAAAGCAGCGUACGC 41
>miR2109-5p	Score: 2.5	gi|317631569|gb|HS642793.1|HS642793					cleavage
Query: 1 UGCGAGUGUCGUCGCAUGCU 20
|:|:|||*|||||||||||*
Sbjct: 267 AUGUUCAAAGCAGCGUACGC 248
>miR2109-5p	Score: 2.5	gi|317630603|gb|HS644419.1|HS644419					cleavage
Query: 1 UGCGAGUGUCGUCGCAUGCU 20
|:|:|||*|||||||||||*
Sbjct: 431 AUGUUCAAAGCAGCGUACGC 412
>miR2109-5p	Score: 2.5	gi|317627337|gb|HS640003.1|HS640003					cleavage
Query: 1 UGCGAGUGUCGUCGCAUGCU 20
|:|:|||*|||||||||||*
Sbjct: 461 AUGUUCAAAGCAGCGUACGC 442
>miR2109-5p	Score: 2.5	gi|317625618|gb|HS637903.1|HS637903					cleavage
Query: 1 UGCGAGUGUCGUCGCAUGCU 20
:||*|||||||||||*|:||
Sbjct: 407 GCGAUCACAGCAGCGGAUGA 388
>miR2109-5p	Score: 2.5	gi|317624552|gb|HS636837.1|HS636837					cleavage
Query: 1 UGCGAGUGUCGUCGCAUGCU 20
|:|:|||*|||||||||||*
Sbjct: 60 AUGUUCAAAGCAGCGUACGC 41
>miR2109-5p	Score: 2.5	gi|317623647|gb|HS635261.1|HS635261					cleavage
Query: 1 UGCGAGUGUCGUCGCAUGCU 20
|:|:|||*|||||||||||*
Sbjct: 191 AUGUUCAAAGCAGCGUACGC 172
>miR2109-5p	Score: 2.5	gi|317620986|gb|HS631450.1|HS631450					cleavage
Query: 1 UGCGAGUGUCGUCGCAUGCU 20
|:|:|||*|||||||||||*
Sbjct: 339 AUGUUCAAAGCAGCGUACGC 320
>miR2109-5p	Score: 2.5	gi|317617776|gb|HS630067.1|HS630067					cleavage
Query: 1 UGCGAGUGUCGUCGCAUGCU 20
|:|:|||*|||||||||||*
Sbjct: 408 AUGUUCAAAGCAGCGUACGC 389
>miR2109-5p	Score: 2.5	gi|317613449|gb|HS627306.1|HS627306					cleavage
Query: 1 UGCGAGUGUCGUCGCAUGCU 20
|:|:|||*|||||||||||*
Sbjct: 25 AUGUUCAAAGCAGCGUACGC 6
>miR2109-5p	Score: 2.5	gi|317612661|gb|HS625599.1|HS625599					cleavage
Query: 1 UGCGAGUGUCGUCGCAUGCU 20
|:|:|||*|||||||||||*
Sbjct: 431 AUGUUCAAAGCAGCGUACGC 412
>miR2109-5p	Score: 2.5	gi|317605827|gb|HS617383.1|HS617383					cleavage
Query: 1 UGCGAGUGUCGUCGCAUGCU 20
|:|:|||*|||||||||||*
Sbjct: 124 AUGUUCAAAGCAGCGUACGC 105
>miR2109-5p	Score: 2.5	gi|317601535|gb|HS611633.1|HS611633					cleavage
Query: 1 UGCGAGUGUCGUCGCAUGCU 20
|:|:|||*|||||||||||*
Sbjct: 286 AUGUUCAAAGCAGCGUACGC 267
>miR2109-5p	Score: 2.2	gi|317600118|gb|HS613480.1|HS613480					cleavage
Query: 1 UGCGAGUGUCGUCGCAUGCU 20
|||||:||||||*||||:*|
Sbjct: 66 ACGCUUACAGCACCGUAUAA 47
>miR2109-5p	Score: 2.5	gi|317595088|gb|HS607782.1|HS607782					cleavage
Query: 1 UGCGAGUGUCGUCGCAUGCU 20
|:|:|||*|||||||||||*
Sbjct: 332 AUGUUCAAAGCAGCGUACGC 313
>miR2109-5p	Score: 2.5	gi|317590089|gb|HS601277.1|HS601277					cleavage
Query: 1 UGCGAGUGUCGUCGCAUGCU 20
|:|:|||*|||||||||||*
Sbjct: 332 AUGUUCAAAGCAGCGUACGC 313
>miR6173	Score: 1.0	gi|317960211|gb|HS965940.1|HS965940					translational inhibition
Query: 1 UUAGCUGUAAACGAUGGAUAC 21
||||||||||*||||||||||
Sbjct: 182 AAUCGACAUUCGCUACCUAUG 162
>miR6173	Score: 0.0	gi|317949111|gb|HS961022.1|HS961022					cleavage
Query: 1 UUAGCUGUAAACGAUGGAUAC 21
|||||||||||||||||||||
Sbjct: 205 AAUCGACAUUUGCUACCUAUG 185
>miR6173	Score: 2.0	gi|317947832|gb|HS959743.1|HS959743					cleavage
Query: 1 UUAGCUGUAAACGAUGGAUAC 21
|||||:||||||||:|*||||
Sbjct: 269 AAUCGGCAUUUGCUGCGUAUG 249
>miR6173	Score: 0.0	gi|317942608|gb|HS954680.1|HS954680					cleavage
Query: 1 UUAGCUGUAAACGAUGGAUAC 21
|||||||||||||||||||||
Sbjct: 180 AAUCGACAUUUGCUACCUAUG 160
>miR6173	Score: 0.0	gi|317934686|gb|HS946597.1|HS946597					cleavage
Query: 1 UUAGCUGUAAACGAUGGAUAC 21
|||||||||||||||||||||
Sbjct: 347 AAUCGACAUUUGCUACCUAUG 327
>miR6173	Score: 0.0	gi|317931896|gb|HS943807.1|HS943807					cleavage
Query: 1 UUAGCUGUAAACGAUGGAUAC 21
|||||||||||||||||||||
Sbjct: 80 AAUCGACAUUUGCUACCUAUG 60
>miR6173	Score: 2.0	gi|317928234|gb|HS940145.1|HS940145					cleavage
Query: 1 UUAGCUGUAAACGAUGGAUAC 21
|||||:||||||||:|*||||
Sbjct: 121 AAUCGGCAUUUGCUGCGUAUG 101
>miR6173	Score: 2.0	gi|317926118|gb|HS938029.1|HS938029					cleavage
Query: 1 UUAGCUGUAAACGAUGGAUAC 21
|||||:||||||||:|*||||
Sbjct: 333 AAUCGGCAUUUGCUGCGUAUG 313
>miR6173	Score: 2.0	gi|317924834|gb|HS936745.1|HS936745					cleavage
Query: 1 UUAGCUGUAAACGAUGGAUAC 21
|||||:||||||||:|*||||
Sbjct: 65 AAUCGGCAUUUGCUGCGUAUG 45
>miR6173	Score: 0.0	gi|317919953|gb|HS931864.1|HS931864					cleavage
Query: 1 UUAGCUGUAAACGAUGGAUAC 21
|||||||||||||||||||||
Sbjct: 472 AAUCGACAUUUGCUACCUAUG 452
>miR6173	Score: 2.0	gi|317913113|gb|HS925024.1|HS925024					cleavage
Query: 1 UUAGCUGUAAACGAUGGAUAC 21
|||||:||||||||:|*||||
Sbjct: 369 AAUCGGCAUUUGCUGCGUAUG 349
>miR6173	Score: 0.0	gi|317892945|gb|HS905116.1|HS905116					cleavage
Query: 1 UUAGCUGUAAACGAUGGAUAC 21
|||||||||||||||||||||
Sbjct: 448 AAUCGACAUUUGCUACCUAUG 428
>miR6173	Score: 0.0	gi|317887899|gb|HS900070.1|HS900070					cleavage
Query: 1 UUAGCUGUAAACGAUGGAUAC 21
|||||||||||||||||||||
Sbjct: 315 AAUCGACAUUUGCUACCUAUG 295
>miR6173	Score: 0.0	gi|317887775|gb|HS899946.1|HS899946					cleavage
Query: 1 UUAGCUGUAAACGAUGGAUAC 21
|||||||||||||||||||||
Sbjct: 182 AAUCGACAUUUGCUACCUAUG 162
>miR6173	Score: 0.0	gi|317886162|gb|HS898333.1|HS898333					cleavage
Query: 1 UUAGCUGUAAACGAUGGAUAC 21
|||||||||||||||||||||
Sbjct: 182 AAUCGACAUUUGCUACCUAUG 162
>miR6173	Score: 0.0	gi|317871875|gb|HS884429.1|HS884429					cleavage
Query: 1 UUAGCUGUAAACGAUGGAUAC 21
|||||||||||||||||||||
Sbjct: 151 AAUCGACAUUUGCUACCUAUG 131
>miR6173	Score: 2.0	gi|317861664|gb|HS873835.1|HS873835					cleavage
Query: 1 UUAGCUGUAAACGAUGGAUAC 21
|||||:||||||||:|*||||
Sbjct: 444 AAUCGGCAUUUGCUGCGUAUG 424
>miR6173	Score: 2.0	gi|317853761|gb|HS865939.1|HS865939					cleavage
Query: 1 UUAGCUGUAAACGAUGGAUAC 21
|||||:||||||||:|*||||
Sbjct: 411 AAUCGGCAUUUGCUGCGUAUG 391
>miR6173	Score: 2.0	gi|317848746|gb|HS860917.1|HS860917					cleavage
Query: 1 UUAGCUGUAAACGAUGGAUAC 21
|||||:||||||||:|*||||
Sbjct: 436 AAUCGGCAUUUGCUGCGUAUG 416
>miR6173	Score: 2.0	gi|317846483|gb|HS858654.1|HS858654					cleavage
Query: 1 UUAGCUGUAAACGAUGGAUAC 21
|||||:||||||||:|*||||
Sbjct: 247 AAUCGGCAUUUGCUGCGUAUG 227
>miR6173	Score: 2.0	gi|317842656|gb|HS854827.1|HS854827					cleavage
Query: 1 UUAGCUGUAAACGAUGGAUAC 21
|||||:||||||||:|*||||
Sbjct: 481 AAUCGGCAUUUGCUGCGUAUG 461
>miR6173	Score: 0.0	gi|317841606|gb|HS853777.1|HS853777					cleavage
Query: 1 UUAGCUGUAAACGAUGGAUAC 21
|||||||||||||||||||||
Sbjct: 205 AAUCGACAUUUGCUACCUAUG 185
>miR6173	Score: 0.0	gi|317839237|gb|HS851368.1|HS851368					cleavage
Query: 1 UUAGCUGUAAACGAUGGAUAC 21
|||||||||||||||||||||
Sbjct: 151 AAUCGACAUUUGCUACCUAUG 131
>miR6173	Score: 2.0	gi|317835670|gb|HS846886.1|HS846886					cleavage
Query: 1 UUAGCUGUAAACGAUGGAUAC 21
|||||:||||||||:|*||||
Sbjct: 287 AAUCGGCAUUUGCUGCGUAUG 267
>miR6173	Score: 0.0	gi|317835594|gb|HS846810.1|HS846810					cleavage
Query: 1 UUAGCUGUAAACGAUGGAUAC 21
|||||||||||||||||||||
Sbjct: 284 AAUCGACAUUUGCUACCUAUG 264
>miR6173	Score: 0.5	gi|317832703|gb|HS844874.1|HS844874					cleavage
Query: 1 UUAGCUGUAAACGAUGGAUAC 21
||||||||||||||||||||*
Sbjct: 20 AAUCGACAUUUGCUACCUAU- 1
>miR6173	Score: 0.0	gi|317829863|gb|HS842034.1|HS842034					cleavage
Query: 1 UUAGCUGUAAACGAUGGAUAC 21
|||||||||||||||||||||
Sbjct: 360 AAUCGACAUUUGCUACCUAUG 340
>miR6173	Score: 0.0	gi|317827346|gb|HS839517.1|HS839517					cleavage
Query: 1 UUAGCUGUAAACGAUGGAUAC 21
|||||||||||||||||||||
Sbjct: 84 AAUCGACAUUUGCUACCUAUG 64
>miR6173	Score: 2.0	gi|317826565|gb|HS838736.1|HS838736					cleavage
Query: 1 UUAGCUGUAAACGAUGGAUAC 21
|||||:||||||||:|*||||
Sbjct: 443 AAUCGGCAUUUGCUGCGUAUG 423
>miR6173	Score: 0.0	gi|317816396|gb|HS828567.1|HS828567					cleavage
Query: 1 UUAGCUGUAAACGAUGGAUAC 21
|||||||||||||||||||||
Sbjct: 147 AAUCGACAUUUGCUACCUAUG 127
>miR6173	Score: 2.0	gi|317814521|gb|HS826692.1|HS826692					cleavage
Query: 1 UUAGCUGUAAACGAUGGAUAC 21
|||||:||||||||:|*||||
Sbjct: 447 AAUCGGCAUUUGCUGCGUAUG 427
>miR6173	Score: 2.0	gi|317806808|gb|HS819125.1|HS819125					cleavage
Query: 1 UUAGCUGUAAACGAUGGAUAC 21
|||||:||||||||:|*||||
Sbjct: 498 AAUCGGCAUUUGCUGCGUAUG 478
>miR6173	Score: 2.0	gi|317805607|gb|HS817778.1|HS817778					cleavage
Query: 1 UUAGCUGUAAACGAUGGAUAC 21
|||||:||||||||:|*||||
Sbjct: 428 AAUCGGCAUUUGCUGCGUAUG 408
>miR6173	Score: 2.0	gi|317805124|gb|HS817295.1|HS817295					cleavage
Query: 1 UUAGCUGUAAACGAUGGAUAC 21
|||||:||||||||:|*||||
Sbjct: 94 AAUCGGCAUUUGCUGCGUAUG 74
>miR6173	Score: 2.0	gi|317803470|gb|HS815641.1|HS815641					cleavage
Query: 1 UUAGCUGUAAACGAUGGAUAC 21
|||||:||||||||:|*||||
Sbjct: 329 AAUCGGCAUUUGCUGCGUAUG 309
>miR6173	Score: 2.0	gi|317802959|gb|HS815130.1|HS815130					cleavage
Query: 1 UUAGCUGUAAACGAUGGAUAC 21
|||||:||||||||:|*||||
Sbjct: 445 AAUCGGCAUUUGCUGCGUAUG 425
>miR6173	Score: 2.0	gi|317796015|gb|HS808289.1|HS808289					cleavage
Query: 1 UUAGCUGUAAACGAUGGAUAC 21
|||||:||||||||:|*||||
Sbjct: 443 AAUCGGCAUUUGCUGCGUAUG 423
>miR6173	Score: 2.0	gi|317790976|gb|HS803147.1|HS803147					cleavage
Query: 1 UUAGCUGUAAACGAUGGAUAC 21
|||||:||||||||:|*||||
Sbjct: 79 AAUCGGCAUUUGCUGCGUAUG 59
>miR6173	Score: 0.0	gi|317787251|gb|HS799681.1|HS799681					cleavage
Query: 1 UUAGCUGUAAACGAUGGAUAC 21
|||||||||||||||||||||
Sbjct: 472 AAUCGACAUUUGCUACCUAUG 452
>miR6173	Score: 2.0	gi|317783666|gb|HS795837.1|HS795837					cleavage
Query: 1 UUAGCUGUAAACGAUGGAUAC 21
|||||:||||||||:|*||||
Sbjct: 318 AAUCGGCAUUUGCUGCGUAUG 298
>miR6173	Score: 0.0	gi|317775742|gb|HS787915.1|HS787915					cleavage
Query: 1 UUAGCUGUAAACGAUGGAUAC 21
|||||||||||||||||||||
Sbjct: 313 AAUCGACAUUUGCUACCUAUG 293
>miR6173	Score: 0.0	gi|317773315|gb|HS785490.1|HS785490					cleavage
Query: 1 UUAGCUGUAAACGAUGGAUAC 21
|||||||||||||||||||||
Sbjct: 472 AAUCGACAUUUGCUACCUAUG 452
>miR6173	Score: 2.0	gi|317768537|gb|HS780297.1|HS780297					cleavage
Query: 1 UUAGCUGUAAACGAUGGAUAC 21
|||||:||||||||:|*||||
Sbjct: 204 AAUCGGCAUUUGCUGCGUAUG 184
>miR6173	Score: 0.0	gi|317766807|gb|HS778994.1|HS778994					cleavage
Query: 1 UUAGCUGUAAACGAUGGAUAC 21
|||||||||||||||||||||
Sbjct: 182 AAUCGACAUUUGCUACCUAUG 162
>miR6173	Score: 2.0	gi|317766667|gb|HS778854.1|HS778854					cleavage
Query: 1 UUAGCUGUAAACGAUGGAUAC 21
|||||:||||||||:|*||||
Sbjct: 257 AAUCGGCAUUUGCUGCGUAUG 237
>miR6173	Score: 0.0	gi|317760184|gb|HS772204.1|HS772204					cleavage
Query: 1 UUAGCUGUAAACGAUGGAUAC 21
|||||||||||||||||||||
Sbjct: 385 AAUCGACAUUUGCUACCUAUG 365
>miR6173	Score: 2.0	gi|317746433|gb|HS758650.1|HS758650					cleavage
Query: 1 UUAGCUGUAAACGAUGGAUAC 21
|||||:||||||||:|*||||
Sbjct: 184 AAUCGGCAUUUGCUGCGUAUG 164
>miR6173	Score: 2.0	gi|317744311|gb|HS756990.1|HS756990					cleavage
Query: 1 UUAGCUGUAAACGAUGGAUAC 21
|||||:||||||||:|*||||
Sbjct: 391 AAUCGGCAUUUGCUGCGUAUG 371
>miR6173	Score: 0.0	gi|317742320|gb|HS754713.1|HS754713					cleavage
Query: 1 UUAGCUGUAAACGAUGGAUAC 21
|||||||||||||||||||||
Sbjct: 177 AAUCGACAUUUGCUACCUAUG 157
>miR6173	Score: 2.0	gi|317739816|gb|HS752033.1|HS752033					cleavage
Query: 1 UUAGCUGUAAACGAUGGAUAC 21
|||||:||||||||:|*||||
Sbjct: 435 AAUCGGCAUUUGCUGCGUAUG 415
>miR6173	Score: 0.0	gi|317721221|gb|HS733409.1|HS733409					cleavage
Query: 1 UUAGCUGUAAACGAUGGAUAC 21
|||||||||||||||||||||
Sbjct: 160 AAUCGACAUUUGCUACCUAUG 140
>miR6173	Score: 0.0	gi|317717847|gb|HS729260.1|HS729260					cleavage
Query: 1 UUAGCUGUAAACGAUGGAUAC 21
|||||||||||||||||||||
Sbjct: 404 AAUCGACAUUUGCUACCUAUG 384
>miR6173	Score: 2.0	gi|317716257|gb|HS728484.1|HS728484					cleavage
Query: 1 UUAGCUGUAAACGAUGGAUAC 21
|||||:||||||||:|*||||
Sbjct: 435 AAUCGGCAUUUGCUGCGUAUG 415
>miR6173	Score: 0.0	gi|317712158|gb|HS724387.1|HS724387					cleavage
Query: 1 UUAGCUGUAAACGAUGGAUAC 21
|||||||||||||||||||||
Sbjct: 448 AAUCGACAUUUGCUACCUAUG 428
>miR6173	Score: 2.0	gi|317708190|gb|HS720421.1|HS720421					cleavage
Query: 1 UUAGCUGUAAACGAUGGAUAC 21
|||||:||||||||:|*||||
Sbjct: 435 AAUCGGCAUUUGCUGCGUAUG 415
>miR6173	Score: 2.0	gi|317706199|gb|HS718430.1|HS718430					cleavage
Query: 1 UUAGCUGUAAACGAUGGAUAC 21
|||||:||||||||:|*||||
[truncated: 22,777 more rows]

## Sheet: prediction with TargetFinder
#miRNA_name	target_name	score	match_pos	strand	pairing target and miRNA			inhibiton type
query=miR399d, target=gi|318022636|gb|HS971739.1|HS971739, score=0, range=119-137, strand=1											cleavage
target 5' UACGAGCAAAUCUCCUGCA 3'
:::::::::::::::::::
query 3' AUGCUCGUUUAGAGGACGU 5'
query=miR399d, target=gi|317855557|gb|HS867728.1|HS867728, score=0, range=162-180, strand=1											cleavage
target 5' UACGAGCAAAUCUCCUGCA 3'
:::::::::::::::::::
query 3' AUGCUCGUUUAGAGGACGU 5'
query=miR399d, target=gi|317627689|gb|HS640355.1|HS640355, score=0, range=258-276, strand=1											cleavage
target 5' UACGAGCAAAUCUCCUGCA 3'
:::::::::::::::::::
query 3' AUGCUCGUUUAGAGGACGU 5'
query=miR399d, target=gi|317714430|gb|HS725533.1|HS725533, score=0, range=451-469, strand=1											cleavage
target 5' UACGAGCAAAUCUCCUGCA 3'
:::::::::::::::::::
query 3' AUGCUCGUUUAGAGGACGU 5'
query=miR399d, target=gi|317902020|gb|HS914022.1|HS914022, score=0, range=428-446, strand=1											cleavage
target 5' UACGAGCAAAUCUCCUGCA 3'
:::::::::::::::::::
query 3' AUGCUCGUUUAGAGGACGU 5'
query=miR399d, target=gi|317681149|gb|HS693398.1|HS693398, score=0, range=144-162, strand=1											cleavage
target 5' UACGAGCAAAUCUCCUGCA 3'
:::::::::::::::::::
query 3' AUGCUCGUUUAGAGGACGU 5'
query=miR399d, target=gi|317675959|gb|HS688844.1|HS688844, score=0, range=175-193, strand=1											cleavage
target 5' UACGAGCAAAUCUCCUGCA 3'
:::::::::::::::::::
query 3' AUGCUCGUUUAGAGGACGU 5'
query=miR399d, target=gi|317800107|gb|HS812278.1|HS812278, score=0, range=166-184, strand=1											cleavage
target 5' UACGAGCAAAUCUCCUGCA 3'
:::::::::::::::::::
query 3' AUGCUCGUUUAGAGGACGU 5'
query=miR399d, target=gi|317916530|gb|HS928441.1|HS928441, score=0, range=234-252, strand=1											cleavage
target 5' UACGAGCAAAUCUCCUGCA 3'
:::::::::::::::::::
query 3' AUGCUCGUUUAGAGGACGU 5'
query=miR399d, target=gi|317702613|gb|HS714848.1|HS714848, score=0, range=144-162, strand=1											cleavage
target 5' UACGAGCAAAUCUCCUGCA 3'
:::::::::::::::::::
query 3' AUGCUCGUUUAGAGGACGU 5'
query=miR399d, target=gi|317686784|gb|HS698321.1|HS698321, score=0, range=177-195, strand=1											cleavage
target 5' UACGAGCAAAUCUCCUGCA 3'
:::::::::::::::::::
query 3' AUGCUCGUUUAGAGGACGU 5'
query=miR399d, target=gi|317794057|gb|HS806228.1|HS806228, score=0, range=279-297, strand=1											cleavage
target 5' UACGAGCAAAUCUCCUGCA 3'
:::::::::::::::::::
query 3' AUGCUCGUUUAGAGGACGU 5'
query=miR399d, target=gi|317630868|gb|HS642092.1|HS642092, score=0, range=211-229, strand=1											cleavage
target 5' UACGAGCAAAUCUCCUGCA 3'
:::::::::::::::::::
query 3' AUGCUCGUUUAGAGGACGU 5'
query=miR399d, target=gi|317788159|gb|HS799289.1|HS799289, score=0, range=144-162, strand=1											cleavage
target 5' UACGAGCAAAUCUCCUGCA 3'
:::::::::::::::::::
query 3' AUGCUCGUUUAGAGGACGU 5'
query=miR399d, target=gi|317875040|gb|HS887351.1|HS887351, score=0, range=173-191, strand=-1											cleavage
target 5' UACGAGCAAAUCUCCUGCA 3'
:::::::::::::::::::
query 3' AUGCUCGUUUAGAGGACGU 5'
query=miR399d, target=gi|317595195|gb|HS607889.1|HS607889, score=0, range=396-414, strand=-1											cleavage
target 5' UACGAGCAAAUCUCCUGCA 3'
:::::::::::::::::::
query 3' AUGCUCGUUUAGAGGACGU 5'
query=miR399d, target=gi|317843289|gb|HS855460.1|HS855460, score=0, range=144-162, strand=-1											cleavage
target 5' UACGAGCAAAUCUCCUGCA 3'
:::::::::::::::::::
query 3' AUGCUCGUUUAGAGGACGU 5'
query=miR399d, target=gi|317711358|gb|HS723589.1|HS723589, score=0, range=137-155, strand=-1											cleavage
target 5' UACGAGCAAAUCUCCUGCA 3'
:::::::::::::::::::
query 3' AUGCUCGUUUAGAGGACGU 5'
query=miR399d, target=gi|317724975|gb|HS737200.1|HS737200, score=0, range=154-172, strand=-1											cleavage
target 5' UACGAGCAAAUCUCCUGCA 3'
:::::::::::::::::::
query 3' AUGCUCGUUUAGAGGACGU 5'
query=miR399d, target=gi|317799653|gb|HS811824.1|HS811824, score=1, range=211-228, strand=1											cleavage
target 5' UAC-AGCAAAUCUCCUGCA 3'
::: :::::::::::::::
query 3' AUGCUCGUUUAGAGGACGU 5'
query=miR399d, target=gi|317663872|gb|HS676127.1|HS676127, score=3, range=229-247, strand=1											cleavage
target 5' CACGCUCAAAUCUCCUGCA 3'
::: :::::::::::::
query 3' AUGCUCGUUUAGAGGACGU 5'
query=miR399d, target=gi|317653798|gb|HS665618.1|HS665618, score=3, range=229-247, strand=1											cleavage
target 5' CACGCUCAAAUCUCCUGCA 3'
::: :::::::::::::
query 3' AUGCUCGUUUAGAGGACGU 5'
query=miR399d, target=gi|317817524|gb|HS829247.1|HS829247, score=3, range=229-247, strand=1											cleavage
target 5' CACGCUCAAAUCUCCUGCA 3'
::: :::::::::::::
query 3' AUGCUCGUUUAGAGGACGU 5'
query=miR399d, target=gi|317588098|gb|HS599741.1|HS599741, score=3, range=144-162, strand=1											cleavage
target 5' CACGCUCAAAUCUCCUGCA 3'
::: :::::::::::::
query 3' AUGCUCGUUUAGAGGACGU 5'
query=miR399d, target=gi|317594258|gb|HS606569.1|HS606569, score=3, range=105-123, strand=1											cleavage
target 5' CACGCUCAAAUCUCCUGCA 3'
::: :::::::::::::
query 3' AUGCUCGUUUAGAGGACGU 5'
query=miR399d, target=gi|317618514|gb|HS630805.1|HS630805, score=3, range=105-123, strand=1											cleavage
target 5' CACGCUCAAAUCUCCUGCA 3'
::: :::::::::::::
query 3' AUGCUCGUUUAGAGGACGU 5'
query=miR399d, target=gi|317880999|gb|HS893170.1|HS893170, score=3, range=90-108, strand=-1											cleavage
target 5' CACGCUCAAAUCUCCUGCA 3'
::: :::::::::::::
query 3' AUGCUCGUUUAGAGGACGU 5'
query=miR399d, target=gi|317691122|gb|HS702694.1|HS702694, score=3.5, range=224-242, strand=1											cleavage
target 5' AACUUGCAAAUCUCCUGCG 3'
:: :::::::::::::.
query 3' AUGCUCGUUUAGAGGACGU 5'
query=miR399d, target=gi|317827188|gb|HS839359.1|HS839359, score=3.5, range=408-426, strand=-1											cleavage
target 5' AACUUGCAAAUCUCCUGCG 3'
:: :::::::::::::.
query 3' AUGCUCGUUUAGAGGACGU 5'
query=miR399d, target=gi|317700730|gb|HS713734.1|HS713734, score=3.5, range=407-425, strand=-1											cleavage
target 5' AACUUGCAAAUCUCCUGCG 3'
:: :::::::::::::.
query 3' AUGCUCGUUUAGAGGACGU 5'
query=miR399d, target=gi|317715536|gb|HS727763.1|HS727763, score=3.5, range=407-425, strand=-1											cleavage
target 5' AACUUGCAAAUCUCCUGCG 3'
:: :::::::::::::.
query 3' AUGCUCGUUUAGAGGACGU 5'
query=miR399d, target=gi|317832637|gb|HS844808.1|HS844808, score=3.5, range=40-58, strand=-1											cleavage
target 5' AACUUGCAAAUCUCCUGCG 3'
:: :::::::::::::.
query 3' AUGCUCGUUUAGAGGACGU 5'
query=miR399d, target=gi|317698046|gb|HS708890.1|HS708890, score=3.5, range=109-127, strand=-1											cleavage
target 5' AACUUGCAAAUCUCCUGCG 3'
:: :::::::::::::.
query 3' AUGCUCGUUUAGAGGACGU 5'
query=miR399d, target=gi|317759692|gb|HS771712.1|HS771712, score=3.5, range=109-127, strand=-1											cleavage
target 5' AACUUGCAAAUCUCCUGCG 3'
:: :::::::::::::.
query 3' AUGCUCGUUUAGAGGACGU 5'
query=miR399d, target=gi|317694963|gb|HS707202.1|HS707202, score=3.5, range=137-155, strand=-1											cleavage
target 5' AACUUGCAAAUCUCCUGCG 3'
:: :::::::::::::.
query 3' AUGCUCGUUUAGAGGACGU 5'
query=miR399d, target=gi|317944946|gb|HS956857.1|HS956857, score=3.5, range=68-86, strand=-1											cleavage
target 5' AACUUGCAAAUCUCCUGCG 3'
:: :::::::::::::.
query 3' AUGCUCGUUUAGAGGACGU 5'
query=miR399d, target=gi|317731658|gb|HS743879.1|HS743879, score=4, range=99-117, strand=1											cleavage
target 5' UGCAAGCAAAUCCCCUGCG 3'
:.: :::::::: :::::.
query 3' AUGCUCGUUUAGAGGACGU 5'
query=miR399d, target=gi|317706768|gb|HS720172.1|HS720172, score=4, range=340-358, strand=1											cleavage
target 5' UGCAAGCAAAUCCCCUGCG 3'
:.: :::::::: :::::.
query 3' AUGCUCGUUUAGAGGACGU 5'
query=miR399d, target=gi|317983802|gb|HS966238.1|HS966238, score=4, range=96-114, strand=1											cleavage
target 5' UGCAAGCAAAUCCCCUGCG 3'
:.: :::::::: :::::.
query 3' AUGCUCGUUUAGAGGACGU 5'
query=miR399d, target=gi|317649245|gb|HS661508.1|HS661508, score=4, range=143-161, strand=1											cleavage
target 5' UGCAAGCAAAUCCCCUGCG 3'
:.: :::::::: :::::.
query 3' AUGCUCGUUUAGAGGACGU 5'
query=miR399d, target=gi|317880356|gb|HS892527.1|HS892527, score=4, range=293-311, strand=1											cleavage
target 5' UGCAAGCAAAUCCCCUGCG 3'
:.: :::::::: :::::.
query 3' AUGCUCGUUUAGAGGACGU 5'
query=miR399d, target=gi|317891009|gb|HS903180.1|HS903180, score=4, range=340-358, strand=1											cleavage
target 5' UGCAAGCAAAUCCCCUGCG 3'
:.: :::::::: :::::.
query 3' AUGCUCGUUUAGAGGACGU 5'
query=miR399d, target=gi|317853528|gb|HS865706.1|HS865706, score=4, range=359-377, strand=1											cleavage
target 5' UGCAAGCAAAUCCCCUGCG 3'
:.: :::::::: :::::.
query 3' AUGCUCGUUUAGAGGACGU 5'
query=miR399d, target=gi|317916858|gb|HS928769.1|HS928769, score=4, range=299-317, strand=1											cleavage
target 5' UGCAAGCAAAUCCCCUGCG 3'
:.: :::::::: :::::.
query 3' AUGCUCGUUUAGAGGACGU 5'
query=miR399d, target=gi|317852907|gb|HS865078.1|HS865078, score=4, range=302-320, strand=1											cleavage
target 5' UGCAAGCAAAUCCCCUGCG 3'
:.: :::::::: :::::.
query 3' AUGCUCGUUUAGAGGACGU 5'
query=miR399d, target=gi|317833846|gb|HS846017.1|HS846017, score=4, range=151-169, strand=1											cleavage
target 5' UGCAAGCAAAUCCCCUGCG 3'
:.: :::::::: :::::.
query 3' AUGCUCGUUUAGAGGACGU 5'
query=miR399d, target=gi|317695477|gb|HS707716.1|HS707716, score=4, range=99-117, strand=1											cleavage
target 5' UGCAAGCAAAUCCCCUGCG 3'
:.: :::::::: :::::.
query 3' AUGCUCGUUUAGAGGACGU 5'
query=miR399d, target=gi|317712740|gb|HS724969.1|HS724969, score=4, range=298-316, strand=1											cleavage
target 5' UGCAAGCAAAUCCCCUGCG 3'
:.: :::::::: :::::.
query 3' AUGCUCGUUUAGAGGACGU 5'
query=miR399d, target=gi|317854067|gb|HS866245.1|HS866245, score=4, range=298-316, strand=1											cleavage
target 5' UGCAAGCAAAUCCCCUGCG 3'
:.: :::::::: :::::.
query 3' AUGCUCGUUUAGAGGACGU 5'
query=miR399d, target=gi|317861236|gb|HS873407.1|HS873407, score=4, range=96-114, strand=1											cleavage
target 5' UGCAAGCAAAUCCCCUGCG 3'
:.: :::::::: :::::.
query 3' AUGCUCGUUUAGAGGACGU 5'
query=miR399d, target=gi|317646743|gb|HS658316.1|HS658316, score=4, range=376-394, strand=1											cleavage
target 5' UGCAAGCAAAUCCCCUGCG 3'
:.: :::::::: :::::.
query 3' AUGCUCGUUUAGAGGACGU 5'
query=miR399d, target=gi|317632821|gb|HS645102.1|HS645102, score=4, range=317-335, strand=1											cleavage
target 5' UGCAAGCAAAUCCCCUGCG 3'
:.: :::::::: :::::.
query 3' AUGCUCGUUUAGAGGACGU 5'
query=miR399d, target=gi|317695861|gb|HS708100.1|HS708100, score=4, range=99-117, strand=1											cleavage
target 5' UGCAAGCAAAUCCCCUGCG 3'
:.: :::::::: :::::.
query 3' AUGCUCGUUUAGAGGACGU 5'
query=miR399d, target=gi|317759403|gb|HS771423.1|HS771423, score=4, range=274-292, strand=1											cleavage
target 5' UGCAAGCAAAUCCCCUGCG 3'
:.: :::::::: :::::.
query 3' AUGCUCGUUUAGAGGACGU 5'
query=miR399d, target=gi|317894156|gb|HS906115.1|HS906115, score=4, range=383-401, strand=1											cleavage
target 5' UGCAAGCAAAUCCCCUGCG 3'
:.: :::::::: :::::.
query 3' AUGCUCGUUUAGAGGACGU 5'
query=miR399d, target=gi|317853361|gb|HS865539.1|HS865539, score=4, range=145-163, strand=1											cleavage
target 5' UGCAAGCAAAUCCCCUGCG 3'
:.: :::::::: :::::.
query 3' AUGCUCGUUUAGAGGACGU 5'
query=miR399d, target=gi|317631125|gb|HS642349.1|HS642349, score=4, range=259-277, strand=1											cleavage
target 5' UGCAAGCAAAUCCCCUGCG 3'
:.: :::::::: :::::.
query 3' AUGCUCGUUUAGAGGACGU 5'
query=miR399d, target=gi|317891384|gb|HS903733.1|HS903733, score=4, range=53-71, strand=1											cleavage
target 5' UGCAAGCAAAUCCCCUGCG 3'
:.: :::::::: :::::.
query 3' AUGCUCGUUUAGAGGACGU 5'
query=miR399d, target=gi|317794552|gb|HS806723.1|HS806723, score=4, range=99-117, strand=1											cleavage
target 5' UGCAAGCAAAUCCCCUGCG 3'
:.: :::::::: :::::.
query 3' AUGCUCGUUUAGAGGACGU 5'
query=miR399d, target=gi|317645267|gb|HS658792.1|HS658792, score=4, range=99-117, strand=1											cleavage
target 5' UGCAAGCAAAUCCCCUGCG 3'
:.: :::::::: :::::.
query 3' AUGCUCGUUUAGAGGACGU 5'
query=miR399d, target=gi|317782774|gb|HS794945.1|HS794945, score=4, range=240-258, strand=1											cleavage
target 5' UGCAAGCAAAUCCCCUGCG 3'
:.: :::::::: :::::.
query 3' AUGCUCGUUUAGAGGACGU 5'
query=miR399d, target=gi|317628612|gb|HS641276.1|HS641276, score=4, range=414-432, strand=1											cleavage
target 5' UGCAAGCAAAUCCCCUGCG 3'
:.: :::::::: :::::.
query 3' AUGCUCGUUUAGAGGACGU 5'
query=miR399d, target=gi|317662355|gb|HS673844.1|HS673844, score=4, range=271-289, strand=1											cleavage
target 5' UGCAAGCAAAUCCCCUGCG 3'
:.: :::::::: :::::.
query 3' AUGCUCGUUUAGAGGACGU 5'
query=miR399d, target=gi|317810819|gb|HS822990.1|HS822990, score=4, range=287-304, strand=1											translational inhibition
target 5' CACGAGCAAA-CUUCUGCA 3'
::::::::: ::.:::::
query 3' AUGCUCGUUUAGAGGACGU 5'
query=miR399d, target=gi|317634199|gb|HS646476.1|HS646476, score=4, range=134-151, strand=1											translational inhibition
target 5' CACGAGCAAA-CUUCUGCA 3'
::::::::: ::.:::::
query 3' AUGCUCGUUUAGAGGACGU 5'
query=miR399d, target=gi|317829848|gb|HS842019.1|HS842019, score=4, range=299-316, strand=1											translational inhibition
target 5' CACGAGCAAA-CUUCUGCA 3'
::::::::: ::.:::::
query 3' AUGCUCGUUUAGAGGACGU 5'
query=miR399d, target=gi|317971118|gb|HS968973.1|HS968973, score=4, range=230-247, strand=1											translational inhibition
target 5' CACGAGCAAA-CUUCUGCA 3'
::::::::: ::.:::::
query 3' AUGCUCGUUUAGAGGACGU 5'
query=miR399d, target=gi|317641364|gb|HS653272.1|HS653272, score=4, range=287-304, strand=1											translational inhibition
target 5' CACGAGCAAA-CUUCUGCA 3'
::::::::: ::.:::::
query 3' AUGCUCGUUUAGAGGACGU 5'
query=miR399d, target=gi|317696700|gb|HS709382.1|HS709382, score=4, range=325-342, strand=1											translational inhibition
target 5' CACGAGCAAA-CUUCUGCA 3'
::::::::: ::.:::::
query 3' AUGCUCGUUUAGAGGACGU 5'
query=miR399d, target=gi|317911342|gb|HS923106.1|HS923106, score=4, range=201-218, strand=1											translational inhibition
target 5' CACGAGCAAA-CUUCUGCA 3'
::::::::: ::.:::::
query 3' AUGCUCGUUUAGAGGACGU 5'
query=miR399d, target=gi|317630959|gb|HS642183.1|HS642183, score=4, range=333-350, strand=1											translational inhibition
target 5' CACGAGCAAA-CUUCUGCA 3'
::::::::: ::.:::::
query 3' AUGCUCGUUUAGAGGACGU 5'
query=miR399d, target=gi|317700139|gb|HS713143.1|HS713143, score=4, range=196-215, strand=1											cleavage
target 5' UGUGCAACAAAUCUCUUGCA 3'
:..: : ::::::::.::::
query 3' AUGC-UCGUUUAGAGGACGU 5'
query=miR399d, target=gi|317718795|gb|HS731020.1|HS731020, score=4, range=196-215, strand=1											cleavage
target 5' UGUGCAACAAAUCUCUUGCA 3'
:..: : ::::::::.::::
query 3' AUGC-UCGUUUAGAGGACGU 5'
query=miR399d, target=gi|317995531|gb|HS967412.1|HS967412, score=4, range=386-403, strand=1											cleavage
target 5' CACGGGCAAAUC-CCUGCG 3'
:::.::::::: :::::.
query 3' AUGCUCGUUUAGAGGACGU 5'
query=miR399d, target=gi|317830457|gb|HS842242.1|HS842242, score=4, range=414-431, strand=1											translational inhibition
target 5' UACG-UCAAGUUUCCUGCA 3'
:::: :::.:.:::::::
query 3' AUGCUCGUUUAGAGGACGU 5'
query=miR399d, target=gi|317610939|gb|HS623877.1|HS623877, score=4, range=325-342, strand=1											translational inhibition
target 5' UACG-UCAAGUUUCCUGCA 3'
:::: :::.:.:::::::
query 3' AUGCUCGUUUAGAGGACGU 5'
query=miR399d, target=gi|317595523|gb|HS608217.1|HS608217, score=4, range=338-355, strand=1											translational inhibition
target 5' UACG-UCAAGUUUCCUGCA 3'
:::: :::.:.:::::::
query 3' AUGCUCGUUUAGAGGACGU 5'
query=miR399d, target=gi|317800830|gb|HS813335.1|HS813335, score=4, range=345-362, strand=1											translational inhibition
target 5' UACG-UCAAGUUUCCUGCA 3'
:::: :::.:.:::::::
query 3' AUGCUCGUUUAGAGGACGU 5'
query=miR399d, target=gi|317694090|gb|HS705538.1|HS705538, score=4, range=146-163, strand=1											translational inhibition
target 5' UACG-UCAAGUUUCCUGCA 3'
:::: :::.:.:::::::
query 3' AUGCUCGUUUAGAGGACGU 5'
query=miR399d, target=gi|317746376|gb|HS758593.1|HS758593, score=4, range=146-163, strand=1											translational inhibition
target 5' UACG-UCAAGUUUCCUGCA 3'
:::: :::.:.:::::::
query 3' AUGCUCGUUUAGAGGACGU 5'
query=miR399d, target=gi|317652000|gb|HS666718.1|HS666718, score=4, range=146-163, strand=1											translational inhibition
target 5' UACG-UCAAGUUUCCUGCA 3'
:::: :::.:.:::::::
query 3' AUGCUCGUUUAGAGGACGU 5'
query=miR399d, target=gi|317639247|gb|HS651657.1|HS651657, score=4, range=146-163, strand=1											translational inhibition
target 5' UACG-UCAAGUUUCCUGCA 3'
:::: :::.:.:::::::
query 3' AUGCUCGUUUAGAGGACGU 5'
query=miR399d, target=gi|317673305|gb|HS685556.1|HS685556, score=4, range=146-163, strand=1											translational inhibition
target 5' UACG-UCAAGUUUCCUGCA 3'
:::: :::.:.:::::::
query 3' AUGCUCGUUUAGAGGACGU 5'
query=miR399d, target=gi|317648733|gb|HS660996.1|HS660996, score=4, range=146-163, strand=1											translational inhibition
target 5' UACG-UCAAGUUUCCUGCA 3'
:::: :::.:.:::::::
query 3' AUGCUCGUUUAGAGGACGU 5'
query=miR399d, target=gi|317583323|gb|HS599322.1|HS599322, score=4, range=44-61, strand=1											translational inhibition
target 5' UACG-UCAAGUUUCCUGCA 3'
:::: :::.:.:::::::
query 3' AUGCUCGUUUAGAGGACGU 5'
query=miR399d, target=gi|317624565|gb|HS636850.1|HS636850, score=4, range=83-101, strand=1											cleavage
target 5' UUCCCGCAAAUUUCCUGCA 3'
: : ::::::.:::::::
query 3' AUGCUCGUUUAGAGGACGU 5'
query=miR399d, target=gi|317914492|gb|HS926403.1|HS926403, score=4, range=90-108, strand=1											cleavage
target 5' UUCCCGCAAAUUUCCUGCA 3'
: : ::::::.:::::::
query 3' AUGCUCGUUUAGAGGACGU 5'
query=miR399d, target=gi|317643585|gb|HS655854.1|HS655854, score=4, range=413-431, strand=1											cleavage
target 5' CACACUCAAAUCUCCUGCA 3'
:: :::::::::::::
query 3' AUGCUCGUUUAGAGGACGU 5'
query=miR399d, target=gi|317765872|gb|HS777394.1|HS777394, score=4, range=430-447, strand=1											cleavage
target 5' UCCGA-CAAAUCUCCCGCA 3'
: ::: ::::::::: :::
query 3' AUGCUCGUUUAGAGGACGU 5'
query=miR399d, target=gi|317819570|gb|HS831836.1|HS831836, score=4, range=383-400, strand=1											cleavage
target 5' UGCAAGCAAAUC-CCUGCG 3'
:.: :::::::: :::::.
query 3' AUGCUCGUUUAGAGGACGU 5'
query=miR399d, target=gi|317653676|gb|HS665496.1|HS665496, score=4, range=415-432, strand=1											cleavage
target 5' UGCAAGCAAAUC-CCUGCG 3'
:.: :::::::: :::::.
query 3' AUGCUCGUUUAGAGGACGU 5'
query=miR399d, target=gi|317635680|gb|HS647476.1|HS647476, score=4, range=155-174, strand=-1											translational inhibition
target 5' UACGGUGCAGAUCUUCUGCG 3'
::::. :::.::::.::::.
query 3' AUGCU-CGUUUAGAGGACGU 5'
query=miR399d, target=gi|317972654|gb|HS969084.1|HS969084, score=4, range=31-49, strand=-1											cleavage
target 5' UGCAAGCAAAUCCCCUGCG 3'
:.: :::::::: :::::.
query 3' AUGCUCGUUUAGAGGACGU 5'
query=miR399d, target=gi|317599128|gb|HS612490.1|HS612490, score=4, range=368-386, strand=-1											cleavage
target 5' UGCAAGCAAAUCCCCUGCG 3'
:.: :::::::: :::::.
query 3' AUGCUCGUUUAGAGGACGU 5'
query=miR399d, target=gi|317662235|gb|HS673724.1|HS673724, score=4, range=4-22, strand=-1											cleavage
target 5' UGCAAGCAAAUCCCCUGCG 3'
:.: :::::::: :::::.
query 3' AUGCUCGUUUAGAGGACGU 5'
query=miR399d, target=gi|317654926|gb|HS667185.1|HS667185, score=4, range=175-193, strand=-1											cleavage
target 5' UGCAAGCAAAUCCCCUGCG 3'
:.: :::::::: :::::.
query 3' AUGCUCGUUUAGAGGACGU 5'
query=miR399d, target=gi|317798233|gb|HS809760.1|HS809760, score=4, range=402-420, strand=-1											cleavage
target 5' UGCAAGCAAAUCCCCUGCG 3'
:.: :::::::: :::::.
query 3' AUGCUCGUUUAGAGGACGU 5'
query=miR399d, target=gi|317679804|gb|HS690580.1|HS690580, score=4, range=199-217, strand=-1											cleavage
target 5' UGCAAGCAAAUCCCCUGCG 3'
:.: :::::::: :::::.
query 3' AUGCUCGUUUAGAGGACGU 5'
query=miR399d, target=gi|317706560|gb|HS719964.1|HS719964, score=4, range=364-382, strand=-1											cleavage
target 5' UGCAAGCAAAUCCCCUGCG 3'
:.: :::::::: :::::.
query 3' AUGCUCGUUUAGAGGACGU 5'
query=miR399d, target=gi|317651968|gb|HS666686.1|HS666686, score=4, range=363-381, strand=-1											cleavage
target 5' UGCAAGCAAAUCCCCUGCG 3'
:.: :::::::: :::::.
query 3' AUGCUCGUUUAGAGGACGU 5'
query=miR399d, target=gi|317932116|gb|HS944027.1|HS944027, score=4, range=302-321, strand=-1											translational inhibition
target 5' UCCGAGCCGAGUCUCCUGCA 3'
: :::: :.:.:::::::::
query 3' AUGCUC-GUUUAGAGGACGU 5'
query=miR399d, target=gi|317925808|gb|HS937719.1|HS937719, score=4, range=144-163, strand=-1											translational inhibition
target 5' UACCAUGCAAGUCUCUUGCA 3'
::: : ::::.::::.::::
query 3' AUGCU-CGUUUAGAGGACGU 5'
query=miR399d, target=gi|317810499|gb|HS822670.1|HS822670, score=4, range=332-349, strand=-1											translational inhibition
target 5' CACGAGCAAA-CUUCUGCA 3'
::::::::: ::.:::::
query 3' AUGCUCGUUUAGAGGACGU 5'
query=miR399d, target=gi|317686049|gb|HS699658.1|HS699658, score=4, range=61-78, strand=-1											translational inhibition
target 5' CACGAGCAAA-CUUCUGCA 3'
::::::::: ::.:::::
query 3' AUGCUCGUUUAGAGGACGU 5'
query=miR399d, target=gi|317898460|gb|HS910631.1|HS910631, score=4, range=165-182, strand=-1											translational inhibition
target 5' CACGAGCAAA-CUUCUGCA 3'
::::::::: ::.:::::
query 3' AUGCUCGUUUAGAGGACGU 5'
query=miR399d, target=gi|317838636|gb|HS850807.1|HS850807, score=4, range=486-503, strand=-1											translational inhibition
target 5' CACGAGCAAA-CUUCUGCA 3'
::::::::: ::.:::::
query 3' AUGCUCGUUUAGAGGACGU 5'
query=miR399d, target=gi|317926827|gb|HS938792.1|HS938792, score=4, range=179-196, strand=-1											translational inhibition
target 5' CACGAGCAAA-CUUCUGCA 3'
::::::::: ::.:::::
query 3' AUGCUCGUUUAGAGGACGU 5'
query=miR399d, target=gi|317870677|gb|HS882848.1|HS882848, score=4, range=304-321, strand=-1											translational inhibition
target 5' CACGAGCAAA-CUUCUGCA 3'
::::::::: ::.:::::
query 3' AUGCUCGUUUAGAGGACGU 5'
query=miR399d, target=gi|317669381|gb|HS680419.1|HS680419, score=4, range=248-265, strand=-1											translational inhibition
target 5' CACGAGCAAA-CUUCUGCA 3'
::::::::: ::.:::::
query 3' AUGCUCGUUUAGAGGACGU 5'
query=miR399d, target=gi|317685819|gb|HS699430.1|HS699430, score=4, range=75-92, strand=-1											translational inhibition
target 5' CACGAGCAAA-CUUCUGCA 3'
::::::::: ::.:::::
query 3' AUGCUCGUUUAGAGGACGU 5'
query=miR399d, target=gi|317848201|gb|HS860372.1|HS860372, score=4, range=99-116, strand=-1											translational inhibition
target 5' CACGAGCAAA-CUUCUGCA 3'
::::::::: ::.:::::
query 3' AUGCUCGUUUAGAGGACGU 5'
query=miR399d, target=gi|317638493|gb|HS650768.1|HS650768, score=4, range=177-194, strand=-1											translational inhibition
target 5' CACGAGCAAA-CUUCUGCA 3'
::::::::: ::.:::::
query 3' AUGCUCGUUUAGAGGACGU 5'
query=miR399d, target=gi|317693187|gb|HS706212.1|HS706212, score=4, range=216-233, strand=-1											translational inhibition
target 5' CACGAGCAAA-CUUCUGCA 3'
::::::::: ::.:::::
query 3' AUGCUCGUUUAGAGGACGU 5'
query=miR399d, target=gi|317796374|gb|HS808648.1|HS808648, score=4, range=152-169, strand=-1											translational inhibition
target 5' CACGAGCAAA-CUUCUGCA 3'
::::::::: ::.:::::
query 3' AUGCUCGUUUAGAGGACGU 5'
query=miR399d, target=gi|317926480|gb|HS938391.1|HS938391, score=4, range=189-206, strand=-1											translational inhibition
target 5' CACGAGCAAA-CUUCUGCA 3'
::::::::: ::.:::::
query 3' AUGCUCGUUUAGAGGACGU 5'
query=miR399d, target=gi|317904501|gb|HS916672.1|HS916672, score=4, range=179-196, strand=-1											translational inhibition
target 5' CACGAGCAAA-CUUCUGCA 3'
::::::::: ::.:::::
query 3' AUGCUCGUUUAGAGGACGU 5'
query=miR399d, target=gi|317934229|gb|HS946140.1|HS946140, score=4, range=169-186, strand=-1											translational inhibition
target 5' CACGAGCAAA-CUUCUGCA 3'
::::::::: ::.:::::
query 3' AUGCUCGUUUAGAGGACGU 5'
query=miR399d, target=gi|317994602|gb|HS966933.1|HS966933, score=4, range=237-254, strand=-1											translational inhibition
target 5' CACGAGCAAA-CUUCUGCA 3'
::::::::: ::.:::::
query 3' AUGCUCGUUUAGAGGACGU 5'
query=miR399d, target=gi|317795445|gb|HS807616.1|HS807616, score=4, range=104-121, strand=-1											translational inhibition
target 5' CACGAGCAAA-CUUCUGCA 3'
::::::::: ::.:::::
query 3' AUGCUCGUUUAGAGGACGU 5'
query=miR399d, target=gi|317645494|gb|HS659019.1|HS659019, score=4, range=246-263, strand=-1											translational inhibition
target 5' CACGAGCAAA-CUUCUGCA 3'
::::::::: ::.:::::
query 3' AUGCUCGUUUAGAGGACGU 5'
query=miR399d, target=gi|317713150|gb|HS725952.1|HS725952, score=4, range=224-241, strand=-1											translational inhibition
target 5' CACGAGCAAA-CUUCUGCA 3'
::::::::: ::.:::::
query 3' AUGCUCGUUUAGAGGACGU 5'
query=miR399d, target=gi|317840103|gb|HS852234.1|HS852234, score=4, range=320-337, strand=-1											translational inhibition
target 5' CACGAGCAAA-CUUCUGCA 3'
::::::::: ::.:::::
query 3' AUGCUCGUUUAGAGGACGU 5'
query=miR399d, target=gi|317687306|gb|HS698843.1|HS698843, score=4, range=99-116, strand=-1											translational inhibition
target 5' CACGAGCAAA-CUUCUGCA 3'
::::::::: ::.:::::
query 3' AUGCUCGUUUAGAGGACGU 5'
query=miR399d, target=gi|317830977|gb|HS842959.1|HS842959, score=4, range=218-235, strand=-1											translational inhibition
target 5' CACGAGCAAA-CUUCUGCA 3'
::::::::: ::.:::::
query 3' AUGCUCGUUUAGAGGACGU 5'
query=miR399d, target=gi|317760943|gb|HS773144.1|HS773144, score=4, range=248-265, strand=-1											translational inhibition
target 5' CACGAGCAAA-CUUCUGCA 3'
::::::::: ::.:::::
query 3' AUGCUCGUUUAGAGGACGU 5'
query=miR399d, target=gi|317893414|gb|HS905585.1|HS905585, score=4, range=232-249, strand=-1											translational inhibition
target 5' CACGAGCAAA-CUUCUGCA 3'
::::::::: ::.:::::
query 3' AUGCUCGUUUAGAGGACGU 5'
query=miR399d, target=gi|317684136|gb|HS696830.1|HS696830, score=4, range=109-126, strand=-1											translational inhibition
target 5' CACGAGCAAA-CUUCUGCA 3'
::::::::: ::.:::::
query 3' AUGCUCGUUUAGAGGACGU 5'
query=miR399d, target=gi|317938405|gb|HS950316.1|HS950316, score=4, range=179-196, strand=-1											translational inhibition
target 5' CACGAGCAAA-CUUCUGCA 3'
::::::::: ::.:::::
query 3' AUGCUCGUUUAGAGGACGU 5'
query=miR399d, target=gi|317890906|gb|HS903077.1|HS903077, score=4, range=232-249, strand=-1											translational inhibition
target 5' CACGAGCAAA-CUUCUGCA 3'
::::::::: ::.:::::
query 3' AUGCUCGUUUAGAGGACGU 5'
query=miR399d, target=gi|317819666|gb|HS831932.1|HS831932, score=4, range=213-230, strand=-1											translational inhibition
target 5' CACGAGCAAA-CUUCUGCA 3'
::::::::: ::.:::::
query 3' AUGCUCGUUUAGAGGACGU 5'
query=miR399d, target=gi|317867682|gb|HS879853.1|HS879853, score=4, range=228-245, strand=-1											translational inhibition
target 5' CACGAGCAAA-CUUCUGCA 3'
::::::::: ::.:::::
query 3' AUGCUCGUUUAGAGGACGU 5'
query=miR399d, target=gi|317698323|gb|HS710560.1|HS710560, score=4, range=359-378, strand=-1											cleavage
target 5' UGUGCAACAAAUCUCUUGCA 3'
:..: : ::::::::.::::
query 3' AUGC-UCGUUUAGAGGACGU 5'
query=miR399d, target=gi|317895519|gb|HS907690.1|HS907690, score=4, range=439-456, strand=-1											translational inhibition
target 5' UAC-AGCAACUUUCCUGCA 3'
::: ::::: :.:::::::
query 3' AUGCUCGUUUAGAGGACGU 5'
query=miR399d, target=gi|317797815|gb|HS810444.1|HS810444, score=4, range=250-268, strand=-1											cleavage
target 5' UUCCCGCAAAUUUCCUGCA 3'
: : ::::::.:::::::
query 3' AUGCUCGUUUAGAGGACGU 5'
query=miR399d, target=gi|317823402|gb|HS835573.1|HS835573, score=4, range=112-130, strand=-1											cleavage
target 5' UUCCCGCAAAUUUCCUGCA 3'
: : ::::::.:::::::
query 3' AUGCUCGUUUAGAGGACGU 5'
query=miR399d, target=gi|317660234|gb|HS674520.1|HS674520, score=4, range=111-129, strand=-1											cleavage
target 5' UUCCCGCAAAUUUCCUGCA 3'
: : ::::::.:::::::
query 3' AUGCUCGUUUAGAGGACGU 5'
query=miR399d, target=gi|317713935|gb|HS726737.1|HS726737, score=4, range=112-130, strand=-1											cleavage
target 5' UUCCCGCAAAUUUCCUGCA 3'
: : ::::::.:::::::
query 3' AUGCUCGUUUAGAGGACGU 5'
query=miR399d, target=gi|317687195|gb|HS698732.1|HS698732, score=4, range=112-130, strand=-1											cleavage
target 5' UUCCCGCAAAUUUCCUGCA 3'
: : ::::::.:::::::
query 3' AUGCUCGUUUAGAGGACGU 5'
query=miR399d, target=gi|317734853|gb|HS747072.1|HS747072, score=4, range=282-300, strand=-1											cleavage
target 5' UUCCCGCAAAUUUCCUGCA 3'
: : ::::::.:::::::
query 3' AUGCUCGUUUAGAGGACGU 5'
query=miR399d, target=gi|317731847|gb|HS744068.1|HS744068, score=4, range=112-130, strand=-1											cleavage
target 5' UUCCCGCAAAUUUCCUGCA 3'
: : ::::::.:::::::
query 3' AUGCUCGUUUAGAGGACGU 5'
query=miR399d, target=gi|317745089|gb|HS757306.1|HS757306, score=4, range=112-130, strand=-1											cleavage
target 5' UUCCCGCAAAUUUCCUGCA 3'
: : ::::::.:::::::
query 3' AUGCUCGUUUAGAGGACGU 5'
query=miR399d, target=gi|317811299|gb|HS823470.1|HS823470, score=4, range=181-199, strand=-1											cleavage
target 5' UUCCCGCAAAUUUCCUGCA 3'
: : ::::::.:::::::
query 3' AUGCUCGUUUAGAGGACGU 5'
query=miR399d, target=gi|317683236|gb|HS695483.1|HS695483, score=4, range=34-52, strand=-1											cleavage
target 5' UUCCCGCAAAUUUCCUGCA 3'
: : ::::::.:::::::
query 3' AUGCUCGUUUAGAGGACGU 5'
query=miR399d, target=gi|317654468|gb|HS666288.1|HS666288, score=4, range=447-465, strand=-1											cleavage
target 5' UUCCCGCAAAUUUCCUGCA 3'
: : ::::::.:::::::
query 3' AUGCUCGUUUAGAGGACGU 5'
query=miR399d, target=gi|317776041|gb|HS788214.1|HS788214, score=4, range=250-268, strand=-1											cleavage
target 5' UUCCCGCAAAUUUCCUGCA 3'
: : ::::::.:::::::
query 3' AUGCUCGUUUAGAGGACGU 5'
query=miR399d, target=gi|317804872|gb|HS817043.1|HS817043, score=4, range=244-262, strand=-1											cleavage
target 5' UUCCCGCAAAUUUCCUGCA 3'
: : ::::::.:::::::
query 3' AUGCUCGUUUAGAGGACGU 5'
query=miR399d, target=gi|317886583|gb|HS898754.1|HS898754, score=4, range=125-143, strand=-1											cleavage
target 5' UUCCCGCAAAUUUCCUGCA 3'
: : ::::::.:::::::
query 3' AUGCUCGUUUAGAGGACGU 5'
query=miR399d, target=gi|317939827|gb|HS952016.1|HS952016, score=4, range=185-203, strand=-1											cleavage
target 5' UUCCCGCAAAUUUCCUGCA 3'
: : ::::::.:::::::
query 3' AUGCUCGUUUAGAGGACGU 5'
query=miR399d, target=gi|317839558|gb|HS851689.1|HS851689, score=4, range=112-130, strand=-1											cleavage
target 5' UUCCCGCAAAUUUCCUGCA 3'
: : ::::::.:::::::
query 3' AUGCUCGUUUAGAGGACGU 5'
query=miR7697-3p, target=gi|317851630|gb|HS863801.1|HS863801, score=1, range=33-53, strand=1											cleavage
target 5' CAUCCGAUUAUUCGACCGGUA 3'
::::::::::::::::::::
query 3' AUAGGCUAAUAAGCUGGCCAU 5'
query=miR7697-3p, target=gi|317690146|gb|HS701718.1|HS701718, score=1, range=143-163, strand=1											cleavage
target 5' CAUCCGAUUAUUCGACCGGUA 3'
::::::::::::::::::::
query 3' AUAGGCUAAUAAGCUGGCCAU 5'
query=miR7697-3p, target=gi|317638843|gb|HS651253.1|HS651253, score=1, range=143-163, strand=1											cleavage
target 5' CAUCCGAUUAUUCGACCGGUA 3'
::::::::::::::::::::
query 3' AUAGGCUAAUAAGCUGGCCAU 5'
query=miR7697-3p, target=gi|317813707|gb|HS825719.1|HS825719, score=1, range=143-163, strand=1											cleavage
target 5' CAUCCGAUUAUUCGACCGGUA 3'
::::::::::::::::::::
query 3' AUAGGCUAAUAAGCUGGCCAU 5'
query=miR7697-3p, target=gi|317742286|gb|HS754679.1|HS754679, score=1, range=143-163, strand=1											cleavage
target 5' CAUCCGAUUAUUCGACCGGUA 3'
::::::::::::::::::::
query 3' AUAGGCUAAUAAGCUGGCCAU 5'
query=miR7697-3p, target=gi|317702317|gb|HS714552.1|HS714552, score=1, range=33-53, strand=1											cleavage
target 5' CAUCCGAUUAUUCGACCGGUA 3'
::::::::::::::::::::
query 3' AUAGGCUAAUAAGCUGGCCAU 5'
query=miR7697-3p, target=gi|317758394|gb|HS770599.1|HS770599, score=1, range=143-163, strand=1											cleavage
target 5' CAUCCGAUUAUUCGACCGGUA 3'
::::::::::::::::::::
query 3' AUAGGCUAAUAAGCUGGCCAU 5'
query=miR7697-3p, target=gi|317731527|gb|HS743748.1|HS743748, score=1, range=143-163, strand=1											cleavage
target 5' CAUCCGAUUAUUCGACCGGUA 3'
::::::::::::::::::::
query 3' AUAGGCUAAUAAGCUGGCCAU 5'
query=miR7697-3p, target=gi|317615671|gb|HS626564.1|HS626564, score=1, range=166-186, strand=1											cleavage
target 5' CAUCCGAUUAUUCGACCGGUA 3'
::::::::::::::::::::
query 3' AUAGGCUAAUAAGCUGGCCAU 5'
query=miR7697-3p, target=gi|317705180|gb|HS715978.1|HS715978, score=1, range=245-265, strand=1											cleavage
target 5' CAUCCGAUUAUUCGACCGGUA 3'
::::::::::::::::::::
query 3' AUAGGCUAAUAAGCUGGCCAU 5'
query=miR7697-3p, target=gi|317949620|gb|HS961294.1|HS961294, score=1, range=255-275, strand=1											cleavage
target 5' CAUCCGAUUAUUCGACCGGUA 3'
::::::::::::::::::::
query 3' AUAGGCUAAUAAGCUGGCCAU 5'
query=miR7697-3p, target=gi|317679082|gb|HS692369.1|HS692369, score=1, range=288-308, strand=1											cleavage
target 5' CAUCCGAUUAUUCGACCGGUA 3'
::::::::::::::::::::
query 3' AUAGGCUAAUAAGCUGGCCAU 5'
query=miR7697-3p, target=gi|317837556|gb|HS848948.1|HS848948, score=1, range=294-314, strand=1											cleavage
target 5' CAUCCGAUUAUUCGACCGGUA 3'
::::::::::::::::::::
query 3' AUAGGCUAAUAAGCUGGCCAU 5'
query=miR7697-3p, target=gi|317779689|gb|HS791860.1|HS791860, score=1, range=293-313, strand=1											cleavage
target 5' CAUCCGAUUAUUCGACCGGUA 3'
::::::::::::::::::::
query 3' AUAGGCUAAUAAGCUGGCCAU 5'
query=miR7697-3p, target=gi|317744735|gb|HS756333.1|HS756333, score=1, range=295-315, strand=1											cleavage
target 5' CAUCCGAUUAUUCGACCGGUA 3'
::::::::::::::::::::
query 3' AUAGGCUAAUAAGCUGGCCAU 5'
query=miR7697-3p, target=gi|317629382|gb|HS639358.1|HS639358, score=1, range=252-272, strand=1											cleavage
target 5' CAUCCGAUUAUUCGACCGGUA 3'
::::::::::::::::::::
query 3' AUAGGCUAAUAAGCUGGCCAU 5'
query=miR7697-3p, target=gi|317655404|gb|HS667663.1|HS667663, score=1, range=293-313, strand=1											cleavage
target 5' CAUCCGAUUAUUCGACCGGUA 3'
::::::::::::::::::::
query 3' AUAGGCUAAUAAGCUGGCCAU 5'
query=miR7697-3p, target=gi|317756324|gb|HS768870.1|HS768870, score=1, range=293-313, strand=1											cleavage
target 5' CAUCCGAUUAUUCGACCGGUA 3'
::::::::::::::::::::
query 3' AUAGGCUAAUAAGCUGGCCAU 5'
query=miR7697-3p, target=gi|317751306|gb|HS762653.1|HS762653, score=1, range=344-364, strand=1											cleavage
target 5' CAUCCGAUUAUUCGACCGGUA 3'
::::::::::::::::::::
query 3' AUAGGCUAAUAAGCUGGCCAU 5'
query=miR7697-3p, target=gi|317739862|gb|HS752079.1|HS752079, score=1, range=344-364, strand=1											cleavage
target 5' CAUCCGAUUAUUCGACCGGUA 3'
::::::::::::::::::::
query 3' AUAGGCUAAUAAGCUGGCCAU 5'
query=miR7697-3p, target=gi|317679273|gb|HS692560.1|HS692560, score=1, range=252-272, strand=1											cleavage
target 5' CAUCCGAUUAUUCGACCGGUA 3'
::::::::::::::::::::
query 3' AUAGGCUAAUAAGCUGGCCAU 5'
query=miR7697-3p, target=gi|317732874|gb|HS745190.1|HS745190, score=1, range=355-375, strand=1											cleavage
target 5' CAUCCGAUUAUUCGACCGGUA 3'
::::::::::::::::::::
query 3' AUAGGCUAAUAAGCUGGCCAU 5'
query=miR7697-3p, target=gi|317820445|gb|HS832616.1|HS832616, score=1, range=293-313, strand=1											cleavage
target 5' CAUCCGAUUAUUCGACCGGUA 3'
::::::::::::::::::::
query 3' AUAGGCUAAUAAGCUGGCCAU 5'
query=miR7697-3p, target=gi|317755572|gb|HS767781.1|HS767781, score=1, range=188-208, strand=1											cleavage
target 5' CAUCCGAUUAUUCGACCGGUA 3'
::::::::::::::::::::
query 3' AUAGGCUAAUAAGCUGGCCAU 5'
query=miR7697-3p, target=gi|317691081|gb|HS702653.1|HS702653, score=1, range=300-320, strand=1											cleavage
target 5' CAUCCGAUUAUUCGACCGGUA 3'
::::::::::::::::::::
query 3' AUAGGCUAAUAAGCUGGCCAU 5'
query=miR7697-3p, target=gi|317800700|gb|HS812871.1|HS812871, score=1, range=33-53, strand=1											cleavage
target 5' CAUCCGAUUAUUCGACCGGUA 3'
::::::::::::::::::::
query 3' AUAGGCUAAUAAGCUGGCCAU 5'
query=miR7697-3p, target=gi|317718170|gb|HS729581.1|HS729581, score=1, range=287-307, strand=1											cleavage
target 5' CAUCCGAUUAUUCGACCGGUA 3'
::::::::::::::::::::
query 3' AUAGGCUAAUAAGCUGGCCAU 5'
query=miR7697-3p, target=gi|317662206|gb|HS673695.1|HS673695, score=1, range=49-69, strand=1											cleavage
target 5' CAUCCGAUUAUUCGACCGGUA 3'
::::::::::::::::::::
query 3' AUAGGCUAAUAAGCUGGCCAU 5'
query=miR7697-3p, target=gi|317804823|gb|HS816994.1|HS816994, score=1, range=344-364, strand=1											cleavage
target 5' CAUCCGAUUAUUCGACCGGUA 3'
::::::::::::::::::::
query 3' AUAGGCUAAUAAGCUGGCCAU 5'
query=miR7697-3p, target=gi|317906142|gb|HS918144.1|HS918144, score=1, range=345-365, strand=1											cleavage
target 5' CAUCCGAUUAUUCGACCGGUA 3'
::::::::::::::::::::
query 3' AUAGGCUAAUAAGCUGGCCAU 5'
query=miR7697-3p, target=gi|317684709|gb|HS697403.1|HS697403, score=1, range=21-41, strand=1											cleavage
target 5' CAUCCGAUUAUUCGACCGGUA 3'
::::::::::::::::::::
query 3' AUAGGCUAAUAAGCUGGCCAU 5'
query=miR7697-3p, target=gi|317768845|gb|HS780605.1|HS780605, score=1, range=339-359, strand=1											cleavage
target 5' CAUCCGAUUAUUCGACCGGUA 3'
::::::::::::::::::::
query 3' AUAGGCUAAUAAGCUGGCCAU 5'
query=miR7697-3p, target=gi|317732310|gb|HS744531.1|HS744531, score=1, range=344-364, strand=1											cleavage
target 5' CAUCCGAUUAUUCGACCGGUA 3'
::::::::::::::::::::
query 3' AUAGGCUAAUAAGCUGGCCAU 5'
query=miR7697-3p, target=gi|317731055|gb|HS743276.1|HS743276, score=1, range=108-128, strand=-1											cleavage
target 5' CAUCCGAUUAUUCGACCGGUA 3'
::::::::::::::::::::
query 3' AUAGGCUAAUAAGCUGGCCAU 5'
query=miR7697-3p, target=gi|317710953|gb|HS722503.1|HS722503, score=1, range=108-128, strand=-1											cleavage
target 5' CAUCCGAUUAUUCGACCGGUA 3'
::::::::::::::::::::
query 3' AUAGGCUAAUAAGCUGGCCAU 5'
query=miR7697-3p, target=gi|317761377|gb|HS773578.1|HS773578, score=1, range=127-147, strand=-1											cleavage
target 5' CAUCCGAUUAUUCGACCGGUA 3'
::::::::::::::::::::
query 3' AUAGGCUAAUAAGCUGGCCAU 5'
query=miR7697-3p, target=gi|317688021|gb|HS700264.1|HS700264, score=1, range=108-128, strand=-1											cleavage
target 5' CAUCCGAUUAUUCGACCGGUA 3'
::::::::::::::::::::
query 3' AUAGGCUAAUAAGCUGGCCAU 5'
query=miR7697-3p, target=gi|317866349|gb|HS878520.1|HS878520, score=1, range=128-148, strand=-1											cleavage
target 5' CAUCCGAUUAUUCGACCGGUA 3'
::::::::::::::::::::
query 3' AUAGGCUAAUAAGCUGGCCAU 5'
query=miR7697-3p, target=gi|317840620|gb|HS852791.1|HS852791, score=1, range=206-226, strand=-1											cleavage
target 5' CAUCCGAUUAUUCGACCGGUA 3'
::::::::::::::::::::
query 3' AUAGGCUAAUAAGCUGGCCAU 5'
query=miR7697-3p, target=gi|317696079|gb|HS708316.1|HS708316, score=1, range=176-196, strand=-1											cleavage
target 5' CAUCCGAUUAUUCGACCGGUA 3'
::::::::::::::::::::
query 3' AUAGGCUAAUAAGCUGGCCAU 5'
query=miR7697-3p, target=gi|317853934|gb|HS866112.1|HS866112, score=1, range=104-124, strand=-1											cleavage
target 5' CAUCCGAUUAUUCGACCGGUA 3'
::::::::::::::::::::
query 3' AUAGGCUAAUAAGCUGGCCAU 5'
query=miR7697-3p, target=gi|317635952|gb|HS647748.1|HS647748, score=1, range=176-196, strand=-1											cleavage
target 5' CAUCCGAUUAUUCGACCGGUA 3'
::::::::::::::::::::
query 3' AUAGGCUAAUAAGCUGGCCAU 5'
query=miR7697-3p, target=gi|317842123|gb|HS854294.1|HS854294, score=1, range=358-378, strand=-1											cleavage
target 5' CAUCCGAUUAUUCGACCGGUA 3'
::::::::::::::::::::
query 3' AUAGGCUAAUAAGCUGGCCAU 5'
query=miR7697-3p, target=gi|317708823|gb|HS721054.1|HS721054, score=1, range=158-178, strand=-1											cleavage
target 5' CAUCCGAUUAUUCGACCGGUA 3'
::::::::::::::::::::
query 3' AUAGGCUAAUAAGCUGGCCAU 5'
query=miR7697-3p, target=gi|317622640|gb|HS634254.1|HS634254, score=1, range=431-451, strand=-1											cleavage
target 5' CAUCCGAUUAUUCGACCGGUA 3'
::::::::::::::::::::
query 3' AUAGGCUAAUAAGCUGGCCAU 5'
query=miR7697-3p, target=gi|317751613|gb|HS763828.1|HS763828, score=1, range=88-108, strand=-1											cleavage
target 5' CAUCCGAUUAUUCGACCGGUA 3'
::::::::::::::::::::
query 3' AUAGGCUAAUAAGCUGGCCAU 5'
query=miR7697-3p, target=gi|317847703|gb|HS859874.1|HS859874, score=1, range=312-332, strand=-1											cleavage
target 5' CAUCCGAUUAUUCGACCGGUA 3'
::::::::::::::::::::
query 3' AUAGGCUAAUAAGCUGGCCAU 5'
query=miR7697-3p, target=gi|317989884|gb|HS974281.1|HS974281, score=1, range=147-167, strand=-1											cleavage
target 5' CAUCCGAUUAUUCGACCGGUA 3'
::::::::::::::::::::
query 3' AUAGGCUAAUAAGCUGGCCAU 5'
query=miR7697-3p, target=gi|318013207|gb|HS964352.1|HS964352, score=1, range=107-127, strand=-1											cleavage
target 5' CAUCCGAUUAUUCGACCGGUA 3'
::::::::::::::::::::
query 3' AUAGGCUAAUAAGCUGGCCAU 5'
query=miR7697-3p, target=gi|317821796|gb|HS833554.1|HS833554, score=3, range=344-365, strand=1											translational inhibition
target 5' CAUCCGAUUAAUUCGACCGGUA 3'
:::::::: ::::::::::::
query 3' AUAGGCUAA-UAAGCUGGCCAU 5'
query=miR7697-3p, target=gi|317927820|gb|HS939731.1|HS939731, score=3, range=312-331, strand=-1											cleavage
target 5' CAUCCGAUUAUUCG-CCGGUA 3'
::::::::::::: ::::::
query 3' AUAGGCUAAUAAGCUGGCCAU 5'
query=miR7697-3p, target=gi|317847832|gb|HS860003.1|HS860003, score=4, range=59-79, strand=1											cleavage
target 5' UAUCGUAUUAUUCGAACGGUA 3'
:::: ::::::::: :::::
query 3' AUAGGCUAAUAAGCUGGCCAU 5'
query=miR6469, target=gi|317784548|gb|HS797006.1|HS797006, score=4, range=220-240, strand=1											cleavage
target 5' GAAGCUGAAUCGUUUCUGCCG 3'
::.:::::::: :::::::.
query 3' AUUUGACUUAGCUAAGACGGU 5'
query=miR6469, target=gi|318030663|gb|HS964759.1|HS964759, score=4, range=6-27, strand=-1											cleavage
target 5' UAGACCUGAAUUGAUUCUGCUG 3'
::.: ::::::.::::::::..
query 3' AUUU-GACUUAGCUAAGACGGU 5'
query=miR1221-5p, target=gi|317876249|gb|HS888420.1|HS888420, score=2, range=89-109, strand=1											cleavage
target 5' GGAUUACCCUGCACAUAUCCA 3'
:::::::::::::::::::
query 3' AAUAAUGGGACGUGUAUAGGU 5'
query=miR1221-5p, target=gi|317649966|gb|HS662391.1|HS662391, score=3, range=115-134, strand=1											cleavage
target 5' UUG-UAUCCUGCACAUGUCCA 3'
::. ::.:::::::::.::::
query 3' AAUAAUGGGACGUGUAUAGGU 5'
query=miR1221-5p, target=gi|317701061|gb|HS714065.1|HS714065, score=4, range=17-36, strand=1											cleavage
target 5' CUCUU-CGCUGCACAUAUCCA 3'
: :: : :::::::::::::
query 3' AAUAAUGGGACGUGUAUAGGU 5'
query=miR1221-5p, target=gi|317660729|gb|HS672218.1|HS672218, score=4, range=54-73, strand=1											cleavage
target 5' CUCUU-CGCUGCACAUAUCCA 3'
: :: : :::::::::::::
query 3' AAUAAUGGGACGUGUAUAGGU 5'
query=miR1221-5p, target=gi|317654902|gb|HS667161.1|HS667161, score=4, range=54-73, strand=1											cleavage
target 5' CUCUU-CGCUGCACAUAUCCA 3'
: :: : :::::::::::::
query 3' AAUAAUGGGACGUGUAUAGGU 5'
query=miR1221-5p, target=gi|317700034|gb|HS713038.1|HS713038, score=4, range=39-58, strand=1											cleavage
target 5' CUCUU-CGCUGCACAUAUCCA 3'
: :: : :::::::::::::
query 3' AAUAAUGGGACGUGUAUAGGU 5'
query=miR1221-5p, target=gi|317843004|gb|HS855175.1|HS855175, score=4, range=23-42, strand=1											cleavage
target 5' CUCUU-CGCUGCACAUAUCCA 3'
: :: : :::::::::::::
query 3' AAUAAUGGGACGUGUAUAGGU 5'
query=miR1221-5p, target=gi|317800424|gb|HS812595.1|HS812595, score=4, range=82-101, strand=1											cleavage
target 5' CUCUU-CGCUGCACAUAUCCA 3'
: :: : :::::::::::::
query 3' AAUAAUGGGACGUGUAUAGGU 5'
query=miR1221-5p, target=gi|317770451|gb|HS782632.1|HS782632, score=4, range=28-47, strand=1											cleavage
target 5' CUCUU-CGCUGCACAUAUCCA 3'
: :: : :::::::::::::
query 3' AAUAAUGGGACGUGUAUAGGU 5'
query=miR1221-5p, target=gi|317886723|gb|HS898894.1|HS898894, score=4, range=82-101, strand=1											cleavage
target 5' CUCUU-CGCUGCACAUAUCCA 3'
: :: : :::::::::::::
query 3' AAUAAUGGGACGUGUAUAGGU 5'
query=miR1221-5p, target=gi|317792355|gb|HS804526.1|HS804526, score=4, range=93-112, strand=-1											cleavage
target 5' CUCUU-CGCUGCACAUAUCCA 3'
: :: : :::::::::::::
query 3' AAUAAUGGGACGUGUAUAGGU 5'
query=miR1221-5p, target=gi|317820520|gb|HS832691.1|HS832691, score=4, range=340-359, strand=-1											cleavage
target 5' CUCUU-CGCUGCACAUAUCCA 3'
: :: : :::::::::::::
query 3' AAUAAUGGGACGUGUAUAGGU 5'
query=miR1221-5p, target=gi|317932562|gb|HS944473.1|HS944473, score=4, range=165-184, strand=-1											cleavage
target 5' CUCUU-CGCUGCACAUAUCCA 3'
: :: : :::::::::::::
query 3' AAUAAUGGGACGUGUAUAGGU 5'
query=miR1221-5p, target=gi|317756545|gb|HS769091.1|HS769091, score=4, range=159-178, strand=-1											cleavage
target 5' CUCUU-CGCUGCACAUAUCCA 3'
: :: : :::::::::::::
query 3' AAUAAUGGGACGUGUAUAGGU 5'
query=miR1221-5p, target=gi|317772949|gb|HS785222.1|HS785222, score=4, range=92-111, strand=-1											cleavage
target 5' CUCUU-CGCUGCACAUAUCCA 3'
: :: : :::::::::::::
query 3' AAUAAUGGGACGUGUAUAGGU 5'
query=miR1221-5p, target=gi|317871938|gb|HS884492.1|HS884492, score=4, range=92-111, strand=-1											cleavage
target 5' CUCUU-CGCUGCACAUAUCCA 3'
: :: : :::::::::::::
query 3' AAUAAUGGGACGUGUAUAGGU 5'
query=miR1221-5p, target=gi|318030390|gb|HS964670.1|HS964670, score=4, range=51-70, strand=-1											cleavage
target 5' CUCUU-CGCUGCACAUAUCCA 3'
: :: : :::::::::::::
query 3' AAUAAUGGGACGUGUAUAGGU 5'
query=miR1221-5p, target=gi|317867061|gb|HS879232.1|HS879232, score=4, range=199-218, strand=-1											cleavage
target 5' CUCUU-CGCUGCACAUAUCCA 3'
: :: : :::::::::::::
query 3' AAUAAUGGGACGUGUAUAGGU 5'
query=miR1221-5p, target=gi|317652277|gb|HS664097.1|HS664097, score=4, range=34-53, strand=-1											cleavage
target 5' CUCUU-CGCUGCACAUAUCCA 3'
: :: : :::::::::::::
query 3' AAUAAUGGGACGUGUAUAGGU 5'
query=miR398a-5p, target=gi|317797141|gb|HS809312.1|HS809312, score=0, range=251-271, strand=1											cleavage
target 5' UCCCUGUUCUCAUGACUUCCA 3'
:::::::::::::::::::::
query 3' AGGGACAAGAGUACUGAAGGU 5'
query=miR398a-5p, target=gi|317896620|gb|HS908791.1|HS908791, score=0, range=210-230, strand=-1											cleavage
target 5' UCCCUGUUCUCAUGACUUCCA 3'
:::::::::::::::::::::
query 3' AGGGACAAGAGUACUGAAGGU 5'
query=miR398a-5p, target=gi|317766826|gb|HS779013.1|HS779013, score=1, range=11-31, strand=-1											cleavage
target 5' ACCCUGUUCUCAUGACUUCCA 3'
::::::::::::::::::::
query 3' AGGGACAAGAGUACUGAAGGU 5'
query=miR398a-5p, target=gi|317896457|gb|HS908628.1|HS908628, score=1, range=10-30, strand=-1											cleavage
target 5' ACCCUGUUCUCAUGACUUCCA 3'
::::::::::::::::::::
query 3' AGGGACAAGAGUACUGAAGGU 5'
query=miR398a-5p, target=gi|317925023|gb|HS936934.1|HS936934, score=1, range=11-31, strand=-1											cleavage
target 5' ACCCUGUUCUCAUGACUUCCA 3'
::::::::::::::::::::
query 3' AGGGACAAGAGUACUGAAGGU 5'
query=miR398a-5p, target=gi|317787925|gb|HS800355.1|HS800355, score=1, range=10-30, strand=-1											cleavage
target 5' ACCCUGUUCUCAUGACUUCCA 3'
::::::::::::::::::::
query 3' AGGGACAAGAGUACUGAAGGU 5'
query=miR398a-5p, target=gi|317823551|gb|HS835722.1|HS835722, score=1, range=10-30, strand=-1											cleavage
target 5' CCCCUGUUCUCAUGACUUCCA 3'
::::::::::::::::::::
query 3' AGGGACAAGAGUACUGAAGGU 5'
query=miR398a-5p, target=gi|318020878|gb|HS967701.1|HS967701, score=1, range=10-30, strand=-1											cleavage
target 5' ACCCUGUUCUCAUGACUUCCA 3'
::::::::::::::::::::
query 3' AGGGACAAGAGUACUGAAGGU 5'
query=miR398a-5p, target=gi|317799778|gb|HS811949.1|HS811949, score=2, range=26-46, strand=1											cleavage
target 5' UCCCUGUUCUCAAGACUUCCA 3'
:::::::::::: ::::::::
query 3' AGGGACAAGAGUACUGAAGGU 5'
query=miR398a-5p, target=gi|317707579|gb|HS719276.1|HS719276, score=2, range=452-472, strand=-1											cleavage
target 5' UCCCUGUUCUCAAGACUUCCA 3'
:::::::::::: ::::::::
query 3' AGGGACAAGAGUACUGAAGGU 5'
query=miR398a-5p, target=gi|317716422|gb|HS728649.1|HS728649, score=3, range=399-419, strand=-1											cleavage
target 5' UUAUUGUUCUCAUGAUUUCCA 3'
:. .:::::::::::.:::::
query 3' AGGGACAAGAGUACUGAAGGU 5'
query=miR398a-5p, target=gi|317743544|gb|HS755761.1|HS755761, score=3, range=398-418, strand=-1											cleavage
target 5' UUAUUGUUCUCAUGAUUUCCA 3'
:. .:::::::::::.:::::
query 3' AGGGACAAGAGUACUGAAGGU 5'
query=miR398a-5p, target=gi|317774487|gb|HS787261.1|HS787261, score=3, range=165-185, strand=-1											translational inhibition
target 5' UCCCUACUCUUAUGACUUCCA 3'
::::: :::.::::::::::
query 3' AGGGACAAGAGUACUGAAGGU 5'
query=miR398a-5p, target=gi|317806742|gb|HS819059.1|HS819059, score=3, range=163-183, strand=-1											translational inhibition
target 5' UCCCUACUCUUAUGACUUCCA 3'
::::: :::.::::::::::
query 3' AGGGACAAGAGUACUGAAGGU 5'
query=miR398a-5p, target=gi|317598154|gb|HS610846.1|HS610846, score=3.5, range=456-476, strand=1											cleavage
target 5' AACUUGUUCUCAUGACUUCCC 3'
:.::::::::::::::::
query 3' AGGGACAAGAGUACUGAAGGU 5'
query=miR398a-5p, target=gi|317642049|gb|HS653953.1|HS653953, score=3.5, range=458-478, strand=1											cleavage
target 5' AACUUGUUCUCAUGACUUCCC 3'
:.::::::::::::::::
query 3' AGGGACAAGAGUACUGAAGGU 5'
query=miR398a-5p, target=gi|317827224|gb|HS839395.1|HS839395, score=4, range=172-192, strand=1											translational inhibition
target 5' UUAUUGUUCUUAUGAUUUCCA 3'
:. .::::::.::::.:::::
query 3' AGGGACAAGAGUACUGAAGGU 5'
query=miR398a-5p, target=gi|317677971|gb|HS688282.1|HS688282, score=4, range=387-407, strand=1											translational inhibition
target 5' UUAUUGUUCUUAUGAUUUCCA 3'
:. .::::::.::::.:::::
query 3' AGGGACAAGAGUACUGAAGGU 5'
query=miR398a-5p, target=gi|317699540|gb|HS711777.1|HS711777, score=4, range=485-505, strand=1											translational inhibition
target 5' UUAUUGUUCUUAUGAUUUCCA 3'
:. .::::::.::::.:::::
query 3' AGGGACAAGAGUACUGAAGGU 5'
query=miR398a-5p, target=gi|317748477|gb|HS760692.1|HS760692, score=4, range=483-503, strand=1											translational inhibition
target 5' UUAUUGUUCUUAUGAUUUCCA 3'
:. .::::::.::::.:::::
query 3' AGGGACAAGAGUACUGAAGGU 5'
query=miR398a-5p, target=gi|317633155|gb|HS645436.1|HS645436, score=4, range=83-103, strand=1											translational inhibition
target 5' UUAUUGUUCUUAUGAUUUCCA 3'
:. .::::::.::::.:::::
query 3' AGGGACAAGAGUACUGAAGGU 5'
query=miR398a-5p, target=gi|317738098|gb|HS750238.1|HS750238, score=4, range=86-106, strand=1											translational inhibition
target 5' UUAUUGUUCUUAUGAUUUCCA 3'
:. .::::::.::::.:::::
query 3' AGGGACAAGAGUACUGAAGGU 5'
query=miR398a-5p, target=gi|317772997|gb|HS785270.1|HS785270, score=4, range=212-232, strand=1											translational inhibition
target 5' UUAUUGUUCUUAUGAUUUCCA 3'
:. .::::::.::::.:::::
query 3' AGGGACAAGAGUACUGAAGGU 5'
query=miR398a-5p, target=gi|317804646|gb|HS816817.1|HS816817, score=4, range=271-291, strand=1											translational inhibition
target 5' UUAUUGUUCUUAUGAUUUCCA 3'
:. .::::::.::::.:::::
query 3' AGGGACAAGAGUACUGAAGGU 5'
query=miR398a-5p, target=gi|317888467|gb|HS900748.1|HS900748, score=4, range=241-261, strand=1											translational inhibition
target 5' UUAUUGUUCUUAUGAUUUCCA 3'
:. .::::::.::::.:::::
query 3' AGGGACAAGAGUACUGAAGGU 5'
query=miR398a-5p, target=gi|317870829|gb|HS883000.1|HS883000, score=4, range=150-170, strand=1											translational inhibition
target 5' UUAUUGUUCUUAUGAUUUCCA 3'
:. .::::::.::::.:::::
query 3' AGGGACAAGAGUACUGAAGGU 5'
query=miR398a-5p, target=gi|317737942|gb|HS750084.1|HS750084, score=4, range=238-258, strand=-1											translational inhibition
target 5' UUAUUGUUCUUAUGAUUUCCA 3'
:. .::::::.::::.:::::
query 3' AGGGACAAGAGUACUGAAGGU 5'
query=miR398a-5p, target=gi|317648306|gb|HS660569.1|HS660569, score=4, range=238-258, strand=-1											translational inhibition
target 5' UUAUUGUUCUUAUGAUUUCCA 3'
:. .::::::.::::.:::::
query 3' AGGGACAAGAGUACUGAAGGU 5'
query=miR398a-5p, target=gi|317792734|gb|HS805044.1|HS805044, score=4, range=186-206, strand=-1											translational inhibition
target 5' UUAUUGUUCUUAUGAUUUCCA 3'
:. .::::::.::::.:::::
query 3' AGGGACAAGAGUACUGAAGGU 5'
query=miR398a-5p, target=gi|317937275|gb|HS949186.1|HS949186, score=4, range=501-521, strand=-1											translational inhibition
target 5' UUAUUGUUCUUAUGAUUUCCA 3'
:. .::::::.::::.:::::
query 3' AGGGACAAGAGUACUGAAGGU 5'
query=miR398a-5p, target=gi|317859132|gb|HS871303.1|HS871303, score=4, range=499-519, strand=-1											translational inhibition
target 5' UUAUUGUUCUUAUGAUUUCCA 3'
:. .::::::.::::.:::::
query 3' AGGGACAAGAGUACUGAAGGU 5'
query=miR398a-5p, target=gi|317699100|gb|HS711337.1|HS711337, score=4, range=444-464, strand=-1											translational inhibition
target 5' UUAUUGUUCUUAUGAUUUCCA 3'
:. .::::::.::::.:::::
query 3' AGGGACAAGAGUACUGAAGGU 5'
query=miR398a-5p, target=gi|317759252|gb|HS772675.1|HS772675, score=4, range=185-205, strand=-1											translational inhibition
target 5' UUAUUGUUCUUAUGAUUUCCA 3'
:. .::::::.::::.:::::
query 3' AGGGACAAGAGUACUGAAGGU 5'
query=miR398a-5p, target=gi|317805078|gb|HS817249.1|HS817249, score=4, range=444-464, strand=-1											translational inhibition
target 5' UUAUUGUUCUUAUGAUUUCCA 3'
:. .::::::.::::.:::::
query 3' AGGGACAAGAGUACUGAAGGU 5'
query=miR398a-5p, target=gi|317649570|gb|HS661997.1|HS661997, score=4, range=326-346, strand=-1											translational inhibition
target 5' UUAUUGUUCUUAUGAUUUCCA 3'
:. .::::::.::::.:::::
query 3' AGGGACAAGAGUACUGAAGGU 5'
query=miR398a-5p, target=gi|317695919|gb|HS708158.1|HS708158, score=4, range=389-409, strand=-1											translational inhibition
target 5' UUAUUGUUCUUAUGAUUUCCA 3'
:. .::::::.::::.:::::
query 3' AGGGACAAGAGUACUGAAGGU 5'
query=miR398a-5p, target=gi|317794550|gb|HS806721.1|HS806721, score=4, range=326-346, strand=-1											translational inhibition
target 5' UUAUUGUUCUUAUGAUUUCCA 3'
:. .::::::.::::.:::::
query 3' AGGGACAAGAGUACUGAAGGU 5'
query=miR398a-5p, target=gi|317804227|gb|HS815979.1|HS815979, score=4, range=443-463, strand=-1											translational inhibition
target 5' UUAUUGUUCUUAUGAUUUCCA 3'
:. .::::::.::::.:::::
query 3' AGGGACAAGAGUACUGAAGGU 5'
query=miR398a-5p, target=gi|317921516|gb|HS933427.1|HS933427, score=4, range=238-258, strand=-1											translational inhibition
target 5' UUAUUGUUCUUAUGAUUUCCA 3'
:. .::::::.::::.:::::
query 3' AGGGACAAGAGUACUGAAGGU 5'
query=miR398a-5p, target=gi|317723584|gb|HS735355.1|HS735355, score=4, range=235-255, strand=-1											translational inhibition
target 5' UUAUUGUUCUUAUGAUUUCCA 3'
:. .::::::.::::.:::::
query 3' AGGGACAAGAGUACUGAAGGU 5'
query=miR398a-5p, target=gi|317875335|gb|HS887646.1|HS887646, score=4, range=247-267, strand=-1											translational inhibition
target 5' UUAUUGUUCUUAUGAUUUCCA 3'
:. .::::::.::::.:::::
query 3' AGGGACAAGAGUACUGAAGGU 5'
query=miR398a-5p, target=gi|317945421|gb|HS957332.1|HS957332, score=4, range=386-406, strand=-1											translational inhibition
target 5' UUAUUGUUCUUAUGAUUUCCA 3'
:. .::::::.::::.:::::
query 3' AGGGACAAGAGUACUGAAGGU 5'
query=miR398a-5p, target=gi|317923955|gb|HS935866.1|HS935866, score=4, range=234-254, strand=-1											translational inhibition
target 5' UUAUUGUUCUUAUGAUUUCCA 3'
:. .::::::.::::.:::::
query 3' AGGGACAAGAGUACUGAAGGU 5'
query=miR398a-5p, target=gi|317721888|gb|HS734113.1|HS734113, score=4, range=146-166, strand=-1											translational inhibition
target 5' UUAUUGUUCUUAUGAUUUCCA 3'
:. .::::::.::::.:::::
query 3' AGGGACAAGAGUACUGAAGGU 5'
query=miR398a-5p, target=gi|317923150|gb|HS934875.1|HS934875, score=4, range=274-294, strand=-1											translational inhibition
target 5' UUAUUGUUCUUAUGAUUUCCA 3'
:. .::::::.::::.:::::
query 3' AGGGACAAGAGUACUGAAGGU 5'
query=miR398a-5p, target=gi|317788216|gb|HS799346.1|HS799346, score=4, range=178-198, strand=-1											translational inhibition
target 5' UUAUUGUUCUUAUGAUUUCCA 3'
:. .::::::.::::.:::::
query 3' AGGGACAAGAGUACUGAAGGU 5'
query=miR398a-5p, target=gi|317856422|gb|HS868911.1|HS868911, score=4, range=178-198, strand=-1											translational inhibition
target 5' UUAUUGUUCUUAUGAUUUCCA 3'
:. .::::::.::::.:::::
query 3' AGGGACAAGAGUACUGAAGGU 5'
query=miR398a-5p, target=gi|317638584|gb|HS650859.1|HS650859, score=4, range=77-97, strand=-1											translational inhibition
target 5' UUAUUGUUCUUAUGAUUUCCA 3'
:. .::::::.::::.:::::
query 3' AGGGACAAGAGUACUGAAGGU 5'
query=miR398a-5p, target=gi|317601895|gb|HS615831.1|HS615831, score=4, range=59-79, strand=-1											translational inhibition
target 5' UUGUUGUUCUUAUGAUUUCCA 3'
:. .::::::.::::.:::::
query 3' AGGGACAAGAGUACUGAAGGU 5'
query=miR398a-5p, target=gi|317877465|gb|HS889636.1|HS889636, score=4, range=90-110, strand=-1											translational inhibition
target 5' UUAUUGUUCUUAUGAUUUCCA 3'
:. .::::::.::::.:::::
query 3' AGGGACAAGAGUACUGAAGGU 5'
query=miR5246, target=gi|317735099|gb|HS747241.1|HS747241, score=3.5, range=52-72, strand=1											cleavage
target 5' AAACUCGAGCUGCUCCUGCAG 3'
:: ::::::::: :::::::.
query 3' UUGGAGCUCGAC-AGGACGUU 5'
query=miR5246, target=gi|317911968|gb|HS923879.1|HS923879, score=4, range=46-64, strand=1											cleavage
target 5' UACCUUGAGCUGUCC-GCAG 3'
::::.::::::::: :::.
query 3' UUGGAGCUCGACAGGACGUU 5'
query=miR5246, target=gi|317614371|gb|HS628226.1|HS628226, score=4, range=127-145, strand=1											cleavage
target 5' UACCUUGAGCUGUCC-GCAG 3'
::::.::::::::: :::.
query 3' UUGGAGCUCGACAGGACGUU 5'
query=miR5246, target=gi|317617486|gb|HS629777.1|HS629777, score=4, range=127-145, strand=1											cleavage
target 5' UACCUUGAGCUGUCC-GCAG 3'
::::.::::::::: :::.
query 3' UUGGAGCUCGACAGGACGUU 5'
query=miR5246, target=gi|317675870|gb|HS688757.1|HS688757, score=4, range=440-458, strand=1											cleavage
target 5' UACCUUGAGCUGUCC-GCAG 3'
::::.::::::::: :::.
query 3' UUGGAGCUCGACAGGACGUU 5'
query=miR5246, target=gi|317648219|gb|HS660482.1|HS660482, score=4, range=127-145, strand=1											cleavage
target 5' UACCUUGAGCUGUCC-GCAG 3'
::::.::::::::: :::.
query 3' UUGGAGCUCGACAGGACGUU 5'
query=miR5246, target=gi|317601496|gb|HS611594.1|HS611594, score=4, range=168-188, strand=-1											cleavage
target 5' AAACUCGAGCUGUCUGUGCAA 3'
:: :::::::::::. :::::
query 3' UUGGAGCUCGACAGG-ACGUU 5'
query=miR5246, target=gi|317756044|gb|HS768253.1|HS768253, score=4, range=384-402, strand=-1											cleavage
target 5' UACCUUGAGCUGUCC-GCAG 3'
::::.::::::::: :::.
query 3' UUGGAGCUCGACAGGACGUU 5'
query=miR5246, target=gi|317648293|gb|HS660556.1|HS660556, score=4, range=384-402, strand=-1											cleavage
target 5' UACCUUGAGCUGUCC-GCAG 3'
::::.::::::::: :::.
query 3' UUGGAGCUCGACAGGACGUU 5'
query=miR5246, target=gi|317649992|gb|HS662417.1|HS662417, score=4, range=383-401, strand=-1											cleavage
target 5' UACCUUGAGCUGUCC-GCAG 3'
::::.::::::::: :::.
query 3' UUGGAGCUCGACAGGACGUU 5'
query=miR5246, target=gi|317890521|gb|HS902692.1|HS902692, score=4, range=145-163, strand=-1											cleavage
target 5' AAUC-AGAGCUGUCCUGCGG 3'
::.: ::::::::::::..
query 3' UUGGAGCUCGACAGGACGUU 5'
query=miR5246, target=gi|317899820|gb|HS911702.1|HS911702, score=4, range=150-168, strand=-1											cleavage
target 5' AAUC-AGAGCUGUCCUGCGG 3'
::.: ::::::::::::..
query 3' UUGGAGCUCGACAGGACGUU 5'
query=miR5246, target=gi|317833446|gb|HS845617.1|HS845617, score=4, range=146-164, strand=-1											cleavage
target 5' AAUC-AGAGCUGUCCUGCGG 3'
::.: ::::::::::::..
query 3' UUGGAGCUCGACAGGACGUU 5'
query=miR5246, target=gi|317862249|gb|HS874420.1|HS874420, score=4, range=326-344, strand=-1											cleavage
target 5' AAUC-AGAGCUGUCCUGCGG 3'
::.: ::::::::::::..
query 3' UUGGAGCUCGACAGGACGUU 5'
query=miR5246, target=gi|317887370|gb|HS899541.1|HS899541, score=4, range=147-165, strand=-1											cleavage
target 5' AAUC-AGAGCUGUCCUGCGG 3'
::.: ::::::::::::..
query 3' UUGGAGCUCGACAGGACGUU 5'
query=miR5246, target=gi|317929817|gb|HS941728.1|HS941728, score=4, range=147-165, strand=-1											cleavage
target 5' AAUC-AGAGCUGUCCUGCGG 3'
::.: ::::::::::::..
query 3' UUGGAGCUCGACAGGACGUU 5'
query=miR5246, target=gi|317773602|gb|HS785777.1|HS785777, score=4, range=146-164, strand=-1											cleavage
target 5' AAUC-AGAGCUGUCCUGCGG 3'
::.: ::::::::::::..
query 3' UUGGAGCUCGACAGGACGUU 5'
query=miR5246, target=gi|317881939|gb|HS894110.1|HS894110, score=4, range=326-344, strand=-1											cleavage
target 5' AAUC-AGAGCUGUCCUGCGG 3'
::.: ::::::::::::..
query 3' UUGGAGCUCGACAGGACGUU 5'
query=miR5246, target=gi|317811791|gb|HS824167.1|HS824167, score=4, range=326-344, strand=-1											cleavage
target 5' AAUC-AGAGCUGUCCUGCGG 3'
::.: ::::::::::::..
query 3' UUGGAGCUCGACAGGACGUU 5'
query=miR5246, target=gi|317820510|gb|HS832681.1|HS832681, score=4, range=145-163, strand=-1											cleavage
target 5' AAUC-AGAGCUGUCCUGCGG 3'
::.: ::::::::::::..
query 3' UUGGAGCUCGACAGGACGUU 5'
query=miR835-5p, target=gi|317646886|gb|HS658459.1|HS658459, score=0, range=207-225, strand=1											cleavage
target 5' GGAAAGAACUCUGCAAGAA 3'
:::::::::::::::::::
query 3' CCUUUCUUGAGACGUUCUU 5'
query=miR835-5p, target=gi|317946229|gb|HS958140.1|HS958140, score=0, range=34-52, strand=1											cleavage
target 5' GGAAAGAACUCUGCAAGAA 3'
:::::::::::::::::::
query 3' CCUUUCUUGAGACGUUCUU 5'
query=miR835-5p, target=gi|317934532|gb|HS946443.1|HS946443, score=0, range=34-52, strand=1											cleavage
target 5' GGAAAGAACUCUGCAAGAA 3'
:::::::::::::::::::
query 3' CCUUUCUUGAGACGUUCUU 5'
query=miR835-5p, target=gi|317637208|gb|HS649485.1|HS649485, score=0, range=503-521, strand=1											cleavage
target 5' GGAAAGAACUCUGCAAGAA 3'
:::::::::::::::::::
query 3' CCUUUCUUGAGACGUUCUU 5'
query=miR835-5p, target=gi|317706554|gb|HS719958.1|HS719958, score=0, range=152-170, strand=1											cleavage
target 5' GGAAAGAACUCUGCAAGAA 3'
:::::::::::::::::::
query 3' CCUUUCUUGAGACGUUCUU 5'
query=miR835-5p, target=gi|317907442|gb|HS919353.1|HS919353, score=0, range=203-221, strand=1											cleavage
target 5' GGAAAGAACUCUGCAAGAA 3'
:::::::::::::::::::
query 3' CCUUUCUUGAGACGUUCUU 5'
query=miR835-5p, target=gi|317658875|gb|HS670091.1|HS670091, score=0, range=403-421, strand=1											cleavage
target 5' GGAAAGAACUCUGCAAGAA 3'
:::::::::::::::::::
query 3' CCUUUCUUGAGACGUUCUU 5'
query=miR835-5p, target=gi|317945325|gb|HS957236.1|HS957236, score=0, range=115-133, strand=1											cleavage
target 5' GGAAAGAACUCUGCAAGAA 3'
:::::::::::::::::::
query 3' CCUUUCUUGAGACGUUCUU 5'
query=miR835-5p, target=gi|317855993|gb|HS868482.1|HS868482, score=0, range=336-354, strand=-1											cleavage
target 5' GGAAAGAACUCUGCAAGAA 3'
:::::::::::::::::::
query 3' CCUUUCUUGAGACGUUCUU 5'
query=miR835-5p, target=gi|317626421|gb|HS638704.1|HS638704, score=0.5, range=141-159, strand=-1											cleavage
target 5' GGGAAGAACUCUGCAAGAA 3'
::.::::::::::::::::
query 3' CCUUUCUUGAGACGUUCUU 5'
query=miR835-5p, target=gi|317791890|gb|HS804061.1|HS804061, score=1.5, range=491-509, strand=1											cleavage
target 5' UGGAAGAACUCUGCAAGAA 3'
:.::::::::::::::::
query 3' CCUUUCUUGAGACGUUCUU 5'
query=miR835-5p, target=gi|317932430|gb|HS944341.1|HS944341, score=3, range=220-238, strand=1											cleavage
target 5' GGCAAAAACUCUGCAAGAU 3'
:: :: ::::::::::::
query 3' CCUUUCUUGAGACGUUCUU 5'
query=miR835-5p, target=gi|317769515|gb|HS781696.1|HS781696, score=3, range=202-219, strand=1											cleavage
target 5' GGCAA-AACUCUGCAAGAU 3'
:: :: ::::::::::::
query 3' CCUUUCUUGAGACGUUCUU 5'
query=miR835-5p, target=gi|317784920|gb|HS796322.1|HS796322, score=3, range=249-266, strand=1											cleavage
target 5' GGCAA-AACUCUGCAAGAU 3'
:: :: ::::::::::::
query 3' CCUUUCUUGAGACGUUCUU 5'
query=miR835-5p, target=gi|317865511|gb|HS877534.1|HS877534, score=3, range=298-315, strand=1											cleavage
target 5' GGCAA-AACUCUGCAAGAU 3'
:: :: ::::::::::::
query 3' CCUUUCUUGAGACGUUCUU 5'
query=miR835-5p, target=gi|317741073|gb|HS753290.1|HS753290, score=3, range=425-442, strand=1											cleavage
target 5' GGCAA-AACUCUGCAAGAU 3'
:: :: ::::::::::::
query 3' CCUUUCUUGAGACGUUCUU 5'
query=miR835-5p, target=gi|317902194|gb|HS914365.1|HS914365, score=3, range=425-442, strand=1											cleavage
target 5' GGCAA-AACUCUGCAAGAU 3'
:: :: ::::::::::::
query 3' CCUUUCUUGAGACGUUCUU 5'
query=miR835-5p, target=gi|317836234|gb|HS848405.1|HS848405, score=3, range=425-442, strand=1											cleavage
target 5' GGCAA-AACUCUGCAAGAU 3'
:: :: ::::::::::::
query 3' CCUUUCUUGAGACGUUCUU 5'
query=miR835-5p, target=gi|317783150|gb|HS795321.1|HS795321, score=3, range=250-267, strand=1											cleavage
target 5' GGCAA-AACUCUGCAAGAU 3'
:: :: ::::::::::::
query 3' CCUUUCUUGAGACGUUCUU 5'
query=miR835-5p, target=gi|317877919|gb|HS890090.1|HS890090, score=3, range=222-239, strand=1											cleavage
target 5' GGCAA-AACUCUGCAAGAU 3'
:: :: ::::::::::::
query 3' CCUUUCUUGAGACGUUCUU 5'
query=miR835-5p, target=gi|317871429|gb|HS883600.1|HS883600, score=3, range=202-219, strand=1											cleavage
target 5' GGCAA-AACUCUGCAAGAU 3'
:: :: ::::::::::::
query 3' CCUUUCUUGAGACGUUCUU 5'
query=miR835-5p, target=gi|317598404|gb|HS607160.1|HS607160, score=3, range=207-224, strand=1											cleavage
target 5' GGCAA-AACUCUGCAAGAU 3'
:: :: ::::::::::::
query 3' CCUUUCUUGAGACGUUCUU 5'
query=miR835-5p, target=gi|317612092|gb|HS625030.1|HS625030, score=3, range=157-174, strand=1											cleavage
target 5' GGCAA-AACUCUGCAAGAU 3'
:: :: ::::::::::::
query 3' CCUUUCUUGAGACGUUCUU 5'
query=miR835-5p, target=gi|317728420|gb|HS740641.1|HS740641, score=3, range=61-78, strand=1											cleavage
target 5' GGCAA-AACUCUGCAAGAU 3'
:: :: ::::::::::::
query 3' CCUUUCUUGAGACGUUCUU 5'
query=miR835-5p, target=gi|317651931|gb|HS666649.1|HS666649, score=3, range=250-267, strand=-1											cleavage
target 5' GGCAA-AACUCUGCAAGAU 3'
:: :: ::::::::::::
query 3' CCUUUCUUGAGACGUUCUU 5'
query=miR835-5p, target=gi|317943442|gb|HS955353.1|HS955353, score=3, range=1-18, strand=-1											cleavage
target 5' GGCAA-AACUCUGCAAGAU 3'
:: :: ::::::::::::
query 3' CCUUUCUUGAGACGUUCUU 5'
query=miR835-5p, target=gi|317876892|gb|HS889063.1|HS889063, score=3, range=244-261, strand=-1											cleavage
target 5' GGCAA-AACUCUGCAAGAU 3'
:: :: ::::::::::::
query 3' CCUUUCUUGAGACGUUCUU 5'
query=miR835-5p, target=gi|317942235|gb|HS954146.1|HS954146, score=3.5, range=117-135, strand=1											translational inhibition
target 5' CGAGAGAGUUCUGCAAGAA 3'
::.:::..::::::::::
query 3' CCUUUCUUGAGACGUUCUU 5'
query=miR835-5p, target=gi|317745419|gb|HS757636.1|HS757636, score=3.5, range=228-246, strand=1											translational inhibition
target 5' CGAGAGAGUUCUGCAAGAA 3'
::.:::..::::::::::
query 3' CCUUUCUUGAGACGUUCUU 5'
query=miR835-5p, target=gi|317667205|gb|HS679837.1|HS679837, score=3.5, range=209-227, strand=1											translational inhibition
target 5' CGAGAGAGUUCUGCAAGAA 3'
::.:::..::::::::::
query 3' CCUUUCUUGAGACGUUCUU 5'
query=miR835-5p, target=gi|317608817|gb|HS621116.1|HS621116, score=3.5, range=4-22, strand=1											translational inhibition
target 5' CGAGAGAGUUCUGCAAGAA 3'
::.:::..::::::::::
query 3' CCUUUCUUGAGACGUUCUU 5'
query=miR835-5p, target=gi|317670874|gb|HS684984.1|HS684984, score=3.5, range=300-319, strand=1											translational inhibition
target 5' GGGAAGAACUUUGCGAAGAA 3'
::.:::::::.::: :::::
query 3' CCUUUCUUGAGACG-UUCUU 5'
query=miR835-5p, target=gi|317686546|gb|HS698083.1|HS698083, score=3.5, range=293-312, strand=1											translational inhibition
target 5' GGGAAGAACUUUGCGAAGAA 3'
::.:::::::.::: :::::
query 3' CCUUUCUUGAGACG-UUCUU 5'
query=miR835-5p, target=gi|317805275|gb|HS817446.1|HS817446, score=3.5, range=153-171, strand=1											cleavage
target 5' CGUGGGAACUCUGCAAGAG 3'
: ..:::::::::::::.
query 3' CCUUUCUUGAGACGUUCUU 5'
query=miR835-5p, target=gi|317785650|gb|HS797821.1|HS797821, score=3.5, range=104-122, strand=1											cleavage
target 5' CGUGGGAACUCUGCAAGAG 3'
: ..:::::::::::::.
query 3' CCUUUCUUGAGACGUUCUU 5'
query=miR835-5p, target=gi|317787478|gb|HS799908.1|HS799908, score=3.5, range=153-171, strand=1											cleavage
target 5' CGUGGGAACUCUGCAAGAG 3'
: ..:::::::::::::.
query 3' CCUUUCUUGAGACGUUCUU 5'
query=miR835-5p, target=gi|317736200|gb|HS748419.1|HS748419, score=3.5, range=107-125, strand=1											cleavage
target 5' CGUGGGAACUCUGCAAGAG 3'
: ..:::::::::::::.
query 3' CCUUUCUUGAGACGUUCUU 5'
query=miR835-5p, target=gi|317854105|gb|HS865277.1|HS865277, score=3.5, range=60-78, strand=1											cleavage
target 5' CGUGGGAACUCUGCAAGAG 3'
: ..:::::::::::::.
query 3' CCUUUCUUGAGACGUUCUU 5'
query=miR835-5p, target=gi|318023686|gb|HS971877.1|HS971877, score=3.5, range=130-148, strand=1											cleavage
target 5' CGUGGGAACUCUGCAAGAG 3'
: ..:::::::::::::.
query 3' CCUUUCUUGAGACGUUCUU 5'
query=miR835-5p, target=gi|317705693|gb|HS717928.1|HS717928, score=3.5, range=196-214, strand=1											cleavage
target 5' CGUGGGAACUCUGCAAGAG 3'
: ..:::::::::::::.
query 3' CCUUUCUUGAGACGUUCUU 5'
query=miR835-5p, target=gi|317725077|gb|HS737302.1|HS737302, score=3.5, range=153-171, strand=1											cleavage
target 5' CGUGGGAACUCUGCAAGAG 3'
: ..:::::::::::::.
query 3' CCUUUCUUGAGACGUUCUU 5'
query=miR835-5p, target=gi|317879373|gb|HS891549.1|HS891549, score=3.5, range=60-78, strand=1											cleavage
target 5' CGUGGGAACUCUGCAAGAG 3'
: ..:::::::::::::.
query 3' CCUUUCUUGAGACGUUCUU 5'
query=miR835-5p, target=gi|317930493|gb|HS941982.1|HS941982, score=3.5, range=153-171, strand=1											cleavage
target 5' CGUGGGAACUCUGCAAGAG 3'
: ..:::::::::::::.
query 3' CCUUUCUUGAGACGUUCUU 5'
query=miR835-5p, target=gi|317670126|gb|HS681164.1|HS681164, score=3.5, range=60-78, strand=1											cleavage
target 5' CGUGGGAACUCUGCAAGAG 3'
: ..:::::::::::::.
query 3' CCUUUCUUGAGACGUUCUU 5'
query=miR835-5p, target=gi|317895490|gb|HS907661.1|HS907661, score=3.5, range=60-78, strand=1											cleavage
target 5' CGUGGGAACUCUGCAAGAG 3'
: ..:::::::::::::.
query 3' CCUUUCUUGAGACGUUCUU 5'
query=miR835-5p, target=gi|317658508|gb|HS669724.1|HS669724, score=3.5, range=60-78, strand=1											cleavage
target 5' CGUGGGAACUCUGCAAGAG 3'
: ..:::::::::::::.
query 3' CCUUUCUUGAGACGUUCUU 5'
query=miR835-5p, target=gi|317876655|gb|HS888826.1|HS888826, score=3.5, range=313-330, strand=1											cleavage
target 5' GGCAA-AACUCUGCAAGGG 3'
:: :: :::::::::::..
query 3' CCUUUCUUGAGACGUUCUU 5'
query=miR835-5p, target=gi|317838315|gb|HS850486.1|HS850486, score=3.5, range=87-105, strand=-1											translational inhibition
target 5' CGAGAGAGUUCUGCAAGAA 3'
::.:::..::::::::::
query 3' CCUUUCUUGAGACGUUCUU 5'
query=miR835-5p, target=gi|317884660|gb|HS896825.1|HS896825, score=3.5, range=295-313, strand=-1											cleavage
target 5' GGGAAGGACUCUGUAAGAU 3'
::.:::.::::::.::::
query 3' CCUUUCUUGAGACGUUCUU 5'
query=miR835-5p, target=gi|317868914|gb|HS880871.1|HS880871, score=3.5, range=247-265, strand=-1											translational inhibition
target 5' GGGAAGAAUUCCGCAAGAA 3'
::.:::::.:: :::::::
query 3' CCUUUCUUGAGACGUUCUU 5'
query=miR835-5p, target=gi|317789866|gb|HS802132.1|HS802132, score=3.5, range=373-390, strand=-1											cleavage
target 5' GGGAAGGACUCU-CAAGAA 3'
::.:::.::::: ::::::
query 3' CCUUUCUUGAGACGUUCUU 5'
query=miR835-5p, target=gi|317860210|gb|HS872707.1|HS872707, score=4, range=389-407, strand=1											translational inhibition
target 5' UGAAAGGACUUUGCAAGAC 3'
:::::.:::.:::::::
query 3' CCUUUCUUGAGACGUUCUU 5'
query=miR835-5p, target=gi|317749579|gb|HS761794.1|HS761794, score=4, range=37-55, strand=1											cleavage
target 5' CGGAGGAACUCCGCAAGAA 3'
:.:.:::::: :::::::
query 3' CCUUUCUUGAGACGUUCUU 5'
query=miR835-5p, target=gi|317802573|gb|HS814744.1|HS814744, score=4, range=212-230, strand=1											cleavage
target 5' CGGAGGAACUCCGCAAGAA 3'
:.:.:::::: :::::::
query 3' CCUUUCUUGAGACGUUCUU 5'
query=miR835-5p, target=gi|317656673|gb|HS668930.1|HS668930, score=4, range=429-447, strand=1											cleavage
target 5' CGGAGGAACUCCGCAAGAA 3'
:.:.:::::: :::::::
query 3' CCUUUCUUGAGACGUUCUU 5'
query=miR835-5p, target=gi|317704631|gb|HS717182.1|HS717182, score=4, range=92-110, strand=1											cleavage
target 5' CGGAGGAACUCCGCAAGAA 3'
:.:.:::::: :::::::
query 3' CCUUUCUUGAGACGUUCUU 5'
query=miR835-5p, target=gi|317948326|gb|HS960237.1|HS960237, score=4, range=186-204, strand=1											cleavage
target 5' CGGAGGAACUCCGCAAGAA 3'
:.:.:::::: :::::::
query 3' CCUUUCUUGAGACGUUCUU 5'
query=miR835-5p, target=gi|317646861|gb|HS658434.1|HS658434, score=4, range=35-53, strand=1											cleavage
target 5' CGGAGGAACUCCGCAAGAA 3'
:.:.:::::: :::::::
query 3' CCUUUCUUGAGACGUUCUU 5'
query=miR835-5p, target=gi|317746914|gb|HS759131.1|HS759131, score=4, range=33-51, strand=1											cleavage
target 5' CGGAGGAACUCCGCAAGAA 3'
:.:.:::::: :::::::
query 3' CCUUUCUUGAGACGUUCUU 5'
query=miR835-5p, target=gi|317834828|gb|HS847199.1|HS847199, score=4, range=185-203, strand=1											cleavage
target 5' CGGAGGAACUCCGCAAGAA 3'
:.:.:::::: :::::::
query 3' CCUUUCUUGAGACGUUCUU 5'
query=miR835-5p, target=gi|317724544|gb|HS736769.1|HS736769, score=4, range=37-55, strand=1											cleavage
target 5' CGGAGGAACUCCGCAAGAA 3'
:.:.:::::: :::::::
query 3' CCUUUCUUGAGACGUUCUU 5'
query=miR835-5p, target=gi|317855458|gb|HS867629.1|HS867629, score=4, range=213-231, strand=1											cleavage
target 5' CGGAGGAACUCCGCAAGAA 3'
:.:.:::::: :::::::
query 3' CCUUUCUUGAGACGUUCUU 5'
query=miR835-5p, target=gi|318024162|gb|HS968249.1|HS968249, score=4, range=185-203, strand=1											cleavage
target 5' CGGAGGAACUCCGCAAGAA 3'
:.:.:::::: :::::::
query 3' CCUUUCUUGAGACGUUCUU 5'
query=miR835-5p, target=gi|317924166|gb|HS936077.1|HS936077, score=4, range=451-469, strand=1											cleavage
target 5' GGAAACAGCUCUGCAAGCA 3'
::::: :.::::::::: :
query 3' CCUUUCUUGAGACGUUCUU 5'
query=miR835-5p, target=gi|317830947|gb|HS842929.1|HS842929, score=4, range=51-69, strand=1											translational inhibition
target 5' GGUAUGGAUUCUGCAAGAA 3'
:: : :.:.::::::::::
query 3' CCUUUCUUGAGACGUUCUU 5'
query=miR835-5p, target=gi|317706558|gb|HS719962.1|HS719962, score=4, range=443-461, strand=1											translational inhibition
target 5' GGUAUGGAUUCUGCAAGAA 3'
:: : :.:.::::::::::
query 3' CCUUUCUUGAGACGUUCUU 5'
query=miR835-5p, target=gi|317696026|gb|HS708263.1|HS708263, score=4, range=51-69, strand=1											translational inhibition
target 5' GGUAUGGAUUCUGCAAGAA 3'
:: : :.:.::::::::::
query 3' CCUUUCUUGAGACGUUCUU 5'
query=miR835-5p, target=gi|317861125|gb|HS873296.1|HS873296, score=4, range=260-277, strand=1											cleavage
target 5' GGCAA-AACUCUGCAAGUA 3'
:: :: ::::::::::: :
query 3' CCUUUCUUGAGACGUUCUU 5'
query=miR835-5p, target=gi|317789921|gb|HS802187.1|HS802187, score=4, range=249-266, strand=1											cleavage
target 5' GGCAA-AACUCUGCAAGUA 3'
:: :: ::::::::::: :
query 3' CCUUUCUUGAGACGUUCUU 5'
query=miR835-5p, target=gi|317914770|gb|HS926681.1|HS926681, score=4, range=354-372, strand=-1											cleavage
target 5' UGAAAGAACUCUGCGGGGA 3'
:::::::::::::..:.:
query 3' CCUUUCUUGAGACGUUCUU 5'
query=miR835-5p, target=gi|317771703|gb|HS783882.1|HS783882, score=4, range=355-373, strand=-1											cleavage
target 5' UGAAAGAACUCUGCGGGGA 3'
:::::::::::::..:.:
query 3' CCUUUCUUGAGACGUUCUU 5'
query=miR835-5p, target=gi|317687369|gb|HS698906.1|HS698906, score=4, range=75-93, strand=-1											cleavage
target 5' CGGAGGAACUCCGCAAGAA 3'
:.:.:::::: :::::::
query 3' CCUUUCUUGAGACGUUCUU 5'
query=miR835-5p, target=gi|317901027|gb|HS913198.1|HS913198, score=4, range=348-366, strand=-1											cleavage
target 5' CGGAGGAACUCCGCAAGAA 3'
:.:.:::::: :::::::
query 3' CCUUUCUUGAGACGUUCUU 5'
query=miR835-5p, target=gi|317592887|gb|HS605200.1|HS605200, score=4, range=284-302, strand=-1											cleavage
target 5' CGGAGGAACUCCGCAAGAA 3'
:.:.:::::: :::::::
query 3' CCUUUCUUGAGACGUUCUU 5'
query=miR835-5p, target=gi|317777098|gb|HS789271.1|HS789271, score=4, range=466-484, strand=-1											translational inhibition
target 5' GGUAAGAACUUAGCAAGAA 3'
:: :::::::. :::::::
query 3' CCUUUCUUGAGACGUUCUU 5'
query=miR835-5p, target=gi|317712321|gb|HS724550.1|HS724550, score=4, range=476-494, strand=-1											translational inhibition
target 5' GGUAAGAACUUAGCAAGAA 3'
:: :::::::. :::::::
query 3' CCUUUCUUGAGACGUUCUU 5'
query=miR835-5p, target=gi|317761659|gb|HS773860.1|HS773860, score=4, range=470-488, strand=-1											translational inhibition
target 5' GGUAAGAACUUAGCAAGAA 3'
:: :::::::. :::::::
query 3' CCUUUCUUGAGACGUUCUU 5'
query=miR835-5p, target=gi|317906364|gb|HS918366.1|HS918366, score=4, range=473-491, strand=-1											translational inhibition
target 5' GGUAAGAACUUAGCAAGAA 3'
:: :::::::. :::::::
query 3' CCUUUCUUGAGACGUUCUU 5'
query=miR835-5p, target=gi|317875329|gb|HS887640.1|HS887640, score=4, range=283-301, strand=-1											cleavage
target 5' GGAAACAGCUCUGCAAGCA 3'
::::: :.::::::::: :
query 3' CCUUUCUUGAGACGUUCUU 5'
query=miR835-5p, target=gi|317827351|gb|HS839522.1|HS839522, score=4, range=479-497, strand=-1											translational inhibition
target 5' GGUAAGAACUUAGCAAGAA 3'
:: :::::::. :::::::
query 3' CCUUUCUUGAGACGUUCUU 5'
query=miR835-5p, target=gi|317894300|gb|HS906259.1|HS906259, score=4, range=466-484, strand=-1											translational inhibition
target 5' GGUAAGAACUUAGCAAGAA 3'
:: :::::::. :::::::
query 3' CCUUUCUUGAGACGUUCUU 5'
query=miR835-5p, target=gi|317833730|gb|HS845901.1|HS845901, score=4, range=465-483, strand=-1											translational inhibition
target 5' GGUAAGAACUUAGCAAGAA 3'
:: :::::::. :::::::
query 3' CCUUUCUUGAGACGUUCUU 5'
query=miR835-5p, target=gi|317837425|gb|HS849976.1|HS849976, score=4, range=462-480, strand=-1											translational inhibition
target 5' GGUAAGAACUUAGCAAGAA 3'
:: :::::::. :::::::
query 3' CCUUUCUUGAGACGUUCUU 5'
query=miR835-5p, target=gi|317709561|gb|HS721792.1|HS721792, score=4, range=93-111, strand=-1											cleavage
target 5' GGAAACAGCUCUGCAAGCA 3'
::::: :.::::::::: :
query 3' CCUUUCUUGAGACGUUCUU 5'
query=miR835-5p, target=gi|317789903|gb|HS802169.1|HS802169, score=4, range=400-417, strand=-1											cleavage
target 5' GGCAA-AACUCUGCAAGUA 3'
:: :: ::::::::::: :
query 3' CCUUUCUUGAGACGUUCUU 5'
query=miR9778, target=gi|317627498|gb|HS640164.1|HS640164, score=3.5, range=304-323, strand=1											cleavage
target 5' CGGAGAG-UUUGAGGGAGGCA 3'
::. ::: ::::::.::::::
query 3' GCUGCUCGAAACUCUCUCCGU 5'
query=miR9778, target=gi|317613005|gb|HS623022.1|HS623022, score=3.5, range=442-461, strand=1											cleavage
target 5' CGGAGAG-UUUGAGGGAGGCA 3'
::. ::: ::::::.::::::
query 3' GCUGCUCGAAACUCUCUCCGU 5'
query=miR9778, target=gi|317741308|gb|HS753525.1|HS753525, score=3.5, range=414-433, strand=-1											cleavage
target 5' CGGAGAG-UUUGAGGGAGGCA 3'
::. ::: ::::::.::::::
query 3' GCUGCUCGAAACUCUCUCCGU 5'
query=miR9778, target=gi|317749176|gb|HS761391.1|HS761391, score=4, range=79-99, strand=1											cleavage
target 5' CGACUGAUUUUGAGAGAGGCC 3'
:::: . .::::::::::::
query 3' GCUGCUCGAAACUCUCUCCGU 5'
query=miR1169-5p, target=gi|317599930|gb|HS613292.1|HS613292, score=0, range=34-53, strand=1											cleavage
target 5' UGUCGAGAUCUUGCUGGAUA 3'
::::::::::::::::::::
query 3' ACAGCUCUAGAACGACCUAU 5'
query=miR1169-5p, target=gi|317701392|gb|HS712454.1|HS712454, score=0, range=141-160, strand=1											cleavage
target 5' UGUCGAGAUCUUGCUGGAUA 3'
::::::::::::::::::::
query 3' ACAGCUCUAGAACGACCUAU 5'
query=miR1169-5p, target=gi|317938198|gb|HS950109.1|HS950109, score=0, range=32-51, strand=1											cleavage
target 5' UGUCGAGAUCUUGCUGGAUA 3'
::::::::::::::::::::
query 3' ACAGCUCUAGAACGACCUAU 5'
query=miR1169-5p, target=gi|317650481|gb|HS662906.1|HS662906, score=3, range=53-73, strand=-1											cleavage
target 5' UGUCGUGAUCUUGCUGGAGUA 3'
::::: :::::::::::: ::
query 3' ACAGCUCUAGAACGACCU-AU 5'
query=miR1169-5p, target=gi|317768112|gb|HS781199.1|HS781199, score=4, range=327-346, strand=1											cleavage
target 5' CUUCGGGAUCUUGCUGGGUG 3'
:::.:::::::::::.:.
query 3' ACAGCUCUAGAACGACCUAU 5'
query=miR1169-5p, target=gi|317861805|gb|HS873976.1|HS873976, score=4, range=133-152, strand=1											cleavage
target 5' UGUCGAGAUCUCGCUGAAUA 3'
::::::::::: :::: :::
query 3' ACAGCUCUAGAACGACCUAU 5'
query=miR1169-5p, target=gi|317668846|gb|HS682525.1|HS682525, score=4, range=138-157, strand=1											cleavage
target 5' UGUCGAGAUCUCGCUGAAUA 3'
::::::::::: :::: :::
query 3' ACAGCUCUAGAACGACCUAU 5'
query=miR1169-5p, target=gi|317877069|gb|HS889240.1|HS889240, score=4, range=291-310, strand=1											cleavage
target 5' UGUCGAGAUCUCGCUGAAUA 3'
::::::::::: :::: :::
query 3' ACAGCUCUAGAACGACCUAU 5'
query=miR1169-5p, target=gi|317617991|gb|HS630282.1|HS630282, score=4, range=98-117, strand=1											cleavage
target 5' UGUCGAGAUCUCGCUGAAUA 3'
::::::::::: :::: :::
query 3' ACAGCUCUAGAACGACCUAU 5'
query=miR1169-5p, target=gi|317638959|gb|HS651369.1|HS651369, score=4, range=98-117, strand=1											cleavage
target 5' UGUCGAGAUCUCGCUGAAUA 3'
::::::::::: :::: :::
query 3' ACAGCUCUAGAACGACCUAU 5'
query=miR1169-5p, target=gi|317854262|gb|HS866433.1|HS866433, score=4, range=295-314, strand=1											cleavage
target 5' UGUCGAGAUCUCGCUGAAUA 3'
::::::::::: :::: :::
query 3' ACAGCUCUAGAACGACCUAU 5'
query=miR1169-5p, target=gi|317826194|gb|HS838365.1|HS838365, score=4, range=262-281, strand=1											cleavage
target 5' UGUCGAGAUCUCGCUGAAUA 3'
::::::::::: :::: :::
query 3' ACAGCUCUAGAACGACCUAU 5'
query=miR1169-5p, target=gi|317710157|gb|HS723300.1|HS723300, score=4, range=296-315, strand=1											cleavage
target 5' UGUCGAGAUCUCGCUGAAUA 3'
::::::::::: :::: :::
query 3' ACAGCUCUAGAACGACCUAU 5'
query=miR1169-5p, target=gi|317841020|gb|HS853191.1|HS853191, score=4, range=208-227, strand=1											cleavage
target 5' UGUCGAGAUCUCGCUGAAUA 3'
::::::::::: :::: :::
query 3' ACAGCUCUAGAACGACCUAU 5'
query=miR1169-5p, target=gi|317606677|gb|HS618231.1|HS618231, score=4, range=100-119, strand=1											cleavage
target 5' UGUCGAGAUCUCGCUGAAUA 3'
::::::::::: :::: :::
query 3' ACAGCUCUAGAACGACCUAU 5'
query=miR1169-5p, target=gi|317670660|gb|HS681698.1|HS681698, score=4, range=334-353, strand=1											cleavage
target 5' UGUCGAGAUCUCGCUGAAUA 3'
::::::::::: :::: :::
query 3' ACAGCUCUAGAACGACCUAU 5'
query=miR1169-5p, target=gi|317834467|gb|HS846638.1|HS846638, score=4, range=238-257, strand=-1											cleavage
target 5' UGUCGAGAUCUCGCUGAAUA 3'
::::::::::: :::: :::
query 3' ACAGCUCUAGAACGACCUAU 5'
query=miR1169-5p, target=gi|317818153|gb|HS830324.1|HS830324, score=4, range=100-119, strand=-1											cleavage
target 5' UGUCGAGAUCUCGCUGAAUA 3'
::::::::::: :::: :::
query 3' ACAGCUCUAGAACGACCUAU 5'
query=miR1169-5p, target=gi|317965169|gb|HS962551.1|HS962551, score=4, range=252-271, strand=-1											cleavage
target 5' UGUCGAGAUCUCGCUGAAUA 3'
::::::::::: :::: :::
query 3' ACAGCUCUAGAACGACCUAU 5'
query=miR1169-5p, target=gi|317748672|gb|HS760887.1|HS760887, score=4, range=307-326, strand=-1											cleavage
target 5' UGUCGAGAUCUCGCUGAAUA 3'
::::::::::: :::: :::
query 3' ACAGCUCUAGAACGACCUAU 5'
query=miR1169-5p, target=gi|317685590|gb|HS699201.1|HS699201, score=4, range=324-343, strand=-1											cleavage
target 5' UGUCGAGAUCUCGCUGAAUA 3'
::::::::::: :::: :::
query 3' ACAGCUCUAGAACGACCUAU 5'
query=miR1169-5p, target=gi|317873675|gb|HS885846.1|HS885846, score=4, range=229-248, strand=-1											cleavage
target 5' UGUCGAGAUCUCGCUGAAUA 3'
::::::::::: :::: :::
query 3' ACAGCUCUAGAACGACCUAU 5'
query=miR1169-5p, target=gi|317690547|gb|HS702119.1|HS702119, score=4, range=211-230, strand=-1											cleavage
target 5' UGUCGAGAUCUCGCUGAAUA 3'
::::::::::: :::: :::
query 3' ACAGCUCUAGAACGACCUAU 5'
query=miR1169-5p, target=gi|317871290|gb|HS883461.1|HS883461, score=4, range=426-445, strand=-1											cleavage
target 5' UGUCGAGAUCUCGCUGAAUA 3'
::::::::::: :::: :::
query 3' ACAGCUCUAGAACGACCUAU 5'
query=miR1169-5p, target=gi|317838365|gb|HS850536.1|HS850536, score=4, range=330-349, strand=-1											cleavage
target 5' UGUCGAGAUCUCGCUGAAUA 3'
::::::::::: :::: :::
query 3' ACAGCUCUAGAACGACCUAU 5'
query=miR1169-5p, target=gi|317634967|gb|HS646763.1|HS646763, score=4, range=326-345, strand=-1											cleavage
target 5' UGUCGAGAUCUCGCUGAAUA 3'
::::::::::: :::: :::
query 3' ACAGCUCUAGAACGACCUAU 5'
query=miR1169-5p, target=gi|317897619|gb|HS909466.1|HS909466, score=4, range=252-271, strand=-1											cleavage
target 5' UGUCGAGAUCUCGCUGAAUA 3'
::::::::::: :::: :::
query 3' ACAGCUCUAGAACGACCUAU 5'
query=miR1169-5p, target=gi|317649438|gb|HS661865.1|HS661865, score=4, range=113-132, strand=-1											cleavage
target 5' UGUCGAGAUCUCGCUGAAUA 3'
::::::::::: :::: :::
query 3' ACAGCUCUAGAACGACCUAU 5'
query=miR1169-5p, target=gi|317696574|gb|HS709256.1|HS709256, score=4, range=203-222, strand=-1											cleavage
target 5' UGUCGAGAUCUCGCUGAAUA 3'
::::::::::: :::: :::
query 3' ACAGCUCUAGAACGACCUAU 5'
query=miR1169-5p, target=gi|317803355|gb|HS815526.1|HS815526, score=4, range=230-249, strand=-1											cleavage
target 5' UGUCGAGAUCUCGCUGAAUA 3'
::::::::::: :::: :::
query 3' ACAGCUCUAGAACGACCUAU 5'
query=miR1169-5p, target=gi|317935876|gb|HS947380.1|HS947380, score=4, range=289-308, strand=-1											cleavage
target 5' UGUCGAGAUCUCGCUGAAUA 3'
::::::::::: :::: :::
query 3' ACAGCUCUAGAACGACCUAU 5'
query=miR1169-5p, target=gi|317883807|gb|HS895978.1|HS895978, score=4, range=444-463, strand=-1											cleavage
target 5' UGUCGAGAUCUCGCUGAAUA 3'
::::::::::: :::: :::
query 3' ACAGCUCUAGAACGACCUAU 5'
query=miR1169-5p, target=gi|317881338|gb|HS893509.1|HS893509, score=4, range=427-446, strand=-1											cleavage
target 5' UGUCGAGAUCUCGCUGAAUA 3'
::::::::::: :::: :::
query 3' ACAGCUCUAGAACGACCUAU 5'
query=miR1169-5p, target=gi|317868933|gb|HS880890.1|HS880890, score=4, range=167-186, strand=-1											cleavage
target 5' UGUCGAGAUCUCGCUGAAUA 3'
::::::::::: :::: :::
query 3' ACAGCUCUAGAACGACCUAU 5'
query=miR1169-5p, target=gi|317895035|gb|HS907206.1|HS907206, score=4, range=444-463, strand=-1											cleavage
target 5' UGUCGAGAUCUCGCUGAAUA 3'
::::::::::: :::: :::
query 3' ACAGCUCUAGAACGACCUAU 5'
query=miR1169-5p, target=gi|317862312|gb|HS874483.1|HS874483, score=4, range=430-449, strand=-1											cleavage
target 5' UGUCGAGAUCUCGCUGAAUA 3'
::::::::::: :::: :::
query 3' ACAGCUCUAGAACGACCUAU 5'
query=miR1169-5p, target=gi|317666172|gb|HS678804.1|HS678804, score=4, range=199-218, strand=-1											cleavage
target 5' UGUCGAGAUCUCGCUGAAUA 3'
::::::::::: :::: :::
query 3' ACAGCUCUAGAACGACCUAU 5'
query=miR1169-5p, target=gi|317750495|gb|HS762997.1|HS762997, score=4, range=225-244, strand=-1											cleavage
target 5' UGUCGAGAUCUCGCUGAAUA 3'
::::::::::: :::: :::
query 3' ACAGCUCUAGAACGACCUAU 5'
query=miR1169-5p, target=gi|317712000|gb|HS724229.1|HS724229, score=4, range=230-249, strand=-1											cleavage
target 5' UGUCGAGAUCUCGCUGAAUA 3'
::::::::::: :::: :::
query 3' ACAGCUCUAGAACGACCUAU 5'
query=miR1169-5p, target=gi|317853313|gb|HS865491.1|HS865491, score=4, range=324-343, strand=-1											cleavage
target 5' UGUCGAGAUCUCGCUGAAUA 3'
::::::::::: :::: :::
query 3' ACAGCUCUAGAACGACCUAU 5'
query=miR1169-5p, target=gi|317893517|gb|HS905688.1|HS905688, score=4, range=259-278, strand=-1											cleavage
target 5' UGUCGAGAUCUCGCUGAAUA 3'
::::::::::: :::: :::
query 3' ACAGCUCUAGAACGACCUAU 5'
query=miR1169-5p, target=gi|317881645|gb|HS893816.1|HS893816, score=4, range=220-239, strand=-1											cleavage
target 5' UGUCGAGAUCUCGCUGAAUA 3'
::::::::::: :::: :::
query 3' ACAGCUCUAGAACGACCUAU 5'
query=miR1169-5p, target=gi|317600496|gb|HS613858.1|HS613858, score=4, range=113-132, strand=-1											cleavage
target 5' UGUCGAGAUCUCGCUGAAUA 3'
::::::::::: :::: :::
query 3' ACAGCUCUAGAACGACCUAU 5'
query=miR1169-5p, target=gi|317671749|gb|HS683529.1|HS683529, score=4, range=184-203, strand=-1											cleavage
target 5' UGUCGAGAUCUCGCUGAAUA 3'
::::::::::: :::: :::
query 3' ACAGCUCUAGAACGACCUAU 5'
query=miR1169-5p, target=gi|317803849|gb|HS816439.1|HS816439, score=4, range=117-136, strand=-1											cleavage
target 5' UGUCGAGAUCUCGCUGAAUA 3'
::::::::::: :::: :::
query 3' ACAGCUCUAGAACGACCUAU 5'
query=miR1169-5p, target=gi|317730773|gb|HS742994.1|HS742994, score=4, range=131-150, strand=-1											cleavage
target 5' UGUCGAGAUCUCGCUGAAUA 3'
::::::::::: :::: :::
query 3' ACAGCUCUAGAACGACCUAU 5'
query=miR1169-5p, target=gi|317837589|gb|HS848981.1|HS848981, score=4, range=229-248, strand=-1											cleavage
target 5' UGUCGAGAUCUCGCUGAAUA 3'
::::::::::: :::: :::
query 3' ACAGCUCUAGAACGACCUAU 5'
query=miR1169-5p, target=gi|317844875|gb|HS857046.1|HS857046, score=4, range=324-343, strand=-1											cleavage
target 5' UGUCGAGAUCUCGCUGAAUA 3'
::::::::::: :::: :::
query 3' ACAGCUCUAGAACGACCUAU 5'
query=miR1169-5p, target=gi|317622142|gb|HS633756.1|HS633756, score=4, range=114-133, strand=-1											cleavage
target 5' UGUCGAGAUCUCGCUGAAUA 3'
::::::::::: :::: :::
query 3' ACAGCUCUAGAACGACCUAU 5'
query=miR1169-5p, target=gi|317756547|gb|HS769093.1|HS769093, score=4, range=302-321, strand=-1											cleavage
target 5' UGUCGAGAUCUCGCUGAAUA 3'
::::::::::: :::: :::
query 3' ACAGCUCUAGAACGACCUAU 5'
query=miR1169-5p, target=gi|317799265|gb|HS811436.1|HS811436, score=4, range=53-72, strand=-1											cleavage
target 5' UGUCGAGAUCUCGCUGAAUA 3'
::::::::::: :::: :::
query 3' ACAGCUCUAGAACGACCUAU 5'
query=miR1169-5p, target=gi|317923193|gb|HS934918.1|HS934918, score=4, range=98-117, strand=-1											cleavage
target 5' UGUCGAGAUCUCGCUGAAUA 3'
::::::::::: :::: :::
query 3' ACAGCUCUAGAACGACCUAU 5'
query=miR1169-5p, target=gi|317987845|gb|HS966782.1|HS966782, score=4, range=214-233, strand=-1											cleavage
target 5' UGUCGAGAUCUCGCUGAAUA 3'
::::::::::: :::: :::
query 3' ACAGCUCUAGAACGACCUAU 5'
query=miR1169-5p, target=gi|317921455|gb|HS933366.1|HS933366, score=4, range=79-98, strand=-1											cleavage
target 5' UGUCGAGAUCUCGCUGAAUA 3'
::::::::::: :::: :::
query 3' ACAGCUCUAGAACGACCUAU 5'
query=miR1169-5p, target=gi|317676072|gb|HS688957.1|HS688957, score=4, range=300-319, strand=-1											cleavage
target 5' UGUCGAGAUCUCGCUGAAUA 3'
::::::::::: :::: :::
query 3' ACAGCUCUAGAACGACCUAU 5'
query=miR1169-5p, target=gi|317621840|gb|HS636144.1|HS636144, score=4, range=112-131, strand=-1											cleavage
target 5' UGUCGAGAUCUCGCUGAAUA 3'
::::::::::: :::: :::
query 3' ACAGCUCUAGAACGACCUAU 5'
query=miR1169-5p, target=gi|317823994|gb|HS836404.1|HS836404, score=4, range=428-447, strand=-1											cleavage
target 5' UGUCGAGAUCUCGCUGAAUA 3'
::::::::::: :::: :::
query 3' ACAGCUCUAGAACGACCUAU 5'
query=miR1169-5p, target=gi|317700623|gb|HS713627.1|HS713627, score=4, range=349-368, strand=-1											cleavage
target 5' UGUCGAGAUCUCGCUGAAUA 3'
::::::::::: :::: :::
query 3' ACAGCUCUAGAACGACCUAU 5'
query=miR1169-5p, target=gi|317762132|gb|HS774330.1|HS774330, score=4, range=69-88, strand=-1											cleavage
target 5' UGUCGAGAUCUCGCUGAAUA 3'
::::::::::: :::: :::
query 3' ACAGCUCUAGAACGACCUAU 5'
query=miR1169-5p, target=gi|317925118|gb|HS937029.1|HS937029, score=4, range=252-271, strand=-1											cleavage
target 5' UGUCGAGAUCUCGCUGAAUA 3'
::::::::::: :::: :::
query 3' ACAGCUCUAGAACGACCUAU 5'
query=miR1169-5p, target=gi|317903113|gb|HS915284.1|HS915284, score=4, range=195-214, strand=-1											cleavage
target 5' UGUCGAGAUCUCGCUGAAUA 3'
::::::::::: :::: :::
query 3' ACAGCUCUAGAACGACCUAU 5'
query=miR1169-5p, target=gi|317892899|gb|HS905070.1|HS905070, score=4, range=67-86, strand=-1											cleavage
target 5' UGUCGAGAUCUCGCUGAAUA 3'
::::::::::: :::: :::
query 3' ACAGCUCUAGAACGACCUAU 5'
query=miR1169-5p, target=gi|317948477|gb|HS960388.1|HS960388, score=4, range=221-240, strand=-1											cleavage
target 5' UGUCGAGAUCUCGCUGAAUA 3'
::::::::::: :::: :::
query 3' ACAGCUCUAGAACGACCUAU 5'
query=miR1169-5p, target=gi|317644505|gb|HS656772.1|HS656772, score=4, range=14-33, strand=-1											cleavage
target 5' UGUCGAGAUCUCGCUGAAUA 3'
::::::::::: :::: :::
query 3' ACAGCUCUAGAACGACCUAU 5'
query=miR1169-5p, target=gi|317885331|gb|HS897502.1|HS897502, score=4, range=382-401, strand=-1											cleavage
target 5' UGUCGAGAUCUCGCUGAAUA 3'
::::::::::: :::: :::
query 3' ACAGCUCUAGAACGACCUAU 5'
query=miR1169-5p, target=gi|317682802|gb|HS695049.1|HS695049, score=4, range=203-222, strand=-1											cleavage
target 5' UGUCGAGAUCUCGCUGAAUA 3'
::::::::::: :::: :::
query 3' ACAGCUCUAGAACGACCUAU 5'
query=miR1169-5p, target=gi|317735058|gb|HS747200.1|HS747200, score=4, range=185-204, strand=-1											cleavage
target 5' UGUCGAGAUCUCGCUGAAUA 3'
::::::::::: :::: :::
query 3' ACAGCUCUAGAACGACCUAU 5'
query=miR1169-5p, target=gi|317806672|gb|HS818989.1|HS818989, score=4, range=386-405, strand=-1											cleavage
target 5' UGUCGAGAUCUCGCUGAAUA 3'
::::::::::: :::: :::
query 3' ACAGCUCUAGAACGACCUAU 5'
query=miR1169-5p, target=gi|317797700|gb|HS810329.1|HS810329, score=4, range=20-39, strand=-1											cleavage
target 5' UGUCGAGAUCUCGCUGAAUA 3'
::::::::::: :::: :::
query 3' ACAGCUCUAGAACGACCUAU 5'
query=miR1169-5p, target=gi|317778299|gb|HS790522.1|HS790522, score=4, range=302-321, strand=-1											cleavage
target 5' UGUCGAGAUCUCGCUGAAUA 3'
::::::::::: :::: :::
query 3' ACAGCUCUAGAACGACCUAU 5'
query=miR1169-5p, target=gi|317800136|gb|HS812307.1|HS812307, score=4, range=199-217, strand=-1											cleavage
target 5' UGUCGAGAUCUCGCU-GAUA 3'
::::::::::: ::: ::::
query 3' ACAGCUCUAGAACGACCUAU 5'
query=miR1169-5p, target=gi|317709850|gb|HS722993.1|HS722993, score=4, range=199-217, strand=-1											cleavage
target 5' UGUCGAGAUCUCGCU-GAUA 3'
::::::::::: ::: ::::
query 3' ACAGCUCUAGAACGACCUAU 5'
query=miR5778, target=gi|317886104|gb|HS898275.1|HS898275, score=3, range=64-83, strand=1											cleavage
target 5' GCUAAGACGAAUAGUUCUCG 3'
: :: ::::::.::::::::
query 3' CUAUGCUGCUUGUCAAGAGC 5'
query=miR5778, target=gi|317928156|gb|HS940067.1|HS940067, score=3.5, range=440-459, strand=1											cleavage
target 5' UAUAUGACGAACAGUUCGCG 3'
:::.:::::::::::: ::
query 3' CUAUGCUGCUUGUCAAGAGC 5'
query=miR5778, target=gi|317758188|gb|HS770393.1|HS770393, score=3.5, range=171-189, strand=1											cleavage
target 5' GA-AAGGCGAACAGUUUUCG 3'
:: : :.:::::::::.:::
query 3' CUAUGCUGCUUGUCAAGAGC 5'
query=miR5778, target=gi|317791267|gb|HS803438.1|HS803438, score=3.5, range=210-228, strand=-1											cleavage
target 5' GA-AAGGCGAACAGUUUUCG 3'
:: : :.:::::::::.:::
query 3' CUAUGCUGCUUGUCAAGAGC 5'
query=miR5778, target=gi|317753021|gb|HS765234.1|HS765234, score=4, range=141-160, strand=1											cleavage
target 5' GGUACCGCGAAAAGUUCUCG 3'
:.::: .:::: ::::::::
query 3' CUAUGCUGCUUGUCAAGAGC 5'
query=miR5778, target=gi|317916192|gb|HS928103.1|HS928103, score=4, range=18-37, strand=-1											cleavage
target 5' GAAACGACGAACAGUUCACC 3'
:: :::::::::::::: :
query 3' CUAUGCUGCUUGUCAAGAGC 5'
query=miR5675, target=gi|317657105|gb|HS669362.1|HS669362, score=2.5, range=105-125, strand=1											cleavage
target 5' UUUUCGUUGUUUGUUGCUCUG 3'
:::.:.:::::::::::.::.
query 3' AAAGGUAACAAACAACGGGAU 5'
query=miR5675, target=gi|317671447|gb|HS683227.1|HS683227, score=4, range=353-373, strand=1											cleavage
target 5' UUUGUGAUGUUUGUUGCCCUC 3'
::: .. :::::::::::::
query 3' AAAGGUAACAAACAACGGGAU 5'
query=miR5675, target=gi|317610258|gb|HS622553.1|HS622553, score=4, range=14-33, strand=-1											cleavage
target 5' UUUCCA-UGUUUGUUUCUCUA 3'
:::::: :::::::: :.:::
query 3' AAAGGUAACAAACAACGGGAU 5'
query=miR529b, target=gi|317589205|gb|HS600393.1|HS600393, score=0, range=146-166, strand=1											cleavage
target 5' AAGCUGUACUUCUGCUCUGCA 3'
:::::::::::::::::::::
query 3' UUCGACAUGAAGACGAGACGU 5'
query=miR529b, target=gi|317592625|gb|HS604938.1|HS604938, score=0, range=143-163, strand=1											cleavage
target 5' AAGCUGUACUUCUGCUCUGCA 3'
:::::::::::::::::::::
query 3' UUCGACAUGAAGACGAGACGU 5'
query=miR529b, target=gi|317859002|gb|HS871173.1|HS871173, score=0, range=61-81, strand=1											cleavage
target 5' AAGCUGUACUUCUGCUCUGCA 3'
:::::::::::::::::::::
query 3' UUCGACAUGAAGACGAGACGU 5'
query=miR529b, target=gi|317897001|gb|HS909695.1|HS909695, score=0, range=62-82, strand=1											cleavage
target 5' AAGCUGUACUUCUGCUCUGCA 3'
:::::::::::::::::::::
query 3' UUCGACAUGAAGACGAGACGU 5'
query=miR529b, target=gi|317721628|gb|HS733853.1|HS733853, score=0, range=61-81, strand=1											cleavage
target 5' AAGCUGUACUUCUGCUCUGCA 3'
:::::::::::::::::::::
query 3' UUCGACAUGAAGACGAGACGU 5'
query=miR529b, target=gi|317905850|gb|HS917852.1|HS917852, score=0, range=61-81, strand=1											cleavage
target 5' AAGCUGUACUUCUGCUCUGCA 3'
:::::::::::::::::::::
query 3' UUCGACAUGAAGACGAGACGU 5'
query=miR529b, target=gi|317869830|gb|HS882001.1|HS882001, score=0, range=61-81, strand=1											cleavage
target 5' AAGCUGUACUUCUGCUCUGCA 3'
:::::::::::::::::::::
query 3' UUCGACAUGAAGACGAGACGU 5'
query=miR529b, target=gi|317896591|gb|HS908762.1|HS908762, score=0, range=61-81, strand=1											cleavage
target 5' AAGCUGUACUUCUGCUCUGCA 3'
:::::::::::::::::::::
query 3' UUCGACAUGAAGACGAGACGU 5'
query=miR529b, target=gi|317913248|gb|HS925159.1|HS925159, score=0, range=61-81, strand=1											cleavage
target 5' AAGCUGUACUUCUGCUCUGCA 3'
:::::::::::::::::::::
query 3' UUCGACAUGAAGACGAGACGU 5'
query=miR529b, target=gi|317971063|gb|HS968918.1|HS968918, score=0, range=62-82, strand=1											cleavage
target 5' AAGCUGUACUUCUGCUCUGCA 3'
:::::::::::::::::::::
query 3' UUCGACAUGAAGACGAGACGU 5'
query=miR529b, target=gi|318002046|gb|HS971088.1|HS971088, score=0, range=62-82, strand=1											cleavage
target 5' AAGCUGUACUUCUGCUCUGCA 3'
:::::::::::::::::::::
query 3' UUCGACAUGAAGACGAGACGU 5'
query=miR529b, target=gi|317856633|gb|HS868206.1|HS868206, score=2, range=61-82, strand=1											cleavage
target 5' AAGCUGUACUUCUGCUCUAGCA 3'
:::::::::::::::::: :::
query 3' UUCGACAUGAAGACGAGA-CGU 5'
query=miR529b, target=gi|317868445|gb|HS880616.1|HS880616, score=2, range=67-88, strand=1											cleavage
target 5' AAGCUGUACUUCUGCUCUAGCA 3'
:::::::::::::::::: :::
query 3' UUCGACAUGAAGACGAGA-CGU 5'
query=miR529b, target=gi|317938281|gb|HS950192.1|HS950192, score=2, range=62-83, strand=1											cleavage
target 5' AAGCUGUACUUCUGCUCUAGCA 3'
:::::::::::::::::: :::
query 3' UUCGACAUGAAGACGAGA-CGU 5'
query=miR529b, target=gi|317781065|gb|HS792833.1|HS792833, score=3.5, range=52-73, strand=-1											translational inhibition
target 5' CUGCUGCUGCUUCUGCUCUGCA 3'
:::: :.:::::::::::::
query 3' UUCGAC-AUGAAGACGAGACGU 5'
query=miR529b, target=gi|317856702|gb|HS868275.1|HS868275, score=4, range=39-59, strand=1											cleavage
target 5' AUAUUGUGCUUUUGCUCUGCA 3'
: .:::.:::.:::::::::
query 3' UUCGACAUGAAGACGAGACGU 5'
query=miR529b, target=gi|317802890|gb|HS815061.1|HS815061, score=4, range=59-78, strand=1											cleavage
target 5' UGGUU-UACUUCUGCUCUGUA 3'
.:.: :::::::::::::.:
query 3' UUCGACAUGAAGACGAGACGU 5'
query=miR529b, target=gi|317919096|gb|HS931007.1|HS931007, score=4, range=134-154, strand=-1											cleavage
target 5' AAGCUGUACUUCUACUGUGCA 3'
::::::::::::: :: ::::
query 3' UUCGACAUGAAGACGAGACGU 5'
query=miR2109-5p, target=gi|317834878|gb|HS847249.1|HS847249, score=3.5, range=325-343, strand=1											cleavage
target 5' GGCAAG-GACGACAUUCGCA 3'
.::: : :::::::.:::::
query 3' UCGUACGCUGCUGUGAGCGU 5'
query=miR2109-5p, target=gi|317861661|gb|HS873832.1|HS873832, score=3.5, range=95-114, strand=-1											translational inhibition
target 5' CGCCUGCGGCGACACUCGCG 3'
:: ::::.::::::::::.
query 3' UCGUACGCUGCUGUGAGCGU 5'
query=miR2109-5p, target=gi|317676628|gb|HS689513.1|HS689513, score=4, range=388-407, strand=1											cleavage
target 5' AGUAGGCGACGACACUAGCG 3'
::.: ::::::::::: ::.
query 3' UCGUACGCUGCUGUGAGCGU 5'
query=miR2109-5p, target=gi|317625618|gb|HS637903.1|HS637903, score=4, range=388-407, strand=1											cleavage
target 5' AGUAGGCGACGACACUAGCG 3'
::.: ::::::::::: ::.
query 3' UCGUACGCUGCUGUGAGCGU 5'
query=miR2109-5p, target=gi|317665092|gb|HS677347.1|HS677347, score=4, range=22-40, strand=1											cleavage
target 5' AGCA-GCGACGACAGUCGCU 3'
:::: ::::::::: ::::
query 3' UCGUACGCUGCUGUGAGCGU 5'
query=miR2109-5p, target=gi|317831695|gb|HS843788.1|HS843788, score=4, range=384-402, strand=1											cleavage
target 5' AGCA-GCGACGACAGUCGCU 3'
:::: ::::::::: ::::
query 3' UCGUACGCUGCUGUGAGCGU 5'
query=miR2109-5p, target=gi|317613712|gb|HS627569.1|HS627569, score=4, range=289-307, strand=1											translational inhibition
target 5' ACAAUGCG-CGACACUCGCA 3'
: ::::: :::::::::::
query 3' UCGUACGCUGCUGUGAGCGU 5'
query=miR2109-5p, target=gi|317809464|gb|HS822134.1|HS822134, score=4, range=406-424, strand=1											translational inhibition
target 5' ACAAUGCG-CGACACUCGCA 3'
: ::::: :::::::::::
query 3' UCGUACGCUGCUGUGAGCGU 5'
query=miR2109-5p, target=gi|317830640|gb|HS843193.1|HS843193, score=4, range=393-411, strand=1											translational inhibition
target 5' ACAAUGCG-CGACACUCGCA 3'
: ::::: :::::::::::
query 3' UCGUACGCUGCUGUGAGCGU 5'
query=miR2109-5p, target=gi|317836147|gb|HS848318.1|HS848318, score=4, range=367-385, strand=1											translational inhibition
target 5' ACAAUGCG-CGACACUCGCA 3'
: ::::: :::::::::::
query 3' UCGUACGCUGCUGUGAGCGU 5'
query=miR2109-5p, target=gi|317689767|gb|HS703244.1|HS703244, score=4, range=220-238, strand=1											cleavage
target 5' AGCAUG-GACGGCAUUCGCU 3'
:::::: ::::.::.::::
query 3' UCGUACGCUGCUGUGAGCGU 5'
query=miR2109-5p, target=gi|317610860|gb|HS623798.1|HS623798, score=4, range=262-281, strand=-1											cleavage
target 5' CGCAUGCGACGAAACUUGCA 3'
::::::::::: :::.:::
query 3' UCGUACGCUGCUGUGAGCGU 5'
query=miR2109-5p, target=gi|317808789|gb|HS820960.1|HS820960, score=4, range=32-50, strand=-1											cleavage
target 5' AGCA-GCGACGGCGCUCGUA 3'
:::: ::::::.:.::::.:
query 3' UCGUACGCUGCUGUGAGCGU 5'
query=miR2109-5p, target=gi|317927986|gb|HS939897.1|HS939897, score=4, range=404-423, strand=-1											cleavage
target 5' AGCAUCUCACGACACUCGCG 3'
::::: . :::::::::::.
query 3' UCGUACGCUGCUGUGAGCGU 5'
query=miR2109-5p, target=gi|317901927|gb|HS913929.1|HS913929, score=4, range=317-336, strand=-1											cleavage
target 5' AGCAUCUCACGACACUCGCG 3'
::::: . :::::::::::.
query 3' UCGUACGCUGCUGUGAGCGU 5'
query=miR2109-5p, target=gi|317658395|gb|HS671909.1|HS671909, score=4, range=166-185, strand=-1											cleavage
target 5' AGUAGGCGACGACACUAGCG 3'
::.: ::::::::::: ::.
query 3' UCGUACGCUGCUGUGAGCGU 5'
query=miR2109-5p, target=gi|317856504|gb|HS868077.1|HS868077, score=4, range=396-415, strand=-1											cleavage
target 5' AGCAUCUCACGACACUCGCG 3'
::::: . :::::::::::.
query 3' UCGUACGCUGCUGUGAGCGU 5'
query=miR2109-5p, target=gi|317629776|gb|HS643592.1|HS643592, score=4, range=167-186, strand=-1											cleavage
target 5' AGUAGGCGACGACACUAGCG 3'
::.: ::::::::::: ::.
query 3' UCGUACGCUGCUGUGAGCGU 5'
query=miR2109-5p, target=gi|317854540|gb|HS866711.1|HS866711, score=4, range=405-424, strand=-1											cleavage
target 5' AGCAUCUCACGACACUCGCG 3'
::::: . :::::::::::.
query 3' UCGUACGCUGCUGUGAGCGU 5'
query=miR2109-5p, target=gi|317727421|gb|HS739644.1|HS739644, score=4, range=166-185, strand=-1											cleavage
target 5' AGUAGGCGACGACACUAGCG 3'
::.: ::::::::::: ::.
[truncated: 41,689 more rows]
