# Supplementary material for: Identification of conserved and novel microRNAs in Porphyridium purpureum via deep sequencing and bioinformatics
Source: BMC Genomics. 2016 Aug 11;17:612. doi: 10.1186/s12864-016-2985-7 (PMC4981961; doi:10.1186/s12864-016-2985-7)
Supplement: Additional file 7: Table S6. — Targets prediction of novel miRNAs based on psRobot and TargetFinder analysis. (XLS 753 kb) [file 12864_2016_2985_MOESM7_ESM.xls]

## Sheet: title page
	Applied Microbiology and Biotechnology
	Identification of conserved and novel microRNAs in Porphyridium purpureum via deep sequencing and bioinformatics
	Fan Gao, Fangru Nan, Jia Feng, Junping Lv, Qi Liu, Shulian Xie* School of Life Science, Shanxi University, Taiyuan, 030006, P. R. China
*To whom correspondence should be addressed. Tel: +086-0351-7018121; E-mail: xiesl@sxu.edu.cn Present Address: School of Life Science, Shanxi University, Taiyuan, 030006, P. R. China

## Sheet: prediction with psRobot
#miRNA_name	score	Target_name	pairing target and miRNA			inhibition type
>novel_mir_12	Score: 1.8	gi|317833939|gb|HS846110.1|HS846110					translational inhibition
Query: 1 UCGGGCUGGAUGGAGACG-CUC 21
:|||||||||:|:|||||*|||
Sbjct: 106 GGCCCGACCUGCUUCUGCCGAG 85
>novel_mir_12	Score: 1.8	gi|317816939|gb|HS829397.1|HS829397					translational inhibition
Query: 1 UCGGGCUGGAUGGAGACG-CUC 21
:|||||||||:|:|||||*|||
Sbjct: 81 GGCCCGACCUGCUUCUGCCGAG 60
>novel_mir_12	Score: 1.8	gi|317654261|gb|HS666081.1|HS666081					translational inhibition
Query: 1 UCGGGCUGGAUGGAGACG-CUC 21
:|||||||||:|:|||||*|||
Sbjct: 192 GGCCCGACCUGCUUCUGCCGAG 171
>novel_mir_24	Score: 2.5	gi|317986848|gb|HS970346.1|HS970346					translational inhibition
Query: 1 UCCAAGUAGACAAUGACGGUC 21
||||||:|||*||||||*|*|
Sbjct: 21 AGGUUCGUCUCUUACUGAC-G 2
>novel_mir_24	Score: 0.0	gi|317642036|gb|HS653940.1|HS653940					cleavage
Query: 1 UCCAAGUAGACAAUGACGGUC 21
|||||||||||||||||||||
Sbjct: 469 AGGUUCAUCUGUUACUGCCAG 449
>novel_mir_42	Score: 1.8	gi|317928745|gb|HS940656.1|HS940656					cleavage
Query: 1 UAUCGGGCUGUACAGGAGACU 21
:||||*|||||||||||*|||
Sbjct: 112 GUAGCGCGACAUGUCCU-UGA 93
>novel_mir_42	Score: 1.8	gi|317788775|gb|HS800946.1|HS800946					cleavage
Query: 1 UAUCGGGCUGUACAGGAGACU 21
:||||*|||||||||||*|||
Sbjct: 332 GUAGCGCGACAUGUCCU-UGA 313
>novel_mir_42	Score: 1.8	gi|317782067|gb|HS794238.1|HS794238					cleavage
Query: 1 UAUCGGGCUGUACAGGAGACU 21
:||||*|||||||||||*|||
Sbjct: 129 GUAGCGCGACAUGUCCU-UGA 110
>novel_mir_42	Score: 1.8	gi|317780516|gb|HS793358.1|HS793358					cleavage
Query: 1 UAUCGGGCUGUACAGGAGACU 21
:||||*|||||||||||*|||
Sbjct: 130 GUAGCGCGACAUGUCCU-UGA 111
>novel_mir_42	Score: 1.8	gi|317774790|gb|HS787564.1|HS787564					cleavage
Query: 1 UAUCGGGCUGUACAGGAGACU 21
:||||*|||||||||||*|||
Sbjct: 130 GUAGCGCGACAUGUCCU-UGA 111
>novel_mir_42	Score: 1.8	gi|317770053|gb|HS782234.1|HS782234					cleavage
Query: 1 UAUCGGGCUGUACAGGAGACU 21
:||||*|||||||||||*|||
Sbjct: 129 GUAGCGCGACAUGUCCU-UGA 110
>novel_mir_42	Score: 1.8	gi|317767745|gb|HS779932.1|HS779932					cleavage
Query: 1 UAUCGGGCUGUACAGGAGACU 21
:||||*|||||||||||*|||
Sbjct: 131 GUAGCGCGACAUGUCCU-UGA 112
>novel_mir_42	Score: 1.8	gi|317722686|gb|HS734911.1|HS734911					cleavage
Query: 1 UAUCGGGCUGUACAGGAGACU 21
:||||*|||||||||||*|||
Sbjct: 112 GUAGCGCGACAUGUCCU-UGA 93
>novel_mir_42	Score: 1.8	gi|317693855|gb|HS705303.1|HS705303					cleavage
Query: 1 UAUCGGGCUGUACAGGAGACU 21
:||||*|||||||||||*|||
Sbjct: 112 GUAGCGCGACAUGUCCU-UGA 93
>novel_mir_42	Score: 1.8	gi|317693432|gb|HS706457.1|HS706457					cleavage
Query: 1 UAUCGGGCUGUACAGGAGACU 21
:||||*|||||||||||*|||
Sbjct: 95 GUAGCGCGACAUGUCCU-UGA 76
>novel_mir_42	Score: 1.8	gi|317691946|gb|HS704187.1|HS704187					cleavage
Query: 1 UAUCGGGCUGUACAGGAGACU 21
:||||*|||||||||||*|||
Sbjct: 129 GUAGCGCGACAUGUCCU-UGA 110
>novel_mir_42	Score: 2.2	gi|317686854|gb|HS698391.1|HS698391					cleavage
Query: 1 UAUCGGGCUGUACAGGAGACU 21
:|:||*|||||||||||*|||
Sbjct: 108 GUGGCGCGACAUGUCCU-UGA 89
>novel_mir_42	Score: 1.8	gi|317669471|gb|HS680509.1|HS680509					cleavage
Query: 1 UAUCGGGCUGUACAGGAGACU 21
:||||*|||||||||||*|||
Sbjct: 112 GUAGCGCGACAUGUCCU-UGA 93
>novel_mir_42	Score: 0.0	gi|317662629|gb|HS674884.1|HS674884					cleavage
Query: 1 UAUCGGGCUGUACAGGAGACU 21
|||||||||||||||||||||
Sbjct: 111 AUAGCCCGACAUGUCCUCUGA 91
>novel_mir_42	Score: 1.5	gi|317657527|gb|HS671041.1|HS671041					cleavage
Query: 1 UAUCGGGCUGUACAGGAGACU 21
**|||||||||||||||||||
Sbjct: 111 UCAGCCCGACAUGUCCUCUGA 91
>novel_mir_42	Score: 1.8	gi|317652899|gb|HS664719.1|HS664719					cleavage
Query: 1 UAUCGGGCUGUACAGGAGACU 21
:||||*|||||||||||*|||
Sbjct: 49 GUAGCGCGACAUGUCCU-UGA 30
>novel_mir_42	Score: 1.8	gi|317645013|gb|HS657280.1|HS657280					cleavage
Query: 1 UAUCGGGCUGUACAGGAGACU 21
:||||*|||||||||||*|||
Sbjct: 129 GUAGCGCGACAUGUCCU-UGA 110
>novel_mir_42	Score: 1.8	gi|317634880|gb|HS646676.1|HS646676					cleavage
Query: 1 UAUCGGGCUGUACAGGAGACU 21
:||||*|||||||||||*|||
Sbjct: 95 GUAGCGCGACAUGUCCU-UGA 76
>novel_mir_42	Score: 1.8	gi|317631600|gb|HS642824.1|HS642824					cleavage
Query: 1 UAUCGGGCUGUACAGGAGACU 21
:||||*|||||||||||*|||
Sbjct: 129 GUAGCGCGACAUGUCCU-UGA 110
>novel_mir_42	Score: 1.8	gi|317627870|gb|HS640536.1|HS640536					cleavage
Query: 1 UAUCGGGCUGUACAGGAGACU 21
:||||*|||||||||||*|||
Sbjct: 48 GUAGCGCGACAUGUCCU-UGA 29
>novel_mir_25	Score: 1.5	gi|318023056|gb|HS968055.1|HS968055					translational inhibition
Query: 1 UAAUUGAUUGUCACUUGCUGU 21
||*||||||:|||||||||||
Sbjct: 278 AUCAACUAAUAGUGAACGACA 258
>novel_mir_25	Score: 2.5	gi|317995880|gb|HS967581.1|HS967581					translational inhibition
Query: 1 UAAUUGAUUGUCACUUGCUGU 21
:||||:||:|:||||||*||:
Sbjct: 400 GUUAAUUAGCGGUGAACAACG 380
>novel_mir_25	Score: 1.5	gi|317989899|gb|HS974296.1|HS974296					translational inhibition
Query: 1 UAAUUGAUUGUCACUUGCUGU 21
||*||||||:|||||||||||
Sbjct: 334 AUCAACUAAUAGUGAACGACA 314
>novel_mir_25	Score: 2.5	gi|317985177|gb|HS973466.1|HS973466					translational inhibition
Query: 1 UAAUUGAUUGUCACUUGCUGU 21
:||||:||:|:||||||*||:
Sbjct: 80 GUUAAUUAGCGGUGAACAACG 60
>novel_mir_25	Score: 2.5	gi|317959657|gb|HS965746.1|HS965746					translational inhibition
Query: 1 UAAUUGAUUGUCACUUGCUGU 21
:||||:||:|:||||||*||:
Sbjct: 426 GUUAAUUAGCGGUGAACAACG 406
>novel_mir_25	Score: 2.5	gi|317942463|gb|HS954374.1|HS954374					translational inhibition
Query: 1 UAAUUGAUUGUCACUUGCUGU 21
:||||:||:|:||||||*||:
Sbjct: 425 GUUAAUUAGCGGUGAACAACG 405
>novel_mir_25	Score: 2.5	gi|317941198|gb|HS953109.1|HS953109					translational inhibition
Query: 1 UAAUUGAUUGUCACUUGCUGU 21
:||||:||:|:||||||*||:
Sbjct: 363 GUUAAUUAGCGGUGAACAACG 343
>novel_mir_25	Score: 2.5	gi|317939408|gb|HS951597.1|HS951597					translational inhibition
Query: 1 UAAUUGAUUGUCACUUGCUGU 21
:||||:||:|:||||||*||:
Sbjct: 221 GUUAAUUAGCGGUGAACAACG 201
>novel_mir_25	Score: 2.5	gi|317938996|gb|HS950907.1|HS950907					translational inhibition
Query: 1 UAAUUGAUUGUCACUUGCUGU 21
:||||:||:|:||||||*||:
Sbjct: 426 GUUAAUUAGCGGUGAACAACG 406
>novel_mir_25	Score: 1.5	gi|317926064|gb|HS937975.1|HS937975					translational inhibition
Query: 1 UAAUUGAUUGUCACUUGCUGU 21
||*||||||:|||||||||||
Sbjct: 238 AUCAACUAAUAGUGAACGACA 218
>novel_mir_25	Score: 1.5	gi|317922755|gb|HS934666.1|HS934666					translational inhibition
Query: 1 UAAUUGAUUGUCACUUGCUGU 21
||*||||||:|||||||||||
Sbjct: 333 AUCAACUAAUAGUGAACGACA 313
>novel_mir_25	Score: 2.5	gi|317918317|gb|HS930228.1|HS930228					translational inhibition
Query: 1 UAAUUGAUUGUCACUUGCUGU 21
:||||:||:|:||||||*||:
Sbjct: 339 GUUAAUUAGCGGUGAACAACG 319
>novel_mir_25	Score: 2.5	gi|317914011|gb|HS925914.1|HS925914					translational inhibition
Query: 1 UAAUUGAUUGUCACUUGCUGU 21
:||||:||:|:||||||*||:
Sbjct: 417 GUUAAUUAGCGGUGAACAACG 397
>novel_mir_25	Score: 2.5	gi|317913328|gb|HS925239.1|HS925239					translational inhibition
Query: 1 UAAUUGAUUGUCACUUGCUGU 21
:||||:||:|:||||||*||:
Sbjct: 288 GUUAAUUAGCGGUGAACAACG 268
>novel_mir_25	Score: 2.5	gi|317912474|gb|HS924385.1|HS924385					translational inhibition
Query: 1 UAAUUGAUUGUCACUUGCUGU 21
:||||:||:|:||||||*||:
Sbjct: 397 GUUAAUUAGCGGUGAACAACG 377
>novel_mir_25	Score: 2.5	gi|317910271|gb|HS922182.1|HS922182					translational inhibition
Query: 1 UAAUUGAUUGUCACUUGCUGU 21
:||||:||:|:||||||*||:
Sbjct: 80 GUUAAUUAGCGGUGAACAACG 60
>novel_mir_25	Score: 2.5	gi|317910119|gb|HS922030.1|HS922030					translational inhibition
Query: 1 UAAUUGAUUGUCACUUGCUGU 21
:||||:||:|:||||||*||:
Sbjct: 422 GUUAAUUAGCGGUGAACAACG 402
>novel_mir_25	Score: 2.5	gi|317901914|gb|HS913916.1|HS913916					translational inhibition
Query: 1 UAAUUGAUUGUCACUUGCUGU 21
:||||:||:|:||||||*||:
Sbjct: 429 GUUAAUUAGCGGUGAACAACG 409
>novel_mir_25	Score: 1.8	gi|317899280|gb|HS911873.1|HS911873					translational inhibition
Query: 1 UAAUUGAUUGUCACUUGCUGU 21
:|*||||||:|||||||||||
Sbjct: 331 GUCAACUAAUAGUGAACGACA 311
>novel_mir_25	Score: 2.5	gi|317895593|gb|HS907764.1|HS907764					translational inhibition
Query: 1 UAAUUGAUUGUCACUUGCUGU 21
:||||:||:|:||||||*||:
Sbjct: 333 GUUAAUUAGCGGUGAACAACG 313
>novel_mir_25	Score: 2.5	gi|317893744|gb|HS905915.1|HS905915					translational inhibition
Query: 1 UAAUUGAUUGUCACUUGCUGU 21
:||||:||:|:||||||*||:
Sbjct: 212 GUUAAUUAGCGGUGAACAACG 192
>novel_mir_25	Score: 2.5	gi|317890717|gb|HS902888.1|HS902888					translational inhibition
Query: 1 UAAUUGAUUGUCACUUGCUGU 21
:||||:||:|:||||||*||:
Sbjct: 80 GUUAAUUAGCGGUGAACAACG 60
>novel_mir_25	Score: 2.5	gi|317887490|gb|HS899661.1|HS899661					translational inhibition
Query: 1 UAAUUGAUUGUCACUUGCUGU 21
:||||:||:|:||||||*||:
Sbjct: 396 GUUAAUUAGCGGUGAACAACG 376
>novel_mir_25	Score: 2.5	gi|317884237|gb|HS896408.1|HS896408					translational inhibition
Query: 1 UAAUUGAUUGUCACUUGCUGU 21
:||||:||:|:||||||*||:
Sbjct: 417 GUUAAUUAGCGGUGAACAACG 397
>novel_mir_25	Score: 2.5	gi|317883859|gb|HS896030.1|HS896030					translational inhibition
Query: 1 UAAUUGAUUGUCACUUGCUGU 21
:||||:||:|:||||||*||:
Sbjct: 303 GUUAAUUAGCGGUGAACAACG 283
>novel_mir_25	Score: 2.5	gi|317883289|gb|HS895460.1|HS895460					translational inhibition
Query: 1 UAAUUGAUUGUCACUUGCUGU 21
:||||:||:|:||||||*||:
Sbjct: 344 GUUAAUUAGCGGUGAACAACG 324
>novel_mir_25	Score: 2.5	gi|317883084|gb|HS895255.1|HS895255					translational inhibition
Query: 1 UAAUUGAUUGUCACUUGCUGU 21
:||||:||:|:||||||*||:
Sbjct: 411 GUUAAUUAGCGGUGAACAACG 391
>novel_mir_25	Score: 2.5	gi|317874344|gb|HS886515.1|HS886515					translational inhibition
Query: 1 UAAUUGAUUGUCACUUGCUGU 21
:||||:||:|:||||||*||:
Sbjct: 82 GUUAAUUAGCGGUGAACAACG 62
>novel_mir_25	Score: 2.5	gi|317873316|gb|HS885487.1|HS885487					translational inhibition
Query: 1 UAAUUGAUUGUCACUUGCUGU 21
:||||:||:|:||||||*||:
Sbjct: 386 GUUAAUUAGCGGUGAACAACG 366
>novel_mir_25	Score: 2.5	gi|317867772|gb|HS879943.1|HS879943					translational inhibition
Query: 1 UAAUUGAUUGUCACUUGCUGU 21
:||||:||:|:||||||*||:
Sbjct: 425 GUUAAUUAGCGGUGAACAACG 405
>novel_mir_25	Score: 2.5	gi|317865286|gb|HS878252.1|HS878252					translational inhibition
Query: 1 UAAUUGAUUGUCACUUGCUGU 21
:||||:||:|:||||||*||:
Sbjct: 434 GUUAAUUAGCGGUGAACAACG 414
>novel_mir_25	Score: 2.5	gi|317863772|gb|HS875943.1|HS875943					translational inhibition
Query: 1 UAAUUGAUUGUCACUUGCUGU 21
:||||:||:|:||||||*||:
Sbjct: 80 GUUAAUUAGCGGUGAACAACG 60
>novel_mir_25	Score: 2.5	gi|317861662|gb|HS873833.1|HS873833					translational inhibition
Query: 1 UAAUUGAUUGUCACUUGCUGU 21
:||||:||:|:||||||*||:
Sbjct: 208 GUUAAUUAGCGGUGAACAACG 188
>novel_mir_25	Score: 2.5	gi|317860211|gb|HS872708.1|HS872708					translational inhibition
Query: 1 UAAUUGAUUGUCACUUGCUGU 21
:||||:||:|:||||||*||:
Sbjct: 426 GUUAAUUAGCGGUGAACAACG 406
>novel_mir_25	Score: 2.5	gi|317859088|gb|HS871259.1|HS871259					translational inhibition
Query: 1 UAAUUGAUUGUCACUUGCUGU 21
:||||:||:|:||||||*||:
Sbjct: 335 GUUAAUUAGCGGUGAACAACG 315
>novel_mir_25	Score: 2.5	gi|317849741|gb|HS861641.1|HS861641					translational inhibition
Query: 1 UAAUUGAUUGUCACUUGCUGU 21
:||||:||:|:||||||*||:
Sbjct: 425 GUUAAUUAGCGGUGAACAACG 405
>novel_mir_25	Score: 2.5	gi|317849294|gb|HS862257.1|HS862257					translational inhibition
Query: 1 UAAUUGAUUGUCACUUGCUGU 21
:||||:||:|:||||||*||:
Sbjct: 427 GUUAAUUAGCGGUGAACAACG 407
>novel_mir_25	Score: 2.5	gi|317847168|gb|HS858801.1|HS858801					translational inhibition
Query: 1 UAAUUGAUUGUCACUUGCUGU 21
:||||:||:|:||||||*||:
Sbjct: 368 GUUAAUUAGCGGUGAACAACG 348
>novel_mir_25	Score: 2.5	gi|317846929|gb|HS859565.1|HS859565					translational inhibition
Query: 1 UAAUUGAUUGUCACUUGCUGU 21
:||||:||:|:||||||*||:
Sbjct: 80 GUUAAUUAGCGGUGAACAACG 60
>novel_mir_25	Score: 1.8	gi|317846487|gb|HS858658.1|HS858658					cleavage
Query: 1 UAAUUGAUUGUCACUUGCUGU 21
:|||||||||||||::|*|||
Sbjct: 482 GUUAACUAACAGUGGGCCACA 462
>novel_mir_25	Score: 2.5	gi|317841891|gb|HS854062.1|HS854062					translational inhibition
Query: 1 UAAUUGAUUGUCACUUGCUGU 21
:||||:||:|:||||||*||:
Sbjct: 81 GUUAAUUAGCGGUGAACAACG 61
>novel_mir_25	Score: 2.5	gi|317839515|gb|HS851646.1|HS851646					translational inhibition
Query: 1 UAAUUGAUUGUCACUUGCUGU 21
:||||:||:|:||||||*||:
Sbjct: 344 GUUAAUUAGCGGUGAACAACG 324
>novel_mir_25	Score: 2.5	gi|317836867|gb|HS849418.1|HS849418					translational inhibition
Query: 1 UAAUUGAUUGUCACUUGCUGU 21
:||||:||:|:||||||*||:
Sbjct: 283 GUUAAUUAGCGGUGAACAACG 263
>novel_mir_25	Score: 2.5	gi|317835565|gb|HS846781.1|HS846781					translational inhibition
Query: 1 UAAUUGAUUGUCACUUGCUGU 21
:||||:||:|:||||||*||:
Sbjct: 333 GUUAAUUAGCGGUGAACAACG 313
>novel_mir_25	Score: 1.5	gi|317834631|gb|HS847002.1|HS847002					translational inhibition
Query: 1 UAAUUGAUUGUCACUUGCUGU 21
||*||||||:|||||||||||
Sbjct: 300 AUCAACUAAUAGUGAACGACA 280
>novel_mir_25	Score: 2.5	gi|317828485|gb|HS840656.1|HS840656					translational inhibition
Query: 1 UAAUUGAUUGUCACUUGCUGU 21
:||||:||:|:||||||*||:
Sbjct: 208 GUUAAUUAGCGGUGAACAACG 188
>novel_mir_25	Score: 2.5	gi|317828138|gb|HS839890.1|HS839890					translational inhibition
Query: 1 UAAUUGAUUGUCACUUGCUGU 21
:||||:||:|:||||||*||:
Sbjct: 79 GUUAAUUAGCGGUGAACAACG 59
>novel_mir_25	Score: 2.5	gi|317827136|gb|HS839307.1|HS839307					translational inhibition
Query: 1 UAAUUGAUUGUCACUUGCUGU 21
:||||:||:|:||||||*||:
Sbjct: 426 GUUAAUUAGCGGUGAACAACG 406
>novel_mir_25	Score: 2.5	gi|317826742|gb|HS838913.1|HS838913					translational inhibition
Query: 1 UAAUUGAUUGUCACUUGCUGU 21
:||||:||:|:||||||*||:
Sbjct: 368 GUUAAUUAGCGGUGAACAACG 348
>novel_mir_25	Score: 2.5	gi|317824674|gb|HS837229.1|HS837229					translational inhibition
Query: 1 UAAUUGAUUGUCACUUGCUGU 21
:||||:||:|:||||||*||:
Sbjct: 465 GUUAAUUAGCGGUGAACAACG 445
>novel_mir_25	Score: 2.5	gi|317821968|gb|HS833726.1|HS833726					translational inhibition
Query: 1 UAAUUGAUUGUCACUUGCUGU 21
:||||:||:|:||||||*||:
Sbjct: 429 GUUAAUUAGCGGUGAACAACG 409
>novel_mir_25	Score: 2.5	gi|317819855|gb|HS832121.1|HS832121					translational inhibition
Query: 1 UAAUUGAUUGUCACUUGCUGU 21
:||||:||:|:||||||*||:
Sbjct: 288 GUUAAUUAGCGGUGAACAACG 268
>novel_mir_25	Score: 2.5	gi|317816645|gb|HS828816.1|HS828816					translational inhibition
Query: 1 UAAUUGAUUGUCACUUGCUGU 21
:||||:||:|:||||||*||:
Sbjct: 417 GUUAAUUAGCGGUGAACAACG 397
>novel_mir_25	Score: 2.5	gi|317816454|gb|HS828625.1|HS828625					translational inhibition
Query: 1 UAAUUGAUUGUCACUUGCUGU 21
:||||:||:|:||||||*||:
Sbjct: 445 GUUAAUUAGCGGUGAACAACG 425
>novel_mir_25	Score: 2.5	gi|317812642|gb|HS824813.1|HS824813					translational inhibition
Query: 1 UAAUUGAUUGUCACUUGCUGU 21
:||||:||:|:||||||*||:
Sbjct: 420 GUUAAUUAGCGGUGAACAACG 400
>novel_mir_25	Score: 2.5	gi|317811312|gb|HS823483.1|HS823483					translational inhibition
Query: 1 UAAUUGAUUGUCACUUGCUGU 21
:||||:||:|:||||||*||:
Sbjct: 452 GUUAAUUAGCGGUGAACAACG 432
>novel_mir_25	Score: 1.5	gi|317806233|gb|HS818404.1|HS818404					translational inhibition
Query: 1 UAAUUGAUUGUCACUUGCUGU 21
||*||||||:|||||||||||
Sbjct: 434 AUCAACUAAUAGUGAACGACA 414
>novel_mir_25	Score: 2.5	gi|317804665|gb|HS816836.1|HS816836					translational inhibition
Query: 1 UAAUUGAUUGUCACUUGCUGU 21
:||||:||:|:||||||*||:
Sbjct: 426 GUUAAUUAGCGGUGAACAACG 406
>novel_mir_25	Score: 2.5	gi|317804567|gb|HS816319.1|HS816319					translational inhibition
Query: 1 UAAUUGAUUGUCACUUGCUGU 21
:||||:||:|:||||||*||:
Sbjct: 80 GUUAAUUAGCGGUGAACAACG 60
>novel_mir_25	Score: 0.5	gi|317803301|gb|HS815472.1|HS815472					cleavage
Query: 1 UAAUUGAUUGUCACUUGCUGU 21
|||||||||||||||||*|||
Sbjct: 234 AUUAACUAACAGUGAACCACA 214
>novel_mir_25	Score: 2.5	gi|317797569|gb|HS810198.1|HS810198					translational inhibition
Query: 1 UAAUUGAUUGUCACUUGCUGU 21
:||||:||:|:||||||*||:
Sbjct: 80 GUUAAUUAGCGGUGAACAACG 60
>novel_mir_25	Score: 2.5	gi|317796496|gb|HS808770.1|HS808770					translational inhibition
Query: 1 UAAUUGAUUGUCACUUGCUGU 21
:||||:||:|:||||||*||:
Sbjct: 423 GUUAAUUAGCGGUGAACAACG 403
>novel_mir_25	Score: 2.5	gi|317796358|gb|HS808632.1|HS808632					translational inhibition
Query: 1 UAAUUGAUUGUCACUUGCUGU 21
:||||:||:|:||||||*||:
Sbjct: 429 GUUAAUUAGCGGUGAACAACG 409
>novel_mir_25	Score: 2.5	gi|317793716|gb|HS805887.1|HS805887					translational inhibition
Query: 1 UAAUUGAUUGUCACUUGCUGU 21
:||||:||:|:||||||*||:
Sbjct: 423 GUUAAUUAGCGGUGAACAACG 403
>novel_mir_25	Score: 2.5	gi|317793649|gb|HS805820.1|HS805820					translational inhibition
Query: 1 UAAUUGAUUGUCACUUGCUGU 21
:||||:||:|:||||||*||:
Sbjct: 80 GUUAAUUAGCGGUGAACAACG 60
>novel_mir_25	Score: 1.5	gi|317788584|gb|HS800755.1|HS800755					translational inhibition
Query: 1 UAAUUGAUUGUCACUUGCUGU 21
||*||||||:|||||||||||
Sbjct: 326 AUCAACUAAUAGUGAACGACA 306
>novel_mir_25	Score: 1.5	gi|317786918|gb|HS799089.1|HS799089					translational inhibition
Query: 1 UAAUUGAUUGUCACUUGCUGU 21
||*||||||:|||||||||||
Sbjct: 263 AUCAACUAAUAGUGAACGACA 243
>novel_mir_25	Score: 2.5	gi|317786310|gb|HS798481.1|HS798481					translational inhibition
Query: 1 UAAUUGAUUGUCACUUGCUGU 21
:||||:||:|:||||||*||:
Sbjct: 233 GUUAAUUAGCGGUGAACAACG 213
>novel_mir_25	Score: 2.5	gi|317785092|gb|HS797263.1|HS797263					translational inhibition
Query: 1 UAAUUGAUUGUCACUUGCUGU 21
:||||:||:|:||||||*||:
Sbjct: 396 GUUAAUUAGCGGUGAACAACG 376
>novel_mir_25	Score: 2.5	gi|317784161|gb|HS796619.1|HS796619					translational inhibition
Query: 1 UAAUUGAUUGUCACUUGCUGU 21
:||||:||:|:||||||*||:
Sbjct: 124 GUUAAUUAGCGGUGAACAACG 104
>novel_mir_25	Score: 2.5	gi|317783461|gb|HS795632.1|HS795632					translational inhibition
Query: 1 UAAUUGAUUGUCACUUGCUGU 21
:||||:||:|:||||||*||:
Sbjct: 353 GUUAAUUAGCGGUGAACAACG 333
>novel_mir_25	Score: 2.5	gi|317782213|gb|HS794384.1|HS794384					translational inhibition
Query: 1 UAAUUGAUUGUCACUUGCUGU 21
:||||:||:|:||||||*||:
Sbjct: 351 GUUAAUUAGCGGUGAACAACG 331
>novel_mir_25	Score: 2.5	gi|317777601|gb|HS789774.1|HS789774					translational inhibition
Query: 1 UAAUUGAUUGUCACUUGCUGU 21
:||||:||:|:||||||*||:
Sbjct: 80 GUUAAUUAGCGGUGAACAACG 60
>novel_mir_25	Score: 2.5	gi|317776693|gb|HS788866.1|HS788866					translational inhibition
Query: 1 UAAUUGAUUGUCACUUGCUGU 21
:||||:||:|:||||||*||:
Sbjct: 93 GUUAAUUAGCGGUGAACAACG 73
>novel_mir_25	Score: 2.5	gi|317775778|gb|HS787951.1|HS787951					translational inhibition
Query: 1 UAAUUGAUUGUCACUUGCUGU 21
:||||:||:|:||||||*||:
Sbjct: 126 GUUAAUUAGCGGUGAACAACG 106
>novel_mir_25	Score: 2.5	gi|317773668|gb|HS785843.1|HS785843					translational inhibition
Query: 1 UAAUUGAUUGUCACUUGCUGU 21
:||||:||:|:||||||*||:
Sbjct: 344 GUUAAUUAGCGGUGAACAACG 324
>novel_mir_25	Score: 2.5	gi|317772230|gb|HS784503.1|HS784503					translational inhibition
Query: 1 UAAUUGAUUGUCACUUGCUGU 21
:||||:||:|:||||||*||:
Sbjct: 417 GUUAAUUAGCGGUGAACAACG 397
>novel_mir_25	Score: 2.5	gi|317771292|gb|HS783471.1|HS783471					translational inhibition
Query: 1 UAAUUGAUUGUCACUUGCUGU 21
:||||:||:|:||||||*||:
Sbjct: 328 GUUAAUUAGCGGUGAACAACG 308
>novel_mir_25	Score: 2.5	gi|317767652|gb|HS779839.1|HS779839					translational inhibition
Query: 1 UAAUUGAUUGUCACUUGCUGU 21
:||||:||:|:||||||*||:
Sbjct: 422 GUUAAUUAGCGGUGAACAACG 402
>novel_mir_25	Score: 2.5	gi|317766415|gb|HS777937.1|HS777937					translational inhibition
Query: 1 UAAUUGAUUGUCACUUGCUGU 21
:||||:||:|:||||||*||:
Sbjct: 422 GUUAAUUAGCGGUGAACAACG 402
>novel_mir_25	Score: 2.5	gi|317765204|gb|HS778201.1|HS778201					translational inhibition
Query: 1 UAAUUGAUUGUCACUUGCUGU 21
:||||:||:|:||||||*||:
Sbjct: 426 GUUAAUUAGCGGUGAACAACG 406
>novel_mir_25	Score: 2.0	gi|317764894|gb|HS777091.1|HS777091					cleavage
Query: 1 UAAUUGAUUGUCACUUGCUGU 21
||||:|*|||||||||||*||
Sbjct: 405 AUUAGCAAACAGUGAACG-CA 386
>novel_mir_25	Score: 1.5	gi|317761217|gb|HS773418.1|HS773418					translational inhibition
Query: 1 UAAUUGAUUGUCACUUGCUGU 21
||||||*|:||||||||||||
Sbjct: 474 AUUAACGAGCAGUGAACGACA 454
>novel_mir_25	Score: 2.5	gi|317761074|gb|HS773275.1|HS773275					translational inhibition
Query: 1 UAAUUGAUUGUCACUUGCUGU 21
:||||:||:|:||||||*||:
Sbjct: 411 GUUAAUUAGCGGUGAACAACG 391
>novel_mir_25	Score: 2.5	gi|317759867|gb|HS771887.1|HS771887					translational inhibition
Query: 1 UAAUUGAUUGUCACUUGCUGU 21
:||||:||:|:||||||*||:
Sbjct: 395 GUUAAUUAGCGGUGAACAACG 375
>novel_mir_25	Score: 2.5	gi|317759520|gb|HS771540.1|HS771540					translational inhibition
Query: 1 UAAUUGAUUGUCACUUGCUGU 21
:||||:||:|:||||||*||:
Sbjct: 270 GUUAAUUAGCGGUGAACAACG 250
>novel_mir_25	Score: 2.0	gi|317757841|gb|HS770046.1|HS770046					translational inhibition
Query: 1 UAAUUGAUUGUCACUUGCUGU 21
|||||||:|:|||||*|||||
Sbjct: 383 AUUAACUGAUAGUGACCGACA 363
>novel_mir_25	Score: 2.5	gi|317757294|gb|HS769840.1|HS769840					translational inhibition
Query: 1 UAAUUGAUUGUCACUUGCUGU 21
:||||:||:|:||||||*||:
Sbjct: 379 GUUAAUUAGCGGUGAACAACG 359
>novel_mir_25	Score: 2.5	gi|317752557|gb|HS764770.1|HS764770					translational inhibition
Query: 1 UAAUUGAUUGUCACUUGCUGU 21
:||||:||:|:||||||*||:
Sbjct: 298 GUUAAUUAGCGGUGAACAACG 278
>novel_mir_25	Score: 2.5	gi|317751780|gb|HS763995.1|HS763995					translational inhibition
Query: 1 UAAUUGAUUGUCACUUGCUGU 21
:||||:||:|:||||||*||:
Sbjct: 80 GUUAAUUAGCGGUGAACAACG 60
>novel_mir_25	Score: 2.5	gi|317751160|gb|HS762507.1|HS762507					translational inhibition
Query: 1 UAAUUGAUUGUCACUUGCUGU 21
:||||:||:|:||||||*||:
Sbjct: 403 GUUAAUUAGCGGUGAACAACG 383
>novel_mir_25	Score: 2.5	gi|317750390|gb|HS762892.1|HS762892					translational inhibition
Query: 1 UAAUUGAUUGUCACUUGCUGU 21
:||||:||:|:||||||*||:
Sbjct: 96 GUUAAUUAGCGGUGAACAACG 76
>novel_mir_25	Score: 2.5	gi|317749565|gb|HS761780.1|HS761780					translational inhibition
Query: 1 UAAUUGAUUGUCACUUGCUGU 21
:||||:||:|:||||||*||:
Sbjct: 400 GUUAAUUAGCGGUGAACAACG 380
>novel_mir_25	Score: 2.5	gi|317749482|gb|HS761697.1|HS761697					translational inhibition
Query: 1 UAAUUGAUUGUCACUUGCUGU 21
:||||:||:|:||||||*||:
Sbjct: 344 GUUAAUUAGCGGUGAACAACG 324
>novel_mir_25	Score: 2.5	gi|317744748|gb|HS756346.1|HS756346					translational inhibition
Query: 1 UAAUUGAUUGUCACUUGCUGU 21
:||||:||:|:||||||*||:
Sbjct: 400 GUUAAUUAGCGGUGAACAACG 380
>novel_mir_25	Score: 2.5	gi|317741780|gb|HS753997.1|HS753997					translational inhibition
Query: 1 UAAUUGAUUGUCACUUGCUGU 21
:||||:||:|:||||||*||:
Sbjct: 411 GUUAAUUAGCGGUGAACAACG 391
>novel_mir_25	Score: 2.5	gi|317740709|gb|HS752926.1|HS752926					translational inhibition
Query: 1 UAAUUGAUUGUCACUUGCUGU 21
:||||:||:|:||||||*||:
Sbjct: 410 GUUAAUUAGCGGUGAACAACG 390
>novel_mir_25	Score: 2.5	gi|317739935|gb|HS752152.1|HS752152					translational inhibition
Query: 1 UAAUUGAUUGUCACUUGCUGU 21
:||||:||:|:||||||*||:
Sbjct: 405 GUUAAUUAGCGGUGAACAACG 385
>novel_mir_25	Score: 2.5	gi|317739905|gb|HS752122.1|HS752122					translational inhibition
Query: 1 UAAUUGAUUGUCACUUGCUGU 21
:||||:||:|:||||||*||:
Sbjct: 378 GUUAAUUAGCGGUGAACAACG 358
>novel_mir_25	Score: 2.5	gi|317735364|gb|HS747506.1|HS747506					translational inhibition
Query: 1 UAAUUGAUUGUCACUUGCUGU 21
:||||:||:|:||||||*||:
Sbjct: 364 GUUAAUUAGCGGUGAACAACG 344
>novel_mir_25	Score: 2.5	gi|317734754|gb|HS746973.1|HS746973					translational inhibition
Query: 1 UAAUUGAUUGUCACUUGCUGU 21
:||||:||:|:||||||*||:
Sbjct: 80 GUUAAUUAGCGGUGAACAACG 60
>novel_mir_25	Score: 2.5	gi|317734481|gb|HS746700.1|HS746700					translational inhibition
Query: 1 UAAUUGAUUGUCACUUGCUGU 21
:||||:||:|:||||||*||:
Sbjct: 384 GUUAAUUAGCGGUGAACAACG 364
>novel_mir_25	Score: 2.5	gi|317734369|gb|HS746588.1|HS746588					translational inhibition
Query: 1 UAAUUGAUUGUCACUUGCUGU 21
:||||:||:|:||||||*||:
Sbjct: 370 GUUAAUUAGCGGUGAACAACG 350
>novel_mir_25	Score: 2.5	gi|317732362|gb|HS744583.1|HS744583					translational inhibition
Query: 1 UAAUUGAUUGUCACUUGCUGU 21
:||||:||:|:||||||*||:
Sbjct: 426 GUUAAUUAGCGGUGAACAACG 406
>novel_mir_25	Score: 2.5	gi|317730712|gb|HS742933.1|HS742933					translational inhibition
Query: 1 UAAUUGAUUGUCACUUGCUGU 21
:||||:||:|:||||||*||:
Sbjct: 330 GUUAAUUAGCGGUGAACAACG 310
>novel_mir_25	Score: 1.5	gi|317730058|gb|HS741676.1|HS741676					translational inhibition
Query: 1 UAAUUGAUUGUCACUUGCUGU 21
||*||||||:|||||||||||
Sbjct: 263 AUCAACUAAUAGUGAACGACA 243
>novel_mir_25	Score: 2.5	gi|317730022|gb|HS741640.1|HS741640					translational inhibition
Query: 1 UAAUUGAUUGUCACUUGCUGU 21
:|*|||||:||||||||*||:
Sbjct: 81 GUAAACUAGCAGUGAAC-ACG 62
>novel_mir_25	Score: 2.5	gi|317729881|gb|HS741499.1|HS741499					translational inhibition
Query: 1 UAAUUGAUUGUCACUUGCUGU 21
:||||:||:|:||||||*||:
Sbjct: 446 GUUAAUUAGCGGUGAACAACG 426
>novel_mir_25	Score: 2.5	gi|317727262|gb|HS739485.1|HS739485					translational inhibition
Query: 1 UAAUUGAUUGUCACUUGCUGU 21
:||||:||:|:||||||*||:
Sbjct: 400 GUUAAUUAGCGGUGAACAACG 380
>novel_mir_25	Score: 2.5	gi|317726401|gb|HS738584.1|HS738584					translational inhibition
Query: 1 UAAUUGAUUGUCACUUGCUGU 21
:||||:||:|:||||||*||:
Sbjct: 80 GUUAAUUAGCGGUGAACAACG 60
>novel_mir_25	Score: 2.5	gi|317726311|gb|HS738494.1|HS738494					translational inhibition
Query: 1 UAAUUGAUUGUCACUUGCUGU 21
:||||:||:|:||||||*||:
Sbjct: 125 GUUAAUUAGCGGUGAACAACG 105
>novel_mir_25	Score: 2.0	gi|317726200|gb|HS738383.1|HS738383					cleavage
Query: 1 UAAUUGAUUGUCACUUGCUGU 21
:|||||||||||||::|*||:
Sbjct: 210 GUUAACUAACAGUGGGCCACG 190
>novel_mir_25	Score: 2.5	gi|317722910|gb|HS735135.1|HS735135					translational inhibition
Query: 1 UAAUUGAUUGUCACUUGCUGU 21
||*||||||:|||*|||||||
Sbjct: 278 AUCAACUAAUAGUAAACGACA 258
>novel_mir_25	Score: 2.5	gi|317722839|gb|HS735064.1|HS735064					translational inhibition
Query: 1 UAAUUGAUUGUCACUUGCUGU 21
:||||:||:|:||||||*||:
Sbjct: 403 GUUAAUUAGCGGUGAACAACG 383
>novel_mir_25	Score: 2.5	gi|317722088|gb|HS734313.1|HS734313					translational inhibition
Query: 1 UAAUUGAUUGUCACUUGCUGU 21
:||||:||:|:||||||*||:
Sbjct: 434 GUUAAUUAGCGGUGAACAACG 414
>novel_mir_25	Score: 2.5	gi|317719966|gb|HS732154.1|HS732154					translational inhibition
Query: 1 UAAUUGAUUGUCACUUGCUGU 21
:||||:||:|:||||||*||:
Sbjct: 426 GUUAAUUAGCGGUGAACAACG 406
>novel_mir_25	Score: 2.5	gi|317719853|gb|HS732041.1|HS732041					translational inhibition
Query: 1 UAAUUGAUUGUCACUUGCUGU 21
:||||:||:|:||||||*||:
Sbjct: 231 GUUAAUUAGCGGUGAACAACG 211
>novel_mir_25	Score: 2.5	gi|317719521|gb|HS731746.1|HS731746					translational inhibition
Query: 1 UAAUUGAUUGUCACUUGCUGU 21
:||||:||:|:||||||*||:
Sbjct: 411 GUUAAUUAGCGGUGAACAACG 391
>novel_mir_25	Score: 2.5	gi|317719282|gb|HS731507.1|HS731507					translational inhibition
Query: 1 UAAUUGAUUGUCACUUGCUGU 21
:||||:||:|:||||||*||:
Sbjct: 272 GUUAAUUAGCGGUGAACAACG 252
>novel_mir_25	Score: 2.5	gi|317717993|gb|HS729404.1|HS729404					translational inhibition
Query: 1 UAAUUGAUUGUCACUUGCUGU 21
:||||:||:|:||||||*||:
Sbjct: 426 GUUAAUUAGCGGUGAACAACG 406
>novel_mir_25	Score: 2.5	gi|317716112|gb|HS728339.1|HS728339					translational inhibition
Query: 1 UAAUUGAUUGUCACUUGCUGU 21
:||||:||:|:||||||*||:
Sbjct: 222 GUUAAUUAGCGGUGAACAACG 202
>novel_mir_25	Score: 2.5	gi|317712940|gb|HS725169.1|HS725169					translational inhibition
Query: 1 UAAUUGAUUGUCACUUGCUGU 21
:||||:||:|:||||||*||:
Sbjct: 191 GUUAAUUAGCGGUGAACAACG 171
>novel_mir_25	Score: 2.5	gi|317712893|gb|HS725122.1|HS725122					translational inhibition
Query: 1 UAAUUGAUUGUCACUUGCUGU 21
:||||:||:|:||||||*||:
Sbjct: 351 GUUAAUUAGCGGUGAACAACG 331
>novel_mir_25	Score: 2.5	gi|317712661|gb|HS724890.1|HS724890					translational inhibition
Query: 1 UAAUUGAUUGUCACUUGCUGU 21
:||||:||:|:||||||*||:
Sbjct: 80 GUUAAUUAGCGGUGAACAACG 60
>novel_mir_25	Score: 2.5	gi|317711308|gb|HS723539.1|HS723539					translational inhibition
Query: 1 UAAUUGAUUGUCACUUGCUGU 21
:||||:||:|:||||||*||:
Sbjct: 80 GUUAAUUAGCGGUGAACAACG 60
>novel_mir_25	Score: 2.5	gi|317711116|gb|HS722666.1|HS722666					translational inhibition
Query: 1 UAAUUGAUUGUCACUUGCUGU 21
:||||:||:|:||||||*||:
Sbjct: 385 GUUAAUUAGCGGUGAACAACG 365
>novel_mir_25	Score: 2.5	gi|317710784|gb|HS722334.1|HS722334					translational inhibition
Query: 1 UAAUUGAUUGUCACUUGCUGU 21
:||||:||:|:||||||*||:
Sbjct: 456 GUUAAUUAGCGGUGAACAACG 436
>novel_mir_25	Score: 2.5	gi|317710080|gb|HS723223.1|HS723223					translational inhibition
Query: 1 UAAUUGAUUGUCACUUGCUGU 21
:||||:||:|:||||||*||:
Sbjct: 401 GUUAAUUAGCGGUGAACAACG 381
>novel_mir_25	Score: 0.0	gi|317709697|gb|HS722840.1|HS722840					cleavage
Query: 1 UAAUUGAUUGUCACUUGCUGU 21
|||||||||||||||||||||
Sbjct: 151 AUUAACUAACAGUGAACGACA 131
>novel_mir_25	Score: 2.5	gi|317708458|gb|HS720689.1|HS720689					translational inhibition
Query: 1 UAAUUGAUUGUCACUUGCUGU 21
:||||:||:|:||||||*||:
Sbjct: 333 GUUAAUUAGCGGUGAACAACG 313
>novel_mir_25	Score: 2.5	gi|317705232|gb|HS717467.1|HS717467					translational inhibition
Query: 1 UAAUUGAUUGUCACUUGCUGU 21
:||||:||:|:||||||*||:
Sbjct: 245 GUUAAUUAGCGGUGAACAACG 225
>novel_mir_25	Score: 2.5	gi|317704756|gb|HS717307.1|HS717307					translational inhibition
Query: 1 UAAUUGAUUGUCACUUGCUGU 21
:||||:||:|:||||||*||:
Sbjct: 396 GUUAAUUAGCGGUGAACAACG 376
>novel_mir_25	Score: 2.5	gi|317702944|gb|HS715179.1|HS715179					translational inhibition
Query: 1 UAAUUGAUUGUCACUUGCUGU 21
:||||:||:|:||||||*||:
Sbjct: 260 GUUAAUUAGCGGUGAACAACG 240
>novel_mir_25	Score: 2.5	gi|317702358|gb|HS714593.1|HS714593					translational inhibition
Query: 1 UAAUUGAUUGUCACUUGCUGU 21
:||||:||:|:||||||*||:
Sbjct: 141 GUUAAUUAGCGGUGAACAACG 121
>novel_mir_25	Score: 2.5	gi|317701834|gb|HS712896.1|HS712896					translational inhibition
Query: 1 UAAUUGAUUGUCACUUGCUGU 21
:||||:||:|:||||||*||:
Sbjct: 338 GUUAAUUAGCGGUGAACAACG 318
>novel_mir_25	Score: 2.5	gi|317701533|gb|HS712595.1|HS712595					translational inhibition
Query: 1 UAAUUGAUUGUCACUUGCUGU 21
:||||:||:|:||||||*||:
Sbjct: 80 GUUAAUUAGCGGUGAACAACG 60
>novel_mir_25	Score: 2.5	gi|317699768|gb|HS712005.1|HS712005					translational inhibition
Query: 1 UAAUUGAUUGUCACUUGCUGU 21
:||||:||:|:||||||*||:
Sbjct: 400 GUUAAUUAGCGGUGAACAACG 380
>novel_mir_25	Score: 2.5	gi|317699601|gb|HS711838.1|HS711838					translational inhibition
Query: 1 UAAUUGAUUGUCACUUGCUGU 21
:||||:||:|:||||||*||:
Sbjct: 169 GUUAAUUAGCGGUGAACAACG 149
>novel_mir_25	Score: 2.5	gi|317697955|gb|HS708799.1|HS708799					translational inhibition
Query: 1 UAAUUGAUUGUCACUUGCUGU 21
:||||:||:|:||||||*||:
Sbjct: 425 GUUAAUUAGCGGUGAACAACG 405
>novel_mir_25	Score: 2.5	gi|317697335|gb|HS710017.1|HS710017					translational inhibition
Query: 1 UAAUUGAUUGUCACUUGCUGU 21
:||||:||:|:||||||*||:
Sbjct: 80 GUUAAUUAGCGGUGAACAACG 60
>novel_mir_25	Score: 2.5	gi|317697260|gb|HS709942.1|HS709942					translational inhibition
Query: 1 UAAUUGAUUGUCACUUGCUGU 21
:||||:||:|:||||||*||:
Sbjct: 329 GUUAAUUAGCGGUGAACAACG 309
>novel_mir_25	Score: 2.5	gi|317696949|gb|HS709631.1|HS709631					translational inhibition
Query: 1 UAAUUGAUUGUCACUUGCUGU 21
:||||:||:|:||||||*||:
Sbjct: 233 GUUAAUUAGCGGUGAACAACG 213
>novel_mir_25	Score: 2.5	gi|317696721|gb|HS709403.1|HS709403					translational inhibition
Query: 1 UAAUUGAUUGUCACUUGCUGU 21
:||||:||:|:||||||*||:
Sbjct: 80 GUUAAUUAGCGGUGAACAACG 60
>novel_mir_25	Score: 2.5	gi|317696322|gb|HS708559.1|HS708559					translational inhibition
Query: 1 UAAUUGAUUGUCACUUGCUGU 21
:||||:||:|:||||||*||:
Sbjct: 80 GUUAAUUAGCGGUGAACAACG 60
>novel_mir_25	Score: 2.5	gi|317695155|gb|HS707394.1|HS707394					translational inhibition
Query: 1 UAAUUGAUUGUCACUUGCUGU 21
:||||:||:|:||||||*||:
Sbjct: 367 GUUAAUUAGCGGUGAACAACG 347
>novel_mir_25	Score: 2.5	gi|317694867|gb|HS707106.1|HS707106					translational inhibition
Query: 1 UAAUUGAUUGUCACUUGCUGU 21
:||||:||:|:||||||*||:
Sbjct: 389 GUUAAUUAGCGGUGAACAACG 369
>novel_mir_25	Score: 2.5	gi|317694466|gb|HS705914.1|HS705914					translational inhibition
Query: 1 UAAUUGAUUGUCACUUGCUGU 21
:||||:||:|:||||||*||:
Sbjct: 114 GUUAAUUAGCGGUGAACAACG 94
>novel_mir_25	Score: 1.5	gi|317691082|gb|HS702654.1|HS702654					translational inhibition
Query: 1 UAAUUGAUUGUCACUUGCUGU 21
||*||||||:|||||||||||
Sbjct: 376 AUCAACUAAUAGUGAACGACA 356
>novel_mir_25	Score: 2.5	gi|317690243|gb|HS701815.1|HS701815					translational inhibition
Query: 1 UAAUUGAUUGUCACUUGCUGU 21
:||||:||:|:||||||*||:
Sbjct: 405 GUUAAUUAGCGGUGAACAACG 385
>novel_mir_25	Score: 2.5	gi|317688826|gb|HS701069.1|HS701069					translational inhibition
Query: 1 UAAUUGAUUGUCACUUGCUGU 21
:||||:||:|:||||||*||:
Sbjct: 330 GUUAAUUAGCGGUGAACAACG 310
>novel_mir_25	Score: 2.5	gi|317687520|gb|HS699057.1|HS699057					translational inhibition
Query: 1 UAAUUGAUUGUCACUUGCUGU 21
:||||:||:|:||||||*||:
Sbjct: 80 GUUAAUUAGCGGUGAACAACG 60
>novel_mir_25	Score: 2.5	gi|317686793|gb|HS698330.1|HS698330					translational inhibition
Query: 1 UAAUUGAUUGUCACUUGCUGU 21
:||||:||:|:||||||*||:
Sbjct: 300 GUUAAUUAGCGGUGAACAACG 280
>novel_mir_25	Score: 2.2	gi|317686705|gb|HS698242.1|HS698242					translational inhibition
Query: 1 UAAUUGAUUGUCACUUGCUGU 21
:||||:||:|:||||||*|||
Sbjct: 59 GUUAAUUAGCGGUGAACAACA 39
>novel_mir_25	Score: 2.5	gi|317681477|gb|HS693726.1|HS693726					translational inhibition
Query: 1 UAAUUGAUUGUCACUUGCUGU 21
:||||:||:|:||||||*||:
Sbjct: 426 GUUAAUUAGCGGUGAACAACG 406
>novel_mir_25	Score: 1.5	gi|317680737|gb|HS691513.1|HS691513					translational inhibition
Query: 1 UAAUUGAUUGUCACUUGCUGU 21
||||||*|:||||||||||||
Sbjct: 281 AUUAACGAGCAGUGAACGACA 261
>novel_mir_25	Score: 2.5	gi|317678280|gb|HS691567.1|HS691567					translational inhibition
Query: 1 UAAUUGAUUGUCACUUGCUGU 21
:||||:||:|:||||||*||:
Sbjct: 82 GUUAAUUAGCGGUGAACAACG 62
>novel_mir_25	Score: 2.5	gi|317678161|gb|HS688472.1|HS688472					translational inhibition
Query: 1 UAAUUGAUUGUCACUUGCUGU 21
:||||:||:|:||||||*||:
Sbjct: 78 GUUAAUUAGCGGUGAACAACG 58
>novel_mir_25	Score: 2.5	gi|317678117|gb|HS688428.1|HS688428					translational inhibition
Query: 1 UAAUUGAUUGUCACUUGCUGU 21
:||||:||:|:||||||*||:
Sbjct: 387 GUUAAUUAGCGGUGAACAACG 367
>novel_mir_25	Score: 2.5	gi|317677700|gb|HS688011.1|HS688011					translational inhibition
Query: 1 UAAUUGAUUGUCACUUGCUGU 21
:||||:||:|:||||||*||:
Sbjct: 80 GUUAAUUAGCGGUGAACAACG 60
>novel_mir_25	Score: 2.5	gi|317677469|gb|HS690354.1|HS690354					translational inhibition
Query: 1 UAAUUGAUUGUCACUUGCUGU 21
:||||:||:|:||||||*||:
Sbjct: 373 GUUAAUUAGCGGUGAACAACG 353
>novel_mir_25	Score: 2.5	gi|317676924|gb|HS689809.1|HS689809					translational inhibition
Query: 1 UAAUUGAUUGUCACUUGCUGU 21
:||||:||:|:||||||*||:
Sbjct: 80 GUUAAUUAGCGGUGAACAACG 60
>novel_mir_25	Score: 2.5	gi|317676679|gb|HS689564.1|HS689564					translational inhibition
Query: 1 UAAUUGAUUGUCACUUGCUGU 21
:|*|||||:||||||||*||:
Sbjct: 288 GUAAACUAGCAGUGAAC-ACG 269
>novel_mir_25	Score: 2.5	gi|317676608|gb|HS689493.1|HS689493					translational inhibition
Query: 1 UAAUUGAUUGUCACUUGCUGU 21
:||||:||:|:||||||*||:
Sbjct: 320 GUUAAUUAGCGGUGAACAACG 300
>novel_mir_25	Score: 2.5	gi|317675852|gb|HS688739.1|HS688739					translational inhibition
Query: 1 UAAUUGAUUGUCACUUGCUGU 21
:||||:||:|:||||||*||:
Sbjct: 395 GUUAAUUAGCGGUGAACAACG 375
>novel_mir_25	Score: 2.5	gi|317672651|gb|HS684431.1|HS684431					translational inhibition
Query: 1 UAAUUGAUUGUCACUUGCUGU 21
:||||:||:|:||||||*||:
Sbjct: 361 GUUAAUUAGCGGUGAACAACG 341
>novel_mir_25	Score: 2.5	gi|317671294|gb|HS683074.1|HS683074					translational inhibition
Query: 1 UAAUUGAUUGUCACUUGCUGU 21
:||||:||:|:||||||*||:
Sbjct: 80 GUUAAUUAGCGGUGAACAACG 60
>novel_mir_25	Score: 2.5	gi|317669999|gb|HS681037.1|HS681037					translational inhibition
Query: 1 UAAUUGAUUGUCACUUGCUGU 21
:||||:||:|:||||||*||:
Sbjct: 401 GUUAAUUAGCGGUGAACAACG 381
>novel_mir_25	Score: 2.5	gi|317668055|gb|HS681734.1|HS681734					translational inhibition
Query: 1 UAAUUGAUUGUCACUUGCUGU 21
:||||:||:|:||||||*||:
Sbjct: 340 GUUAAUUAGCGGUGAACAACG 320
>novel_mir_25	Score: 2.5	gi|317667100|gb|HS679732.1|HS679732					translational inhibition
Query: 1 UAAUUGAUUGUCACUUGCUGU 21
:||||:||:|:||||||*||:
Sbjct: 391 GUUAAUUAGCGGUGAACAACG 371
>novel_mir_25	Score: 0.0	gi|317665274|gb|HS677908.1|HS677908					cleavage
Query: 1 UAAUUGAUUGUCACUUGCUGU 21
|||||||||||||||||||||
Sbjct: 386 AUUAACUAACAGUGAACGACA 366
>novel_mir_25	Score: 2.5	gi|317665033|gb|HS677288.1|HS677288					translational inhibition
Query: 1 UAAUUGAUUGUCACUUGCUGU 21
:||||:||:|:||||||*||:
Sbjct: 266 GUUAAUUAGCGGUGAACAACG 246
>novel_mir_25	Score: 2.5	gi|317664949|gb|HS677204.1|HS677204					translational inhibition
Query: 1 UAAUUGAUUGUCACUUGCUGU 21
:||||:||:|:||||||*||:
Sbjct: 80 GUUAAUUAGCGGUGAACAACG 60
>novel_mir_25	Score: 2.5	gi|317664650|gb|HS676905.1|HS676905					translational inhibition
Query: 1 UAAUUGAUUGUCACUUGCUGU 21
:|*|||||:||||||||*||:
Sbjct: 213 GUAAACUAGCAGUGAAC-ACG 194
>novel_mir_25	Score: 2.5	gi|317663614|gb|HS675869.1|HS675869					translational inhibition
Query: 1 UAAUUGAUUGUCACUUGCUGU 21
:||||:||:|:||||||*||:
Sbjct: 270 GUUAAUUAGCGGUGAACAACG 250
>novel_mir_25	Score: 2.5	gi|317663463|gb|HS675718.1|HS675718					translational inhibition
Query: 1 UAAUUGAUUGUCACUUGCUGU 21
:||||:||:|:||||||*||:
Sbjct: 213 GUUAAUUAGCGGUGAACAACG 193
>novel_mir_25	Score: 2.5	gi|317662479|gb|HS673968.1|HS673968					translational inhibition
Query: 1 UAAUUGAUUGUCACUUGCUGU 21
:||||:||:|:||||||*||:
Sbjct: 312 GUUAAUUAGCGGUGAACAACG 292
>novel_mir_25	Score: 2.0	gi|317660746|gb|HS672235.1|HS672235					cleavage
Query: 1 UAAUUGAUUGUCACUUGCUGU 21
*|*|||||||||||||:||||
Sbjct: 378 UUAAACUAACAGUGAAUGACA 358
>novel_mir_25	Score: 2.5	gi|317659972|gb|HS674258.1|HS674258					translational inhibition
Query: 1 UAAUUGAUUGUCACUUGCUGU 21
:||||:||:|:||||||*||:
Sbjct: 455 GUUAAUUAGCGGUGAACAACG 435
>novel_mir_25	Score: 2.5	gi|317659879|gb|HS674167.1|HS674167					translational inhibition
Query: 1 UAAUUGAUUGUCACUUGCUGU 21
:||||:||:|:||||||*||:
Sbjct: 82 GUUAAUUAGCGGUGAACAACG 62
>novel_mir_25	Score: 2.5	gi|317659621|gb|HS670837.1|HS670837					translational inhibition
Query: 1 UAAUUGAUUGUCACUUGCUGU 21
:||||:||:|:||||||*||:
Sbjct: 445 GUUAAUUAGCGGUGAACAACG 425
>novel_mir_25	Score: 2.5	gi|317659452|gb|HS670668.1|HS670668					translational inhibition
Query: 1 UAAUUGAUUGUCACUUGCUGU 21
:||||:||:|:||||||*||:
Sbjct: 328 GUUAAUUAGCGGUGAACAACG 308
>novel_mir_25	Score: 2.5	gi|317659422|gb|HS670638.1|HS670638					translational inhibition
Query: 1 UAAUUGAUUGUCACUUGCUGU 21
:||||:||:|:||||||*||:
Sbjct: 420 GUUAAUUAGCGGUGAACAACG 400
>novel_mir_25	Score: 1.5	gi|317658330|gb|HS671844.1|HS671844					translational inhibition
Query: 1 UAAUUGAUUGUCACUUGCUGU 21
||||||*|:||||||||||||
Sbjct: 281 AUUAACGAGCAGUGAACGACA 261
>novel_mir_25	Score: 2.5	gi|317656253|gb|HS668510.1|HS668510					translational inhibition
Query: 1 UAAUUGAUUGUCACUUGCUGU 21
:||||:||:|:||||||*||:
Sbjct: 229 GUUAAUUAGCGGUGAACAACG 209
>novel_mir_25	Score: 2.5	gi|317655783|gb|HS668042.1|HS668042					translational inhibition
Query: 1 UAAUUGAUUGUCACUUGCUGU 21
:||||:||:|:||||||*||:
Sbjct: 414 GUUAAUUAGCGGUGAACAACG 394
>novel_mir_25	Score: 2.5	gi|317655711|gb|HS667970.1|HS667970					translational inhibition
Query: 1 UAAUUGAUUGUCACUUGCUGU 21
:||||:||:|:||||||*||:
Sbjct: 233 GUUAAUUAGCGGUGAACAACG 213
>novel_mir_25	Score: 2.5	gi|317654706|gb|HS666965.1|HS666965					translational inhibition
Query: 1 UAAUUGAUUGUCACUUGCUGU 21
:||||:||:|:||||||*||:
Sbjct: 80 GUUAAUUAGCGGUGAACAACG 60
>novel_mir_25	Score: 2.5	gi|317652405|gb|HS664225.1|HS664225					translational inhibition
Query: 1 UAAUUGAUUGUCACUUGCUGU 21
:||||:||:|:||||||*||:
Sbjct: 80 GUUAAUUAGCGGUGAACAACG 60
>novel_mir_25	Score: 2.5	gi|317651961|gb|HS666679.1|HS666679					translational inhibition
Query: 1 UAAUUGAUUGUCACUUGCUGU 21
:||||:||:|:||||||*||:
Sbjct: 289 GUUAAUUAGCGGUGAACAACG 269
>novel_mir_25	Score: 2.5	gi|317651705|gb|HS666425.1|HS666425					translational inhibition
Query: 1 UAAUUGAUUGUCACUUGCUGU 21
:||||:||:|:||||||*||:
Sbjct: 213 GUUAAUUAGCGGUGAACAACG 193
>novel_mir_25	Score: 2.5	gi|317651024|gb|HS663449.1|HS663449					translational inhibition
Query: 1 UAAUUGAUUGUCACUUGCUGU 21
:||||:||:|:||||||*||:
Sbjct: 80 GUUAAUUAGCGGUGAACAACG 60
>novel_mir_25	Score: 0.0	gi|317650510|gb|HS662935.1|HS662935					cleavage
Query: 1 UAAUUGAUUGUCACUUGCUGU 21
|||||||||||||||||||||
Sbjct: 208 AUUAACUAACAGUGAACGACA 188
>novel_mir_25	Score: 2.5	gi|317649309|gb|HS661572.1|HS661572					translational inhibition
Query: 1 UAAUUGAUUGUCACUUGCUGU 21
:||||:||:|:||||||*||:
Sbjct: 291 GUUAAUUAGCGGUGAACAACG 271
>novel_mir_25	Score: 2.5	gi|317649239|gb|HS661502.1|HS661502					translational inhibition
Query: 1 UAAUUGAUUGUCACUUGCUGU 21
:||||:||:|:||||||*||:
Sbjct: 80 GUUAAUUAGCGGUGAACAACG 60
>novel_mir_25	Score: 2.5	gi|317649091|gb|HS661354.1|HS661354					translational inhibition
Query: 1 UAAUUGAUUGUCACUUGCUGU 21
:||||:||:|:||||||*||:
Sbjct: 272 GUUAAUUAGCGGUGAACAACG 252
>novel_mir_25	Score: 2.0	gi|317646386|gb|HS657959.1|HS657959					translational inhibition
Query: 1 UAAUUGAUUGUCACUUGCUGU 21
:||||:||:|:|||||||||:
Sbjct: 80 GUUAAUUAGCGGUGAACGACG 60
>novel_mir_25	Score: 2.5	gi|317645616|gb|HS659141.1|HS659141					translational inhibition
Query: 1 UAAUUGAUUGUCACUUGCUGU 21
:||||:||:|:||||||*||:
Sbjct: 233 GUUAAUUAGCGGUGAACAACG 213
>novel_mir_25	Score: 2.5	gi|317645439|gb|HS658964.1|HS658964					translational inhibition
Query: 1 UAAUUGAUUGUCACUUGCUGU 21
:||||:||:|:||||||*||:
Sbjct: 80 GUUAAUUAGCGGUGAACAACG 60
>novel_mir_25	Score: 2.5	gi|317643789|gb|HS656058.1|HS656058					translational inhibition
Query: 1 UAAUUGAUUGUCACUUGCUGU 21
:||||:||:|:||||||*||:
Sbjct: 324 GUUAAUUAGCGGUGAACAACG 304
>novel_mir_25	Score: 2.5	gi|317643609|gb|HS655878.1|HS655878					translational inhibition
Query: 1 UAAUUGAUUGUCACUUGCUGU 21
:||||:||:|:||||||*||:
Sbjct: 80 GUUAAUUAGCGGUGAACAACG 60
>novel_mir_25	Score: 2.5	gi|317643506|gb|HS655775.1|HS655775					translational inhibition
Query: 1 UAAUUGAUUGUCACUUGCUGU 21
:||||:||:|:||||||*||:
Sbjct: 229 GUUAAUUAGCGGUGAACAACG 209
>novel_mir_25	Score: 2.5	gi|317643132|gb|HS655401.1|HS655401					translational inhibition
Query: 1 UAAUUGAUUGUCACUUGCUGU 21
:||||:||:|:||||||*||:
Sbjct: 369 GUUAAUUAGCGGUGAACAACG 349
>novel_mir_25	Score: 2.5	gi|317642804|gb|HS654708.1|HS654708					translational inhibition
Query: 1 UAAUUGAUUGUCACUUGCUGU 21
:||||:||:|:||||||*||:
Sbjct: 385 GUUAAUUAGCGGUGAACAACG 365
>novel_mir_25	Score: 2.5	gi|317642229|gb|HS654133.1|HS654133					translational inhibition
Query: 1 UAAUUGAUUGUCACUUGCUGU 21
:||||:||:|:||||||*||:
Sbjct: 169 GUUAAUUAGCGGUGAACAACG 149
>novel_mir_25	Score: 2.5	gi|317641747|gb|HS653655.1|HS653655					translational inhibition
Query: 1 UAAUUGAUUGUCACUUGCUGU 21
:||||:||:|:||||||*||:
Sbjct: 80 GUUAAUUAGCGGUGAACAACG 60
>novel_mir_25	Score: 1.8	gi|317640301|gb|HS652709.1|HS652709					cleavage
Query: 1 UAAUUGAUUGUCACUUGCUGU 21
:|||||||||||||::|*|||
Sbjct: 99 GUUAACUAACAGUGGGCCACA 79
>novel_mir_25	Score: 2.5	gi|317639635|gb|HS652045.1|HS652045					translational inhibition
Query: 1 UAAUUGAUUGUCACUUGCUGU 21
:||||:||:|:||||||*||:
Sbjct: 351 GUUAAUUAGCGGUGAACAACG 331
>novel_mir_25	Score: 2.5	gi|317639315|gb|HS651725.1|HS651725					translational inhibition
Query: 1 UAAUUGAUUGUCACUUGCUGU 21
:||||:||:|:||||||*||:
Sbjct: 300 GUUAAUUAGCGGUGAACAACG 280
>novel_mir_25	Score: 2.5	gi|317639051|gb|HS651461.1|HS651461					translational inhibition
Query: 1 UAAUUGAUUGUCACUUGCUGU 21
:||||:||:|:||||||*||:
Sbjct: 385 GUUAAUUAGCGGUGAACAACG 365
>novel_mir_25	Score: 2.5	gi|317638355|gb|HS650630.1|HS650630					translational inhibition
Query: 1 UAAUUGAUUGUCACUUGCUGU 21
:||||:||:|:||||||*||:
Sbjct: 404 GUUAAUUAGCGGUGAACAACG 384
>novel_mir_25	Score: 2.5	gi|317638051|gb|HS650326.1|HS650326					translational inhibition
Query: 1 UAAUUGAUUGUCACUUGCUGU 21
:||||:||:|:||||||*||:
Sbjct: 340 GUUAAUUAGCGGUGAACAACG 320
>novel_mir_25	Score: 2.0	gi|317637794|gb|HS650071.1|HS650071					translational inhibition
Query: 1 UAAUUGAUUGUCACUUGCUGU 21
:||||:||:|:|||||||||:
Sbjct: 80 GUUAAUUAGCGGUGAACGACG 60
>novel_mir_25	Score: 2.5	gi|317637357|gb|HS649634.1|HS649634					translational inhibition
Query: 1 UAAUUGAUUGUCACUUGCUGU 21
:||||:||:|:||||||*||:
Sbjct: 300 GUUAAUUAGCGGUGAACAACG 280
>novel_mir_25	Score: 2.5	gi|317637304|gb|HS649581.1|HS649581					translational inhibition
Query: 1 UAAUUGAUUGUCACUUGCUGU 21
:||||:||:|:||||||*||:
Sbjct: 372 GUUAAUUAGCGGUGAACAACG 352
>novel_mir_25	Score: 2.5	gi|317636389|gb|HS648666.1|HS648666					translational inhibition
Query: 1 UAAUUGAUUGUCACUUGCUGU 21
:||||:||:|:||||||*||:
Sbjct: 80 GUUAAUUAGCGGUGAACAACG 60
>novel_mir_25	Score: 2.5	gi|317635984|gb|HS647780.1|HS647780					translational inhibition
Query: 1 UAAUUGAUUGUCACUUGCUGU 21
:||||:||:|:||||||*||:
Sbjct: 387 GUUAAUUAGCGGUGAACAACG 367
>novel_mir_25	Score: 2.5	gi|317634755|gb|HS648435.1|HS648435					translational inhibition
Query: 1 UAAUUGAUUGUCACUUGCUGU 21
:||||:||:|:||||||*||:
Sbjct: 420 GUUAAUUAGCGGUGAACAACG 400
>novel_mir_25	Score: 2.5	gi|317634063|gb|HS646340.1|HS646340					translational inhibition
Query: 1 UAAUUGAUUGUCACUUGCUGU 21
:||||:||:|:||||||*||:
Sbjct: 169 GUUAAUUAGCGGUGAACAACG 149
>novel_mir_25	Score: 2.5	gi|317633329|gb|HS645610.1|HS645610					translational inhibition
Query: 1 UAAUUGAUUGUCACUUGCUGU 21
:||||:||:|:||||||*||:
Sbjct: 353 GUUAAUUAGCGGUGAACAACG 333
>novel_mir_25	Score: 2.5	gi|317633035|gb|HS645316.1|HS645316					translational inhibition
Query: 1 UAAUUGAUUGUCACUUGCUGU 21
:||||:||:|:||||||*||:
Sbjct: 263 GUUAAUUAGCGGUGAACAACG 243
>novel_mir_25	Score: 2.5	gi|317632830|gb|HS645111.1|HS645111					translational inhibition
Query: 1 UAAUUGAUUGUCACUUGCUGU 21
:||||:||:|:||||||*||:
Sbjct: 205 GUUAAUUAGCGGUGAACAACG 185
>novel_mir_25	Score: 2.5	gi|317632466|gb|HS644747.1|HS644747					translational inhibition
Query: 1 UAAUUGAUUGUCACUUGCUGU 21
:||||:||:|:||||||*||:
Sbjct: 80 GUUAAUUAGCGGUGAACAACG 60
>novel_mir_25	Score: 2.5	gi|317632248|gb|HS644529.1|HS644529					translational inhibition
Query: 1 UAAUUGAUUGUCACUUGCUGU 21
:||||:||:|:||||||*||:
Sbjct: 80 GUUAAUUAGCGGUGAACAACG 60
>novel_mir_25	Score: 2.5	gi|317632049|gb|HS643273.1|HS643273					translational inhibition
Query: 1 UAAUUGAUUGUCACUUGCUGU 21
:||||:||:|:||||||*||:
Sbjct: 232 GUUAAUUAGCGGUGAACAACG 212
>novel_mir_25	Score: 2.5	gi|317631571|gb|HS642795.1|HS642795					translational inhibition
Query: 1 UAAUUGAUUGUCACUUGCUGU 21
:||||:||:|:||||||*||:
Sbjct: 80 GUUAAUUAGCGGUGAACAACG 60
>novel_mir_25	Score: 2.5	gi|317629607|gb|HS639583.1|HS639583					translational inhibition
Query: 1 UAAUUGAUUGUCACUUGCUGU 21
:||||:||:|:||||||*||:
Sbjct: 232 GUUAAUUAGCGGUGAACAACG 212
>novel_mir_25	Score: 2.5	gi|317628691|gb|HS641355.1|HS641355					translational inhibition
Query: 1 UAAUUGAUUGUCACUUGCUGU 21
:||||:||:|:||||||*||:
Sbjct: 80 GUUAAUUAGCGGUGAACAACG 60
>novel_mir_25	Score: 2.5	gi|317628512|gb|HS641176.1|HS641176					translational inhibition
Query: 1 UAAUUGAUUGUCACUUGCUGU 21
:||||:||:|:||||||*||:
Sbjct: 403 GUUAAUUAGCGGUGAACAACG 383
>novel_mir_25	Score: 2.5	gi|317628456|gb|HS641120.1|HS641120					translational inhibition
Query: 1 UAAUUGAUUGUCACUUGCUGU 21
:||||:||:|:||||||*||:
Sbjct: 222 GUUAAUUAGCGGUGAACAACG 202
>novel_mir_25	Score: 2.5	gi|317627848|gb|HS640514.1|HS640514					translational inhibition
Query: 1 UAAUUGAUUGUCACUUGCUGU 21
:||||:||:|:||||||*||:
Sbjct: 80 GUUAAUUAGCGGUGAACAACG 60
>novel_mir_25	Score: 2.5	gi|317627123|gb|HS639789.1|HS639789					translational inhibition
Query: 1 UAAUUGAUUGUCACUUGCUGU 21
:||||:||:|:||||||*||:
Sbjct: 213 GUUAAUUAGCGGUGAACAACG 193
>novel_mir_25	Score: 2.5	gi|317625366|gb|HS637651.1|HS637651					translational inhibition
Query: 1 UAAUUGAUUGUCACUUGCUGU 21
:||||:||:|:||||||*||:
Sbjct: 338 GUUAAUUAGCGGUGAACAACG 318
>novel_mir_25	Score: 2.5	gi|317623222|gb|HS634836.1|HS634836					translational inhibition
Query: 1 UAAUUGAUUGUCACUUGCUGU 21
:||||:||:|:||||||*||:
Sbjct: 80 GUUAAUUAGCGGUGAACAACG 60
>novel_mir_25	Score: 2.5	gi|317622891|gb|HS634505.1|HS634505					translational inhibition
Query: 1 UAAUUGAUUGUCACUUGCUGU 21
:||||:||:|:||||||*||:
Sbjct: 318 GUUAAUUAGCGGUGAACAACG 298
>novel_mir_25	Score: 2.5	gi|317621692|gb|HS635996.1|HS635996					translational inhibition
Query: 1 UAAUUGAUUGUCACUUGCUGU 21
:||||:||:|:||||||*||:
Sbjct: 268 GUUAAUUAGCGGUGAACAACG 248
>novel_mir_25	Score: 2.5	gi|317618481|gb|HS630772.1|HS630772					translational inhibition
Query: 1 UAAUUGAUUGUCACUUGCUGU 21
:||||:||:|:||||||*||:
Sbjct: 378 GUUAAUUAGCGGUGAACAACG 358
>novel_mir_25	Score: 2.5	gi|317617589|gb|HS629880.1|HS629880					translational inhibition
Query: 1 UAAUUGAUUGUCACUUGCUGU 21
:||||:||:|:||||||*||:
Sbjct: 80 GUUAAUUAGCGGUGAACAACG 60
>novel_mir_25	Score: 2.0	gi|317616320|gb|HS627211.1|HS627211					cleavage
Query: 1 UAAUUGAUUGUCACUUGCUGU 21
:|||||||||||||::|*||:
Sbjct: 210 GUUAACUAACAGUGGGCCACG 190
>novel_mir_25	Score: 2.5	gi|317615976|gb|HS626867.1|HS626867					translational inhibition
Query: 1 UAAUUGAUUGUCACUUGCUGU 21
:||||:||:|:||||||*||:
Sbjct: 78 GUUAAUUAGCGGUGAACAACG 58
>novel_mir_25	Score: 2.5	gi|317614460|gb|HS628315.1|HS628315					translational inhibition
Query: 1 UAAUUGAUUGUCACUUGCUGU 21
:||||:||:|:||||||*||:
Sbjct: 80 GUUAAUUAGCGGUGAACAACG 60
>novel_mir_25	Score: 2.5	gi|317614275|gb|HS628130.1|HS628130					translational inhibition
Query: 1 UAAUUGAUUGUCACUUGCUGU 21
:||||:||:|:||||||*||:
Sbjct: 80 GUUAAUUAGCGGUGAACAACG 60
>novel_mir_25	Score: 2.5	gi|317612740|gb|HS625678.1|HS625678					translational inhibition
Query: 1 UAAUUGAUUGUCACUUGCUGU 21
:||||:||:|:||||||*||:
Sbjct: 331 GUUAAUUAGCGGUGAACAACG 311
>novel_mir_25	Score: 2.5	gi|317612732|gb|HS625670.1|HS625670					translational inhibition
Query: 1 UAAUUGAUUGUCACUUGCUGU 21
:||||:||:|:||||||*||:
Sbjct: 80 GUUAAUUAGCGGUGAACAACG 60
>novel_mir_25	Score: 2.5	gi|317611958|gb|HS624896.1|HS624896					translational inhibition
Query: 1 UAAUUGAUUGUCACUUGCUGU 21
:||||:||:|:||||||*||:
Sbjct: 81 GUUAAUUAGCGGUGAACAACG 61
>novel_mir_25	Score: 2.5	gi|317611169|gb|HS624107.1|HS624107					translational inhibition
Query: 1 UAAUUGAUUGUCACUUGCUGU 21
:||||:||:|:||||||*||:
Sbjct: 248 GUUAAUUAGCGGUGAACAACG 228
>novel_mir_25	Score: 2.5	gi|317610820|gb|HS623758.1|HS623758					translational inhibition
Query: 1 UAAUUGAUUGUCACUUGCUGU 21
:||||:||:|:||||||*||:
Sbjct: 333 GUUAAUUAGCGGUGAACAACG 313
>novel_mir_25	Score: 2.5	gi|317609730|gb|HS622029.1|HS622029					translational inhibition
Query: 1 UAAUUGAUUGUCACUUGCUGU 21
:||||:||:|:||||||*||:
Sbjct: 81 GUUAAUUAGCGGUGAACAACG 61
>novel_mir_25	Score: 2.5	gi|317609607|gb|HS621906.1|HS621906					translational inhibition
Query: 1 UAAUUGAUUGUCACUUGCUGU 21
:||||:||:|:||||||*||:
Sbjct: 298 GUUAAUUAGCGGUGAACAACG 278
>novel_mir_25	Score: 2.5	gi|317606987|gb|HS618541.1|HS618541					translational inhibition
Query: 1 UAAUUGAUUGUCACUUGCUGU 21
:||||:||:|:||||||*||:
Sbjct: 228 GUUAAUUAGCGGUGAACAACG 208
>novel_mir_25	Score: 1.8	gi|317606121|gb|HS617675.1|HS617675					cleavage
Query: 1 UAAUUGAUUGUCACUUGCUGU 21
:|||||||||||||::|*|||
Sbjct: 99 GUUAACUAACAGUGGGCCACA 79
>novel_mir_25	Score: 2.5	gi|317604874|gb|HS615651.1|HS615651					translational inhibition
Query: 1 UAAUUGAUUGUCACUUGCUGU 21
:||||:||:|:||||||*||:
Sbjct: 133 GUUAAUUAGCGGUGAACAACG 113
>novel_mir_25	Score: 2.5	gi|317604361|gb|HS615138.1|HS615138					translational inhibition
Query: 1 UAAUUGAUUGUCACUUGCUGU 21
:||||:||:|:||||||*||:
Sbjct: 80 GUUAAUUAGCGGUGAACAACG 60
>novel_mir_25	Score: 2.5	gi|317604083|gb|HS614860.1|HS614860					translational inhibition
Query: 1 UAAUUGAUUGUCACUUGCUGU 21
:||||:||:|:||||||*||:
Sbjct: 406 GUUAAUUAGCGGUGAACAACG 386
>novel_mir_25	Score: 2.5	gi|317602465|gb|HS616401.1|HS616401					translational inhibition
Query: 1 UAAUUGAUUGUCACUUGCUGU 21
:||||:||:|:||||||*||:
Sbjct: 81 GUUAAUUAGCGGUGAACAACG 61
>novel_mir_25	Score: 2.5	gi|317601365|gb|HS611463.1|HS611463					translational inhibition
Query: 1 UAAUUGAUUGUCACUUGCUGU 21
:||||:||:|:||||||*||:
Sbjct: 80 GUUAAUUAGCGGUGAACAACG 60
>novel_mir_25	Score: 2.5	gi|317601331|gb|HS611429.1|HS611429					translational inhibition
Query: 1 UAAUUGAUUGUCACUUGCUGU 21
:||||:||:|:||||||*||:
Sbjct: 124 GUUAAUUAGCGGUGAACAACG 104
>novel_mir_25	Score: 2.5	gi|317601164|gb|HS611262.1|HS611262					translational inhibition
Query: 1 UAAUUGAUUGUCACUUGCUGU 21
:||||:||:|:||||||*||:
Sbjct: 245 GUUAAUUAGCGGUGAACAACG 225
>novel_mir_25	Score: 2.0	gi|317600810|gb|HS610908.1|HS610908					translational inhibition
Query: 1 UAAUUGAUUGUCACUUGCUGU 21
:||||:||:||||||||*||:
Sbjct: 295 GUUAAUUAGCAGUGAACAACG 275
>novel_mir_25	Score: 2.5	gi|317600403|gb|HS613765.1|HS613765					translational inhibition
Query: 1 UAAUUGAUUGUCACUUGCUGU 21
:||||:||:|:||||||*||:
Sbjct: 80 GUUAAUUAGCGGUGAACAACG 60
>novel_mir_25	Score: 2.5	gi|317599944|gb|HS613306.1|HS613306					translational inhibition
Query: 1 UAAUUGAUUGUCACUUGCUGU 21
:||||:||:|:||||||*||:
Sbjct: 293 GUUAAUUAGCGGUGAACAACG 273
>novel_mir_25	Score: 2.5	gi|317599442|gb|HS612804.1|HS612804					translational inhibition
Query: 1 UAAUUGAUUGUCACUUGCUGU 21
:||||:||:|:||||||*||:
Sbjct: 80 GUUAAUUAGCGGUGAACAACG 60
>novel_mir_25	Score: 2.5	gi|317598909|gb|HS612271.1|HS612271					translational inhibition
Query: 1 UAAUUGAUUGUCACUUGCUGU 21
:||||:||:|:||||||*||:
Sbjct: 185 GUUAAUUAGCGGUGAACAACG 165
>novel_mir_25	Score: 2.5	gi|317598038|gb|HS610730.1|HS610730					translational inhibition
Query: 1 UAAUUGAUUGUCACUUGCUGU 21
:||||:||:|:||||||*||:
Sbjct: 218 GUUAAUUAGCGGUGAACAACG 198
>novel_mir_25	Score: 2.5	gi|317595979|gb|HS608671.1|HS608671					translational inhibition
Query: 1 UAAUUGAUUGUCACUUGCUGU 21
:||||:||:|:||||||*||:
Sbjct: 300 GUUAAUUAGCGGUGAACAACG 280
>novel_mir_25	Score: 2.5	gi|317595886|gb|HS608578.1|HS608578					translational inhibition
Query: 1 UAAUUGAUUGUCACUUGCUGU 21
:||||:||:|:||||||*||:
Sbjct: 99 GUUAAUUAGCGGUGAACAACG 79
>novel_mir_25	Score: 2.5	gi|317594130|gb|HS606441.1|HS606441					translational inhibition
Query: 1 UAAUUGAUUGUCACUUGCUGU 21
:||||:||:|:||||||*||:
Sbjct: 133 GUUAAUUAGCGGUGAACAACG 113
>novel_mir_25	Score: 2.5	gi|317593621|gb|HS605934.1|HS605934					translational inhibition
Query: 1 UAAUUGAUUGUCACUUGCUGU 21
:||||:||:|:||||||*||:
Sbjct: 213 GUUAAUUAGCGGUGAACAACG 193
>novel_mir_25	Score: 2.5	gi|317593239|gb|HS605552.1|HS605552					translational inhibition
Query: 1 UAAUUGAUUGUCACUUGCUGU 21
:||||:||:|:||||||*||:
Sbjct: 82 GUUAAUUAGCGGUGAACAACG 62
>novel_mir_25	Score: 2.5	gi|317592723|gb|HS605036.1|HS605036					translational inhibition
Query: 1 UAAUUGAUUGUCACUUGCUGU 21
||*||||||:|||*|||||||
Sbjct: 278 AUCAACUAAUAGUAAACGACA 258
>novel_mir_25	Score: 2.5	gi|317589818|gb|HS601006.1|HS601006					translational inhibition
Query: 1 UAAUUGAUUGUCACUUGCUGU 21
:||||:||:|:||||||*||:
Sbjct: 80 GUUAAUUAGCGGUGAACAACG 60
>novel_mir_25	Score: 2.5	gi|317587771|gb|HS599416.1|HS599416					translational inhibition
Query: 1 UAAUUGAUUGUCACUUGCUGU 21
:||||:||:|:||||||*||:
Sbjct: 80 GUUAAUUAGCGGUGAACAACG 60
>novel_mir_25	Score: 2.5	gi|317586452|gb|HS597712.1|HS597712					translational inhibition
Query: 1 UAAUUGAUUGUCACUUGCUGU 21
:||||:||:|:||||||*||:
Sbjct: 80 GUUAAUUAGCGGUGAACAACG 60
>novel_mir_25	Score: 2.5	gi|317586421|gb|HS597681.1|HS597681					translational inhibition
Query: 1 UAAUUGAUUGUCACUUGCUGU 21
:||||:||:|:||||||*||:
Sbjct: 80 GUUAAUUAGCGGUGAACAACG 60
>novel_mir_25	Score: 2.5	gi|317586200|gb|HS597460.1|HS597460					translational inhibition
Query: 1 UAAUUGAUUGUCACUUGCUGU 21
:||||:||:|:||||||*||:
Sbjct: 80 GUUAAUUAGCGGUGAACAACG 60
>novel_mir_25	Score: 2.5	gi|317585469|gb|HS596729.1|HS596729					translational inhibition
Query: 1 UAAUUGAUUGUCACUUGCUGU 21
:||||:||:|:||||||*||:
Sbjct: 110 GUUAAUUAGCGGUGAACAACG 90
>novel_mir_25	Score: 2.5	gi|317582711|gb|HS598710.1|HS598710					translational inhibition
Query: 1 UAAUUGAUUGUCACUUGCUGU 21
:||||:||:|:||||||*||:
Sbjct: 125 GUUAAUUAGCGGUGAACAACG 105
>novel_mir_25	Score: 2.5	gi|317581526|gb|HS592919.1|HS592919					translational inhibition
Query: 1 UAAUUGAUUGUCACUUGCUGU 21
:||||:||:|:||||||*||:
Sbjct: 60 GUUAAUUAGCGGUGAACAACG 40
>novel_mir_25	Score: 2.5	gi|317580996|gb|HS592389.1|HS592389					translational inhibition
Query: 1 UAAUUGAUUGUCACUUGCUGU 21
:||||:||:|:||||||*||:
Sbjct: 80 GUUAAUUAGCGGUGAACAACG 60
>novel_mir_25	Score: 2.5	gi|317580714|gb|HS592107.1|HS592107					translational inhibition
Query: 1 UAAUUGAUUGUCACUUGCUGU 21
:||||:||:|:||||||*||:
Sbjct: 80 GUUAAUUAGCGGUGAACAACG 60
>novel_mir_25	Score: 2.5	gi|317580003|gb|HS591396.1|HS591396					translational inhibition
Query: 1 UAAUUGAUUGUCACUUGCUGU 21
:||||:||:|:||||||*||:
Sbjct: 80 GUUAAUUAGCGGUGAACAACG 60
>novel_mir_25	Score: 2.5	gi|317578751|gb|HS594529.1|HS594529					translational inhibition
Query: 1 UAAUUGAUUGUCACUUGCUGU 21
:||||:||:|:||||||*||:
Sbjct: 80 GUUAAUUAGCGGUGAACAACG 60
>novel_mir_25	Score: 2.5	gi|317576548|gb|HS589103.1|HS589103					translational inhibition
Query: 1 UAAUUGAUUGUCACUUGCUGU 21
:||||:||:|:||||||*||:
Sbjct: 80 GUUAAUUAGCGGUGAACAACG 60
>novel_mir_13	Score: 0.0	gi|317935644|gb|HS948013.1|HS948013					cleavage
Query: 1 UACACUUAGGGACUGUACCU 20
||||||||||||||||||||
Sbjct: 256 AUGUGAAUCCCUGACAUGGA 237
>novel_mir_13	Score: 0.0	gi|317864657|gb|HS876828.1|HS876828					cleavage
Query: 1 UACACUUAGGGACUGUACCU 20
||||||||||||||||||||
Sbjct: 256 AUGUGAAUCCCUGACAUGGA 237
>novel_mir_13	Score: 0.0	gi|317850999|gb|HS863170.1|HS863170					cleavage
Query: 1 UACACUUAGGGACUGUACCU 20
||||||||||||||||||||
Sbjct: 256 AUGUGAAUCCCUGACAUGGA 237
>novel_mir_13	Score: 1.5	gi|317808664|gb|HS820835.1|HS820835					translational inhibition
Query: 1 UACACUUAGGGACUGUACCU 20
||||||||:|:|||||||*|
Sbjct: 192 AUGUGAAUUCUUGACAUGAA 173
>novel_mir_13	Score: 2.0	gi|317775229|gb|HS786852.1|HS786852					translational inhibition
Query: 1 UACACUUAGGGACUGUACCU 20
||||||*|::||||||||||
Sbjct: 73 AUGUGACUUUCUGACAUGGA 54
>novel_mir_13	Score: 2.0	gi|317758702|gb|HS770907.1|HS770907					translational inhibition
Query: 1 UACACUUAGGGACUGUACCU 20
||||||*|::||||||||||
Sbjct: 75 AUGUGACUUUCUGACAUGGA 56
>novel_mir_13	Score: 0.0	gi|317706642|gb|HS720046.1|HS720046					cleavage
Query: 1 UACACUUAGGGACUGUACCU 20
||||||||||||||||||||
Sbjct: 169 AUGUGAAUCCCUGACAUGGA 150
>novel_mir_13	Score: 2.5	gi|317619372|gb|HS632142.1|HS632142					cleavage
Query: 1 UACACUUAGGGACUGUACCU 20
*||*|||||||||||:||*|
Sbjct: 184 CUGGGAAUCCCUGACGUGAA 165
>novel_mir_13	Score: 0.0	gi|317613545|gb|HS627402.1|HS627402					cleavage
Query: 1 UACACUUAGGGACUGUACCU 20
||||||||||||||||||||
Sbjct: 49 AUGUGAAUCCCUGACAUGGA 30
>novel_mir_13	Score: 0.0	gi|317600364|gb|HS613726.1|HS613726					cleavage
Query: 1 UACACUUAGGGACUGUACCU 20
||||||||||||||||||||
Sbjct: 49 AUGUGAAUCCCUGACAUGGA 30
>novel_mir_13	Score: 2.5	gi|317582651|gb|HS598650.1|HS598650					cleavage
Query: 1 UACACUUAGGGACUGUACCU 20
*||*|||||||||||:||*|
Sbjct: 151 CUGGGAAUCCCUGACGUGAA 132
>novel_mir_40	Score: 1.0	gi|317960482|gb|HS966031.1|HS966031					cleavage
Query: 1 UCUGGUUGGGACGUCAGCAGU 21
||||||||||||||*||||||
Sbjct: 143 AGACCAACCCUGCACUCGUCA 123
>novel_mir_40	Score: 0.8	gi|317960482|gb|HS966031.1|HS966031					cleavage
Query: 1 UCUGGUUGGGACGUCAGCAGU 21
|||||||||||||||||||:*
Sbjct: 68 AGACCAACCCUGCAGUCGUUU 48
>novel_mir_40	Score: 2.2	gi|317941831|gb|HS953742.1|HS953742					cleavage
Query: 1 UCUGGUUGGGACGUCAGC-AGU 21
:|||||||||||:*||||*|||
Sbjct: 133 GGACCAACCCUGUUGUCGGUCA 112
>novel_mir_40	Score: 2.2	gi|317932642|gb|HS944553.1|HS944553					cleavage
Query: 1 UCUGGUUGGGACGUCAGC-AGU 21
:|||||||||||:*||||*|||
Sbjct: 132 GGACCAACCCUGUUGUCGGUCA 111
>novel_mir_40	Score: 0.5	gi|317932100|gb|HS944011.1|HS944011					cleavage
Query: 1 UCUGGUUGGGACGUCAGCAGU 21
||||||||||||||||||||*
Sbjct: 239 AGACCAACCCUGCAGUCGUCC 219
>novel_mir_40	Score: 1.5	gi|317927204|gb|HS939169.1|HS939169					cleavage
Query: 1 UCUGGUUGGGACGUCAGCAGU 21
||||:*|||||||||||||||
Sbjct: 136 AGACUUACCCUGCAGUCGUCA 116
>novel_mir_40	Score: 2.5	gi|317923344|gb|HS935069.1|HS935069					cleavage
Query: 1 UCUGGUUGGGACGUCAGCAGU 21
||:||:||||||||*||||::
Sbjct: 195 AGGCCGACCCUGCACUCGUUG 175
>novel_mir_40	Score: 2.5	gi|317922990|gb|HS935627.1|HS935627					cleavage
Query: 1 UCUGGUUGGGACGUCAGCAGU 21
||:||:||||||||*||||::
Sbjct: 253 AGGCCGACCCUGCACUCGUUG 233
>novel_mir_40	Score: 2.2	gi|317922872|gb|HS935509.1|HS935509					cleavage
Query: 1 UCUGGUUGGGACGUCAGC-AGU 21
:|||||||||||:*||||*|||
Sbjct: 339 GGACCAACCCUGUUGUCGGUCA 318
>novel_mir_40	Score: 2.2	gi|317910113|gb|HS922024.1|HS922024					cleavage
Query: 1 UCUGGUUGGGACGUCAGC-AGU 21
:|||||||||||:*||||*|||
Sbjct: 212 GGACCAACCCUGUUGUCGGUCA 191
>novel_mir_40	Score: 2.5	gi|317905481|gb|HS917702.1|HS917702					cleavage
Query: 1 UCUGGUUGGGACGUCAGCAGU 21
||||*:||||||:||||||*|
Sbjct: 43 AGACAGACCCUGUAGUCGU-A 24
>novel_mir_40	Score: 2.5	gi|317902351|gb|HS914522.1|HS914522					cleavage
Query: 1 UCUGGUUGGGACGUCAGCAGU 21
||||*:||||||:||||||*|
Sbjct: 43 AGACAGACCCUGUAGUCGU-A 24
>novel_mir_40	Score: 1.0	gi|317895006|gb|HS907177.1|HS907177					cleavage
Query: 1 UCUGGUUGGGACGUCAGCAGU 21
|||::||||||||||||||||
Sbjct: 108 AGAUUAACCCUGCAGUCGUCA 88
>novel_mir_40	Score: 1.8	gi|317890480|gb|HS902651.1|HS902651					cleavage
Query: 2 CUGGUUGGGACGUCAGCAGU 21
||*|||||||||||||||||
Sbjct: 372 GAGCAACCCUGCAGUCGUCA 353
>novel_mir_40	Score: 2.5	gi|317889982|gb|HS902153.1|HS902153					cleavage
Query: 1 UCUGGUUGGGACGUCAGCAGU 21
||:||:||||||||*||||::
Sbjct: 253 AGGCCGACCCUGCACUCGUUG 233
>novel_mir_40	Score: 1.5	gi|317889476|gb|HS901647.1|HS901647					cleavage
Query: 1 UCUGGUUGGGACGUCAGCAGU 21
||||:*|||||||||||||||
Sbjct: 134 AGACUUACCCUGCAGUCGUCA 114
>novel_mir_40	Score: 0.0	gi|317889476|gb|HS901647.1|HS901647					cleavage
Query: 1 UCUGGUUGGGACGUCAGCAGU 21
|||||||||||||||||||||
Sbjct: 59 AGACCAACCCUGCAGUCGUCA 39
>novel_mir_40	Score: 2.5	gi|317888057|gb|HS900338.1|HS900338					cleavage
Query: 1 UCUGGUUGGGACGUCAGCAGU 21
||||*:||||||:||||||*|
Sbjct: 43 AGACAGACCCUGUAGUCGU-A 24
>novel_mir_40	Score: 2.5	gi|317883012|gb|HS895183.1|HS895183					cleavage
Query: 1 UCUGGUUGGGACGUCAGCAGU 21
||:|||||||||||*||*|*|
Sbjct: 97 AGGCCAACCCUGCACUC-UAA 78
>novel_mir_40	Score: 1.0	gi|317876101|gb|HS888272.1|HS888272					cleavage
Query: 1 UCUGGUUGGGACGUCAGCAGU 21
||||||||||||||*||||||
Sbjct: 138 AGACCAACCCUGCACUCGUCA 118
>novel_mir_40	Score: 0.8	gi|317876101|gb|HS888272.1|HS888272					cleavage
Query: 1 UCUGGUUGGGACGUCAGCAGU 21
|||||||||||||||||||:*
Sbjct: 63 AGACCAACCCUGCAGUCGUUU 43
>novel_mir_40	Score: 1.0	gi|317857070|gb|HS869241.1|HS869241					cleavage
Query: 1 UCUGGUUGGGACGUCAGC-AGU 21
||||:|||||||||||||*|||
Sbjct: 392 AGACUAACCCUGCAGUCGUUCA 371
>novel_mir_40	Score: 2.2	gi|317856576|gb|HS868149.1|HS868149					cleavage
Query: 1 UCUGGUUGGGACGUCAGC-AGU 21
:|||||||||||:*||||*|||
Sbjct: 259 GGACCAACCCUGUUGUCGGUCA 238
>novel_mir_40	Score: 2.5	gi|317848586|gb|HS860757.1|HS860757					cleavage
Query: 1 UCUGGUUGGGACGUCAGCAGU 21
||||*:||||||:||||||*|
Sbjct: 43 AGACAGACCCUGUAGUCGU-A 24
>novel_mir_40	Score: 1.5	gi|317840012|gb|HS852143.1|HS852143					cleavage
Query: 1 UCUGGUUGGGACGUCAGCAGU 21
||||:*|||||||||||||||
Sbjct: 134 AGACUUACCCUGCAGUCGUCA 114
>novel_mir_40	Score: 0.0	gi|317840012|gb|HS852143.1|HS852143					cleavage
Query: 1 UCUGGUUGGGACGUCAGCAGU 21
|||||||||||||||||||||
Sbjct: 59 AGACCAACCCUGCAGUCGUCA 39
>novel_mir_40	Score: 2.2	gi|317833184|gb|HS845355.1|HS845355					cleavage
Query: 1 UCUGGUUGGGACGUCAGC-AGU 21
:|||||||||||:*||||*|||
Sbjct: 113 GGACCAACCCUGUUGUCGGUCA 92
>novel_mir_40	Score: 0.0	gi|317827829|gb|HS840268.1|HS840268					cleavage
Query: 1 UCUGGUUGGGACGUCAGCAGU 21
|||||||||||||||||||||
Sbjct: 126 AGACCAACCCUGCAGUCGUCA 106
>novel_mir_40	Score: 2.5	gi|317818545|gb|HS830716.1|HS830716					cleavage
Query: 1 UCUGGUUGGGACGUCAGCAGU 21
||:|||||||||||*||*|*|
Sbjct: 97 AGGCCAACCCUGCACUC-UAA 78
>novel_mir_40	Score: 2.2	gi|317807375|gb|HS819546.1|HS819546					cleavage
Query: 1 UCUGGUUGGGACGUCAGC-AGU 21
:|||||||||||:*||||*|||
Sbjct: 361 GGACCAACCCUGUUGUCGGUCA 340
>novel_mir_40	Score: 2.5	gi|317800874|gb|HS813379.1|HS813379					cleavage
Query: 1 UCUGGUUGGGACGUCAGCAGU 21
||:||:||||||||*||||::
Sbjct: 247 AGGCCGACCCUGCACUCGUUG 227
>novel_mir_40	Score: 1.0	gi|317794816|gb|HS806987.1|HS806987					cleavage
Query: 1 UCUGGUUGGGACGUCAGCAGU 21
||||||||||||||*||||||
Sbjct: 48 AGACCAACCCUGCACUCGUCA 28
>novel_mir_40	Score: 2.2	gi|317785930|gb|HS798101.1|HS798101					cleavage
Query: 1 UCUGGUUGGGACGUCAGC-AGU 21
:|||||||||||:*||||*|||
Sbjct: 370 GGACCAACCCUGUUGUCGGUCA 349
>novel_mir_40	Score: 2.5	gi|317780378|gb|HS792549.1|HS792549					cleavage
Query: 1 UCUGGUUGGGACGUCAGCAGU 21
||:||:||||||||*||||::
Sbjct: 361 AGGCCGACCCUGCACUCGUUG 341
>novel_mir_40	Score: 1.5	gi|317780378|gb|HS792549.1|HS792549					cleavage
Query: 1 UCUGGUUGGGACGUCAGCAGU 21
|||:::|||||||||||||||
Sbjct: 70 AGAUUGACCCUGCAGUCGUCA 50
>novel_mir_40	Score: 2.5	gi|317767242|gb|HS779429.1|HS779429					cleavage
Query: 1 UCUGGUUGGGACGUCAGCAGU 21
||:||:||||||||*||||::
Sbjct: 257 AGGCCGACCCUGCACUCGUUG 237
>novel_mir_40	Score: 0.5	gi|317766328|gb|HS777850.1|HS777850					cleavage
Query: 1 UCUGGUUGGGACGUCAGCAGU 21
||||||||||||||||||*||
Sbjct: 198 AGACCAACCCUGCAGUCGCCA 178
>novel_mir_40	Score: 0.0	gi|317766328|gb|HS777850.1|HS777850					cleavage
Query: 1 UCUGGUUGGGACGUCAGCAGU 21
|||||||||||||||||||||
Sbjct: 119 AGACCAACCCUGCAGUCGUCA 99
>novel_mir_40	Score: 1.5	gi|317747849|gb|HS759389.1|HS759389					cleavage
Query: 1 UCUGGUUGGGACGUCAGCAGU 21
|||:::|||||||||||||||
Sbjct: 207 AGAUUGACCCUGCAGUCGUCA 187
>novel_mir_40	Score: 1.0	gi|317747849|gb|HS759389.1|HS759389					cleavage
Query: 1 UCUGGUUGGGACGUCAGCAGU 21
|||*|||||||||||||||||
Sbjct: 132 AGAGCAACCCUGCAGUCGUCA 112
>novel_mir_40	Score: 2.2	gi|317747582|gb|HS760180.1|HS760180					cleavage
Query: 1 UCUGGUUGGGACGUCAGC-AGU 21
:|||||||||||:*||||*|||
Sbjct: 463 GGACCAACCCUGUUGUCGGUCA 442
>novel_mir_40	Score: 1.5	gi|317746552|gb|HS758769.1|HS758769					cleavage
Query: 1 UCUGGUUGGGACGUCAGCAGU 21
|||:::|||||||||||||||
Sbjct: 72 AGAUUGACCCUGCAGUCGUCA 52
>novel_mir_40	Score: 0.8	gi|317738626|gb|HS750843.1|HS750843					cleavage
Query: 1 UCUGGUUGGGACGUCAGCAGU 21
||||:||||||||||||||:|
Sbjct: 268 AGACUAACCCUGCAGUCGUUA 248
>novel_mir_40	Score: 1.5	gi|317738626|gb|HS750843.1|HS750843					cleavage
Query: 1 UCUGGUUGGGACGUCAGCAGU 21
||||:|||||||||*||||||
Sbjct: 193 AGACUAACCCUGCAAUCGUCA 173
>novel_mir_40	Score: 1.5	gi|317738626|gb|HS750843.1|HS750843					cleavage
Query: 1 UCUGGUUGGGACGUCAGCAGU 21
||:||:|||:|||||||||||
Sbjct: 118 AGGCCGACCUUGCAGUCGUCA 98
>novel_mir_40	Score: 0.5	gi|317738626|gb|HS750843.1|HS750843					cleavage
Query: 1 UCUGGUUGGGACGUCAGCAGU 21
||||||||||||||||||*||
Sbjct: 43 AGACCAACCCUGCAGUCGCCA 23
>novel_mir_40	Score: 0.0	gi|317734829|gb|HS747048.1|HS747048					cleavage
Query: 1 UCUGGUUGGGACGUCAGCAGU 21
|||||||||||||||||||||
Sbjct: 268 AGACCAACCCUGCAGUCGUCA 248
>novel_mir_40	Score: 0.5	gi|317734829|gb|HS747048.1|HS747048					translational inhibition
Query: 1 UCUGGUUGGGACGUCAGCAGU 21
|||||||||:|||||||||||
Sbjct: 193 AGACCAACCUUGCAGUCGUCA 173
>novel_mir_40	Score: 0.0	gi|317734829|gb|HS747048.1|HS747048					cleavage
Query: 1 UCUGGUUGGGACGUCAGCAGU 21
|||||||||||||||||||||
Sbjct: 118 AGACCAACCCUGCAGUCGUCA 98
>novel_mir_40	Score: 0.0	gi|317734829|gb|HS747048.1|HS747048					cleavage
Query: 1 UCUGGUUGGGACGUCAGCAGU 21
|||||||||||||||||||||
Sbjct: 43 AGACCAACCCUGCAGUCGUCA 23
>novel_mir_40	Score: 0.8	gi|317729157|gb|HS741378.1|HS741378					cleavage
Query: 1 UCUGGUUGGGACGUCAGCAGU 21
||||:||||||||||||||:|
Sbjct: 268 AGACUAACCCUGCAGUCGUUA 248
>novel_mir_40	Score: 1.5	gi|317729157|gb|HS741378.1|HS741378					cleavage
Query: 1 UCUGGUUGGGACGUCAGCAGU 21
||||:|||||||||*||||||
Sbjct: 193 AGACUAACCCUGCAAUCGUCA 173
>novel_mir_40	Score: 1.5	gi|317729157|gb|HS741378.1|HS741378					translational inhibition
Query: 1 UCUGGUUGGGACGUCAGCAGU 21
||:||:|||:|||||||||||
Sbjct: 118 AGGCCGACCUUGCAGUCGUCA 98
>novel_mir_40	Score: 0.5	gi|317729157|gb|HS741378.1|HS741378					cleavage
Query: 1 UCUGGUUGGGACGUCAGCAGU 21
||||||||||||||||||*||
Sbjct: 43 AGACCAACCCUGCAGUCGCCA 23
>novel_mir_40	Score: 2.2	gi|317720298|gb|HS732486.1|HS732486					cleavage
Query: 1 UCUGGUUGGGACGUCAGC-AGU 21
:|||||||||||:*||||*|||
Sbjct: 131 GGACCAACCCUGUUGUCGGUCA 110
>novel_mir_40	Score: 0.5	gi|317718438|gb|HS730663.1|HS730663					cleavage
Query: 1 UCUGGUUGGGACGUCAGCAGU 21
||||||||||||||||||*||
Sbjct: 197 AGACCAACCCUGCAGUCGCCA 177
>novel_mir_40	Score: 0.0	gi|317718438|gb|HS730663.1|HS730663					cleavage
Query: 1 UCUGGUUGGGACGUCAGCAGU 21
|||||||||||||||||||||
Sbjct: 120 AGACCAACCCUGCAGUCGUCA 100
>novel_mir_40	Score: 1.0	gi|317717519|gb|HS728932.1|HS728932					cleavage
Query: 1 UCUGGUUGGGACGUCAGCAGU 21
||||||||||||||*||||||
Sbjct: 137 AGACCAACCCUGCACUCGUCA 117
>novel_mir_40	Score: 0.8	gi|317717519|gb|HS728932.1|HS728932					cleavage
Query: 1 UCUGGUUGGGACGUCAGCAGU 21
|||||||||||||||||||:*
Sbjct: 62 AGACCAACCCUGCAGUCGUUU 42
>novel_mir_40	Score: 1.0	gi|317716121|gb|HS728348.1|HS728348					cleavage
Query: 1 UCUGGUUGGGACGUCAGCAGU 21
||||||||||||||*||||||
Sbjct: 145 AGACCAACCCUGCACUCGUCA 125
>novel_mir_40	Score: 0.8	gi|317716121|gb|HS728348.1|HS728348					cleavage
Query: 1 UCUGGUUGGGACGUCAGCAGU 21
|||||||||||||||||||:*
Sbjct: 70 AGACCAACCCUGCAGUCGUUU 50
>novel_mir_40	Score: 2.2	gi|317714970|gb|HS727197.1|HS727197					cleavage
Query: 1 UCUGGUUGGGACGUCAGC-AGU 21
:|||||||||||:*||||*|||
Sbjct: 131 GGACCAACCCUGUUGUCGGUCA 110
>novel_mir_40	Score: 2.2	gi|317710040|gb|HS723183.1|HS723183					cleavage
Query: 1 UCUGGUUGGGACGUCAGC-AGU 21
:|||||||||||:*||||*|||
Sbjct: 431 GGACCAACCCUGUUGUCGGUCA 410
>novel_mir_40	Score: 2.2	gi|317708171|gb|HS720402.1|HS720402					cleavage
Query: 1 UCUGGUUGGGACGUCAGC-AGU 21
:|||||||||||:*||||*|||
Sbjct: 397 GGACCAACCCUGUUGUCGGUCA 376
>novel_mir_40	Score: 2.5	gi|317700857|gb|HS713861.1|HS713861					cleavage
Query: 1 UCUGGUUGGGACGUCAGCAGU 21
||:||:||||||||*||||::
Sbjct: 104 AGGCCGACCCUGCACUCGUUG 84
>novel_mir_40	Score: 0.8	gi|317699847|gb|HS712084.1|HS712084					cleavage
Query: 1 UCUGGUUGGGACGUCAGCAGU 21
||||:||||||||||||||:|
Sbjct: 270 AGACUAACCCUGCAGUCGUUA 250
>novel_mir_40	Score: 1.5	gi|317699847|gb|HS712084.1|HS712084					cleavage
Query: 1 UCUGGUUGGGACGUCAGCAGU 21
||||:|||||||||*||||||
Sbjct: 196 AGACUAACCCUGCAAUCGUCA 176
>novel_mir_40	Score: 1.5	gi|317699847|gb|HS712084.1|HS712084					translational inhibition
Query: 1 UCUGGUUGGGACGUCAGCAGU 21
||:||:|||:|||||||||||
Sbjct: 121 AGGCCGACCUUGCAGUCGUCA 101
>novel_mir_40	Score: 1.0	gi|317685994|gb|HS699603.1|HS699603					cleavage
Query: 1 UCUGGUUGGGACGUCAGCAGU 21
||||||||||||||*||||||
Sbjct: 238 AGACCAACCCUGCACUCGUCA 218
>novel_mir_40	Score: 0.8	gi|317685994|gb|HS699603.1|HS699603					cleavage
Query: 1 UCUGGUUGGGACGUCAGCAGU 21
|||||||||||||||||||:*
Sbjct: 163 AGACCAACCCUGCAGUCGUUU 143
>novel_mir_40	Score: 1.5	gi|317685670|gb|HS699281.1|HS699281					cleavage
Query: 1 UCUGGUUGGGACGUCAGCAGU 21
|||:::|||||||||||||||
Sbjct: 72 AGAUUGACCCUGCAGUCGUCA 52
>novel_mir_40	Score: 2.2	gi|317677776|gb|HS688087.1|HS688087					cleavage
Query: 1 UCUGGUUGGGACGUCAGC-AGU 21
:|||||||||||:*||||*|||
Sbjct: 301 GGACCAACCCUGUUGUCGGUCA 280
>novel_mir_40	Score: 2.2	gi|317675429|gb|HS687680.1|HS687680					cleavage
Query: 1 UCUGGUUGGGACGUCAGC-AGU 21
:|||||||||||:*||||*|||
Sbjct: 471 GGACCAACCCUGUUGUCGGUCA 450
>novel_mir_40	Score: 2.5	gi|317673320|gb|HS685571.1|HS685571					cleavage
Query: 1 UCUGGUUGGGACGUCAGCAGU 21
||:||:||||||||*||||::
Sbjct: 437 AGGCCGACCCUGCACUCGUUG 417
>novel_mir_40	Score: 1.5	gi|317673320|gb|HS685571.1|HS685571					cleavage
Query: 1 UCUGGUUGGGACGUCAGCAGU 21
|||:::|||||||||||||||
Sbjct: 147 AGAUUGACCCUGCAGUCGUCA 127
>novel_mir_40	Score: 1.0	gi|317673320|gb|HS685571.1|HS685571					cleavage
Query: 1 UCUGGUUGGGACGUCAGCAGU 21
|||*|||||||||||||||||
Sbjct: 74 AGAGCAACCCUGCAGUCGUCA 54
>novel_mir_40	Score: 0.0	gi|317672927|gb|HS684707.1|HS684707					cleavage
Query: 1 UCUGGUUGGGACGUCAGCAGU 21
|||||||||||||||||||||
Sbjct: 325 AGACCAACCCUGCAGUCGUCA 305
>novel_mir_40	Score: 0.5	gi|317672927|gb|HS684707.1|HS684707					translational inhibition
Query: 1 UCUGGUUGGGACGUCAGCAGU 21
|||||||||:|||||||||||
Sbjct: 247 AGACCAACCUUGCAGUCGUCA 227
>novel_mir_40	Score: 0.0	gi|317672927|gb|HS684707.1|HS684707					cleavage
Query: 1 UCUGGUUGGGACGUCAGCAGU 21
|||||||||||||||||||||
Sbjct: 170 AGACCAACCCUGCAGUCGUCA 150
>novel_mir_40	Score: 0.0	gi|317672927|gb|HS684707.1|HS684707					cleavage
Query: 1 UCUGGUUGGGACGUCAGCAGU 21
|||||||||||||||||||||
Sbjct: 93 AGACCAACCCUGCAGUCGUCA 73
>novel_mir_40	Score: 1.8	gi|317672911|gb|HS684691.1|HS684691					cleavage
Query: 1 UCUGGUUGGGACGUCAGC-AGU 21
:||||||||||||*||||*|||
Sbjct: 102 GGACCAACCCUGCUGUCGGUCA 81
>novel_mir_40	Score: 1.5	gi|317670290|gb|HS681328.1|HS681328					cleavage
Query: 1 UCUGGUUGGGACGUCAGCAGU 21
||||:|||||||||*||||||
Sbjct: 195 AGACUAACCCUGCAAUCGUCA 175
>novel_mir_40	Score: 1.5	gi|317670290|gb|HS681328.1|HS681328					translational inhibition
Query: 1 UCUGGUUGGGACGUCAGCAGU 21
||:||:|||:|||||||||||
Sbjct: 120 AGGCCGACCUUGCAGUCGUCA 100
>novel_mir_40	Score: 0.5	gi|317670290|gb|HS681328.1|HS681328					cleavage
Query: 1 UCUGGUUGGGACGUCAGCAGU 21
||||||||||||||||||*||
Sbjct: 45 AGACCAACCCUGCAGUCGCCA 25
>novel_mir_40	Score: 2.5	gi|317669461|gb|HS680499.1|HS680499					cleavage
Query: 1 UCUGGUUGGGACGUCAGCAGU 21
||:||:||||||||*||||::
Sbjct: 176 AGGCCGACCCUGCACUCGUUG 156
>novel_mir_40	Score: 2.2	gi|317668946|gb|HS682625.1|HS682625					cleavage
Query: 1 UCUGGUUGGGACGUCAGC-AGU 21
:|||||||||||:*||||*|||
Sbjct: 412 GGACCAACCCUGUUGUCGGUCA 391
>novel_mir_40	Score: 2.5	gi|317667554|gb|HS680186.1|HS680186					cleavage
Query: 1 UCUGGUUGGGACGUCAGCAGU 21
||:||:||||||||*||||::
Sbjct: 104 AGGCCGACCCUGCACUCGUUG 84
>novel_mir_40	Score: 2.2	gi|317660393|gb|HS674679.1|HS674679					cleavage
Query: 1 UCUGGUUGGGACGUCAGC-AGU 21
:|||||||||||:*||||*|||
Sbjct: 63 GGACCAACCCUGUUGUCGGUCA 42
>novel_mir_40	Score: 2.5	gi|317653627|gb|HS665447.1|HS665447					cleavage
Query: 1 UCUGGUUGGGACGUCAGCAGU 21
||:||:||||||||*||||::
Sbjct: 257 AGGCCGACCCUGCACUCGUUG 237
>novel_mir_40	Score: 1.0	gi|317650405|gb|HS662830.1|HS662830					cleavage
Query: 1 UCUGGUUGGGACGUCAGCAGU 21
||||||||||||||*||||||
Sbjct: 32 AGACCAACCCUGCACUCGUCA 12
>novel_mir_40	Score: 2.2	gi|317647516|gb|HS659779.1|HS659779					cleavage
Query: 1 UCUGGUUGGGACGUCAGC-AGU 21
:|||||||||||:*||||*|||
Sbjct: 63 GGACCAACCCUGUUGUCGGUCA 42
>novel_mir_40	Score: 2.5	gi|317641455|gb|HS653363.1|HS653363					cleavage
Query: 1 UCUGGUUGGGACGUCAGCAGU 21
||:||:||||||||*||||::
Sbjct: 104 AGGCCGACCCUGCACUCGUUG 84
>novel_mir_40	Score: 2.2	gi|317636378|gb|HS648655.1|HS648655					cleavage
Query: 1 UCUGGUUGGGACGUCAGC-AGU 21
:|||||||||||:*||||*|||
Sbjct: 63 GGACCAACCCUGUUGUCGGUCA 42
>novel_mir_40	Score: 0.5	gi|317634836|gb|HS646632.1|HS646632					cleavage
Query: 1 UCUGGUUGGGACGUCAGCAGU 21
|||||:|||||||||||||||
Sbjct: 254 AGACCGACCCUGCAGUCGUCA 234
>novel_mir_40	Score: 0.5	gi|317634836|gb|HS646632.1|HS646632					cleavage
Query: 1 UCUGGUUGGGACGUCAGCAGU 21
|||||:|||||||||||||||
Sbjct: 179 AGACCGACCCUGCAGUCGUCA 159
>novel_mir_40	Score: 1.5	gi|317634836|gb|HS646632.1|HS646632					translational inhibition
Query: 1 UCUGGUUGGGACGUCAGCAGU 21
|||||:|||:||:||||||||
Sbjct: 104 AGACCGACCUUGUAGUCGUCA 84
>novel_mir_40	Score: 0.5	gi|317634836|gb|HS646632.1|HS646632					cleavage
Query: 1 UCUGGUUGGGACGUCAGCAGU 21
|||||||||||||||||||::
Sbjct: 29 AGACCAACCCUGCAGUCGUUG 9
>novel_mir_40	Score: 2.2	gi|317633599|gb|HS645880.1|HS645880					cleavage
Query: 1 UCUGGUUGGGACGUCAGC-AGU 21
:|||||||||||:*||||*|||
Sbjct: 412 GGACCAACCCUGUUGUCGGUCA 391
>novel_mir_40	Score: 2.2	gi|317631316|gb|HS642540.1|HS642540					cleavage
Query: 1 UCUGGUUGGGACGUCAGC-AGU 21
:|||||||||||:*||||*|||
Sbjct: 412 GGACCAACCCUGUUGUCGGUCA 391
>novel_mir_40	Score: 2.2	gi|317620558|gb|HS633326.1|HS633326					cleavage
Query: 1 UCUGGUUGGGACGUCAGC-AGU 21
:|||||||||||:*||||*|||
Sbjct: 372 GGACCAACCCUGUUGUCGGUCA 351
>novel_mir_40	Score: 1.0	gi|317619647|gb|HS632417.1|HS632417					cleavage
Query: 1 UCUGGUUGGGACGUCAGCAGU 21
||||||||||||||*||||||
Sbjct: 134 AGACCAACCCUGCACUCGUCA 114
>novel_mir_40	Score: 0.8	gi|317619647|gb|HS632417.1|HS632417					cleavage
Query: 1 UCUGGUUGGGACGUCAGCAGU 21
|||||||||||||||||||:*
Sbjct: 59 AGACCAACCCUGCAGUCGUUU 39
>novel_mir_40	Score: 1.5	gi|317618184|gb|HS630475.1|HS630475					cleavage
Query: 1 UCUGGUUGGGACGUCAGCAGU 21
||||:*|||||||||||||||
Sbjct: 189 AGACUUACCCUGCAGUCGUCA 169
>novel_mir_40	Score: 0.5	gi|317618184|gb|HS630475.1|HS630475					cleavage
Query: 1 UCUGGUUGGGACGUCAGCAGU 21
||||||||||||||||||*||
Sbjct: 113 AGACCAACCCUGCAGUCGCCA 93
>novel_mir_40	Score: 1.5	gi|317618184|gb|HS630475.1|HS630475					cleavage
Query: 1 UCUGGUUGGGACGUCAGCAGU 21
||||:*|||||||||||||||
Sbjct: 37 AGACUUACCCUGCAGUCGUCA 17
>novel_mir_40	Score: 0.8	gi|317615491|gb|HS626384.1|HS626384					cleavage
Query: 1 UCUGGUUGGGACGUCAGCAGU 21
|||||||||||||||||||:*
Sbjct: 103 AGACCAACCCUGCAGUCGUUU 83
>novel_mir_40	Score: 1.5	gi|317610664|gb|HS623602.1|HS623602					cleavage
Query: 1 UCUGGUUGGGACGUCAGCAGU 21
|||:::|||||||||||||||
Sbjct: 22 AGAUUGACCCUGCAGUCGUCA 2
>novel_mir_40	Score: 2.5	gi|317609998|gb|HS622293.1|HS622293					cleavage
Query: 1 UCUGGUUGGGACGUCAGCAGU 21
||:||:||||||||*||||::
Sbjct: 96 AGGCCGACCCUGCACUCGUUG 76
>novel_mir_40	Score: 1.0	gi|317606887|gb|HS618441.1|HS618441					cleavage
Query: 1 UCUGGUUGGGACGUCAGCAGU 21
||||||||||||||*||||||
Sbjct: 208 AGACCAACCCUGCACUCGUCA 188
>novel_mir_40	Score: 0.8	gi|317606887|gb|HS618441.1|HS618441					cleavage
Query: 1 UCUGGUUGGGACGUCAGCAGU 21
|||||||||||||||||||:*
Sbjct: 133 AGACCAACCCUGCAGUCGUUU 113
>novel_mir_40	Score: 2.2	gi|317597160|gb|HS609852.1|HS609852					translational inhibition
Query: 2 CUGGUUGGGACGUCAGCAGU 21
|:|:||||:|||||||||||
Sbjct: 70 GGCUAACCUUGCAGUCGUCA 51
>novel_mir_40	Score: 1.0	gi|317595811|gb|HS608505.1|HS608505					cleavage
Query: 1 UCUGGUUGGGACGUCAGCAGU 21
||||||||||||||*||||||
Sbjct: 41 AGACCAACCCUGCACUCGUCA 21
>novel_mir_40	Score: 0.8	gi|317592390|gb|HS604703.1|HS604703					cleavage
Query: 2 CUGGUUGGGACGUCAGCAGU 21
||||||||||||||||||||
Sbjct: 147 GACCAACCCUGCAGUCGUCA 128
>novel_mir_40	Score: 1.0	gi|317592390|gb|HS604703.1|HS604703					cleavage
Query: 1 UCUGGUUGGGACGUCAGCAGU 21
|||||||||||*|||||||||
Sbjct: 73 AGACCAACCCUACAGUCGUCA 53
>novel_mir_40	Score: 1.5	gi|317589868|gb|HS601056.1|HS601056					cleavage
Query: 1 UCUGGUUGGGACGUCAGCAGU 21
||||:*|||||||||||||||
Sbjct: 191 AGACUUACCCUGCAGUCGUCA 171
>novel_mir_40	Score: 1.5	gi|317589868|gb|HS601056.1|HS601056					cleavage
Query: 1 UCUGGUUGGGACGUCAGCAGU 21
||||:*|||||||||||||||
Sbjct: 39 AGACUUACCCUGCAGUCGUCA 19
>novel_mir_40	Score: 2.5	gi|317579502|gb|HS590897.1|HS590897					cleavage
Query: 1 UCUGGUUGGGACGUCAGCAGU 21
||:||:||||||||*||||::
Sbjct: 56 AGGCCGACCCUGCACUCGUUG 36
>novel_mir_8	Score: 0.0	gi|317912034|gb|HS923945.1|HS923945					cleavage
Query: 1 UCUUCACUCUGGAUGGCGACA 21
|||||||||||||||||||||
Sbjct: 363 AGAAGUGAGACCUACCGCUGU 343
>novel_mir_8	Score: 2.2	gi|317847150|gb|HS858783.1|HS858783					cleavage
Query: 1 UCUUCACUCUGGAUGGCGACA 21
*||||||:|||||||||:**|
Sbjct: 98 CGAAGUGGGACCUACCGUACU 78
>novel_mir_8	Score: 0.0	gi|317841011|gb|HS853182.1|HS853182					cleavage
Query: 1 UCUUCACUCUGGAUGGCGACA 21
|||||||||||||||||||||
Sbjct: 361 AGAAGUGAGACCUACCGCUGU 341
>novel_mir_8	Score: 2.5	gi|317824888|gb|HS836682.1|HS836682					cleavage
Query: 1 UCUUCACUCUGGAUGGCG-ACA 21
*|:||||*||||||||||*|||
Sbjct: 345 UGGAGUGCGACCUACCGCAUGU 324
>novel_mir_8	Score: 0.0	gi|317808351|gb|HS820522.1|HS820522					cleavage
Query: 1 UCUUCACUCUGGAUGGCGACA 21
|||||||||||||||||||||
Sbjct: 364 AGAAGUGAGACCUACCGCUGU 344
>novel_mir_8	Score: 0.0	gi|317785932|gb|HS798103.1|HS798103					cleavage
Query: 1 UCUUCACUCUGGAUGGCGACA 21
|||||||||||||||||||||
Sbjct: 362 AGAAGUGAGACCUACCGCUGU 342
>novel_mir_8	Score: 2.2	gi|317783630|gb|HS795801.1|HS795801					cleavage
Query: 1 UCUUCACUCUGGAUGGCGACA 21
*||||||:|||||||||:**|
Sbjct: 98 CGAAGUGGGACCUACCGUACU 78
>novel_mir_8	Score: 2.5	gi|317746037|gb|HS758254.1|HS758254					cleavage
Query: 1 UCUUCACUCUGGAUGGCG-ACA 21
*|:||||*||||||||||*|||
Sbjct: 296 UGGAGUGCGACCUACCGCAUGU 275
>novel_mir_8	Score: 2.5	gi|317742821|gb|HS754173.1|HS754173					cleavage
Query: 1 UCUUCACUCUGGAUGGCG-ACA 21
*|:||||*||||||||||*|||
Sbjct: 296 UGGAGUGCGACCUACCGCAUGU 275
>novel_mir_8	Score: 0.5	gi|317738343|gb|HS750560.1|HS750560					cleavage
Query: 1 UCUUCACUCUGGAUGGCGACA 21
*||||||||||||||||||||
Sbjct: 364 NGAAGUGAGACCUACCGCUGU 344
>novel_mir_8	Score: 2.2	gi|317735705|gb|HS747847.1|HS747847					cleavage
Query: 1 UCUUCACUCUGGAUGGCGACA 21
*||||||:|||||||||:**|
Sbjct: 68 CGAAGUGGGACCUACCGUACU 48
>novel_mir_8	Score: 2.5	gi|317696799|gb|HS709481.1|HS709481					cleavage
Query: 1 UCUUCACUCUGGAUGGCG-ACA 21
*|:||||*||||||||||*|||
Sbjct: 295 UGGAGUGCGACCUACCGCAUGU 274
>novel_mir_8	Score: 2.2	gi|317687131|gb|HS698668.1|HS698668					cleavage
Query: 1 UCUUCACUCUGGAUGGCGACA 21
*||||||:|||||||||:**|
Sbjct: 68 CGAAGUGGGACCUACCGUACU 48
>novel_mir_8	Score: 2.2	gi|317680253|gb|HS691029.1|HS691029					cleavage
Query: 1 UCUUCACUCUGGAUGGCGACA 21
*||||||:|||||||||:**|
Sbjct: 98 CGAAGUGGGACCUACCGUACU 78
>novel_mir_8	Score: 2.5	gi|317680140|gb|HS690916.1|HS690916					cleavage
Query: 1 UCUUCACUCUGGAUGGCG-ACA 21
*|:||||*||||||||||*|||
Sbjct: 249 UGGAGUGUGACCUACCGCAUGU 228
>novel_mir_8	Score: 0.0	gi|317676640|gb|HS689525.1|HS689525					cleavage
Query: 1 UCUUCACUCUGGAUGGCGACA 21
|||||||||||||||||||||
Sbjct: 441 AGAAGUGAGACCUACCGCUGU 421
>novel_mir_8	Score: 0.0	gi|317665177|gb|HS677432.1|HS677432					cleavage
Query: 1 UCUUCACUCUGGAUGGCGACA 21
|||||||||||||||||||||
Sbjct: 396 AGAAGUGAGACCUACCGCUGU 376
>novel_mir_8	Score: 2.5	gi|317660032|gb|HS674318.1|HS674318					cleavage
Query: 1 UCUUCACUCUGGAUGGCG-ACA 21
*|:||||*||||||||||*|||
Sbjct: 249 UGGAGUGUGACCUACCGCAUGU 228
>novel_mir_8	Score: 0.0	gi|317654190|gb|HS666010.1|HS666010					cleavage
Query: 1 UCUUCACUCUGGAUGGCGACA 21
|||||||||||||||||||||
Sbjct: 449 AGAAGUGAGACCUACCGCUGU 429
>novel_mir_8	Score: 2.2	gi|317650261|gb|HS662686.1|HS662686					cleavage
Query: 1 UCUUCACUCUGGAUGGCGACA 21
*||||||:|||||||||:**|
Sbjct: 50 CGAAGUGGGACCUACCGUACU 30
>novel_mir_8	Score: 0.0	gi|317644573|gb|HS656840.1|HS656840					cleavage
Query: 1 UCUUCACUCUGGAUGGCGACA 21
|||||||||||||||||||||
Sbjct: 449 AGAAGUGAGACCUACCGCUGU 429
>novel_mir_8	Score: 2.5	gi|317635260|gb|HS647056.1|HS647056					cleavage
Query: 1 UCUUCACUCUGGAUGGCG-ACA 21
*|:||||*||||||||||*|||
Sbjct: 97 UGGAGUGCGACCUACCGCAUGU 76
>novel_mir_8	Score: 2.2	gi|317605274|gb|HS619891.1|HS619891					cleavage
Query: 1 UCUUCACUCUGGAUGGCGACA 21
*||||||:|||||||||:**|
Sbjct: 68 CGAAGUGGGACCUACCGUACU 48
>novel_mir_34	Score: 2.5	gi|318003949|gb|HS974608.1|HS974608					cleavage
Query: 1 UUGGAAGUGGAAUACAAG-GCU 21
:||||*|||||||||||:*|*|
Sbjct: 93 GACCUGCACCUUAUGUUUUCCA 72
>novel_mir_34	Score: 0.0	gi|317994589|gb|HS966920.1|HS966920					cleavage
Query: 1 UUGGAAGUGGAAUACAAGGCU 21
|||||||||||||||||||||
Sbjct: 157 AACCUUCACCUUAUGUUCCGA 137
>novel_mir_34	Score: 0.0	gi|317970630|gb|HS968485.1|HS968485					cleavage
Query: 1 UUGGAAGUGGAAUACAAGGCU 21
|||||||||||||||||||||
Sbjct: 157 AACCUUCACCUUAUGUUCCGA 137
>novel_mir_34	Score: 0.0	gi|317938231|gb|HS950142.1|HS950142					cleavage
Query: 1 UUGGAAGUGGAAUACAAGGCU 21
|||||||||||||||||||||
Sbjct: 158 AACCUUCACCUUAUGUUCCGA 138
>novel_mir_34	Score: 2.5	gi|317927289|gb|HS939254.1|HS939254					cleavage
Query: 1 UUGGAAGUGGAAUACAAGGCU 21
*||||||*|||||||||::|*
Sbjct: 112 CACCUUCCCCUUAUGUUUUGU 92
>novel_mir_34	Score: 0.0	gi|317913877|gb|HS925780.1|HS925780					cleavage
Query: 1 UUGGAAGUGGAAUACAAGGCU 21
|||||||||||||||||||||
Sbjct: 157 AACCUUCACCUUAUGUUCCGA 137
>novel_mir_34	Score: 0.0	gi|317908826|gb|HS921042.1|HS921042					cleavage
Query: 1 UUGGAAGUGGAAUACAAGGCU 21
|||||||||||||||||||||
Sbjct: 157 AACCUUCACCUUAUGUUCCGA 137
>novel_mir_34	Score: 0.0	gi|317868942|gb|HS880899.1|HS880899					cleavage
Query: 1 UUGGAAGUGGAAUACAAGGCU 21
|||||||||||||||||||||
Sbjct: 158 AACCUUCACCUUAUGUUCCGA 138
>novel_mir_34	Score: 2.5	gi|317818586|gb|HS830757.1|HS830757					cleavage
Query: 1 UUGGAAGUGGAAUACAAGGCU 21
*||||||*|||||||||::|*
Sbjct: 112 CACCUUCCCCUUAUGUUUUGU 92
>novel_mir_34	Score: 2.5	gi|317788781|gb|HS800952.1|HS800952					cleavage
Query: 1 UUGGAAGUGGAAUACAAGGCU 21
*||||||*|||||||||::|*
Sbjct: 112 CACCUUCCCCUUAUGUUUUGU 92
>novel_mir_34	Score: 0.0	gi|317625656|gb|HS637941.1|HS637941					cleavage
Query: 1 UUGGAAGUGGAAUACAAGGCU 21
|||||||||||||||||||||
Sbjct: 153 AACCUUCACCUUAUGUUCCGA 133
>novel_mir_34	Score: 0.0	gi|317588667|gb|HS599855.1|HS599855					cleavage
Query: 1 UUGGAAGUGGAAUACAAGGCU 21
|||||||||||||||||||||
Sbjct: 38 AACCUUCACCUUAUGUUCCGA 18
>novel_mir_34	Score: 0.0	gi|317582801|gb|HS598800.1|HS598800					cleavage
Query: 1 UUGGAAGUGGAAUACAAGGCU 21
|||||||||||||||||||||
Sbjct: 157 AACCUUCACCUUAUGUUCCGA 137
>novel_mir_33	Score: 2.5	gi|317714888|gb|HS727115.1|HS727115					translational inhibition
Query: 1 UUGAGAAGGCGACUUGUGGCG 21
:*||||||:||||||||*||:
Sbjct: 440 GCCUCUUCUGCUGAACA-CGU 421
>novel_mir_33	Score: 2.5	gi|317635987|gb|HS647783.1|HS647783					cleavage
Query: 1 UUGAGAAGGCGACUUGUG-GCG 21
*:|||||||||||*||||*|||
Sbjct: 354 UGCUCUUCCGCUGCACACACGC 333
>novel_mir_10	Score: 2.5	gi|317904989|gb|HS917210.1|HS917210					translational inhibition
Query: 1 UGGGGGUUCUUCGGUCUUU-U 20
|:||||||*||||||||::*|
Sbjct: 109 AUCCCCAAAAAGCCAGAGGUA 89
>novel_mir_10	Score: 2.5	gi|317900707|gb|HS912878.1|HS912878					translational inhibition
Query: 1 UGGGGGUUCUUCGGUCUUU-U 20
|:||||||*||||||||::*|
Sbjct: 177 AUCCCCAAAAAGCCAGAGGUA 157
>novel_mir_10	Score: 2.2	gi|317846919|gb|HS859555.1|HS859555					translational inhibition
Query: 1 UGGGGGUUCUUCGGUCUUUU 20
||||||::|:||:||||:||
Sbjct: 242 ACCNCCGGGGAGUCAGAGAA 223
>novel_mir_10	Score: 2.5	gi|317843372|gb|HS855543.1|HS855543					cleavage
Query: 1 UGGGGGUUCUUCGGUCUUUU 20
*|:|||||||||||||**||
Sbjct: 70 CCUCCCAAGAAGCCAGCCAA 51
>novel_mir_10	Score: 2.5	gi|317805365|gb|HS817536.1|HS817536					translational inhibition
Query: 1 UGGGGGUUCUUCGGUCUUUU 20
||*|||||||:|:|||||::
Sbjct: 374 ACGCCCAAGAGGUCAGAAGG 355
>novel_mir_10	Score: 2.5	gi|317762163|gb|HS774361.1|HS774361					cleavage
Query: 1 UGGGGGUUCUUCGGUCUUUU 20
|*:||||:||||||||||*|
Sbjct: 406 AAUCCCAGGAAGCCAGAACA 387
>novel_mir_10	Score: 2.5	gi|317762139|gb|HS774337.1|HS774337					translational inhibition
Query: 1 UGGGGGUUCUUCGGUCUUUU 20
*:||:||||:|||||||*||
Sbjct: 48 CUCCUCAAGGAGCCAGACAA 29
>novel_mir_10	Score: 2.5	gi|317759738|gb|HS771758.1|HS771758					cleavage
Query: 1 UGGGGGUUCUUCGGUCUUUU 20
*|:|||||||||||||**||
Sbjct: 91 CCUCCCAAGAAGCCAGCCAA 72
>novel_mir_10	Score: 2.0	gi|317751693|gb|HS763908.1|HS763908					translational inhibition
Query: 1 UGGGGGUUCUUCGGUCUUU-U 20
|||:|||||:|||||||::*|
Sbjct: 337 ACCUCCAAGGAGCCAGAGGUA 317
>novel_mir_10	Score: 2.5	gi|317692092|gb|HS704331.1|HS704331					translational inhibition
Query: 1 UGGGGGUUCUUCGGUCUUUU 20
*:||:||||:|||||||*||
Sbjct: 48 CUCCUCAAGGAGCCAGACAA 29
>novel_mir_10	Score: 2.5	gi|317679697|gb|HS692984.1|HS692984					cleavage
Query: 1 UGGGGGUUCUUCGGUCUUUU 20
|*:||||:||||||||||*|
Sbjct: 404 AAUCCCAGGAAGCCAGAACA 385
>novel_mir_10	Score: 2.5	gi|317661803|gb|HS673292.1|HS673292					translational inhibition
Query: 1 UGGGGGUUCUUCGGUCUUU-U 20
|:||||||*||||||||::*|
Sbjct: 133 AUCCCCAAAAAGCCAGAGGUA 113
>novel_mir_10	Score: 2.0	gi|317618253|gb|HS630544.1|HS630544					translational inhibition
Query: 1 UGGGGGUUCUUCGGUCUUU-U 20
|||:|||||:|||||||::*|
Sbjct: 86 ACCUCCAAGGAGCCAGAGGUA 66
>novel_mir_10	Score: 2.5	gi|317608652|gb|HS620951.1|HS620951					translational inhibition
Query: 1 UGGGGGUUCUUCGGUCUUU-U 20
|:||||||*||||||||::*|
Sbjct: 232 AUCCCCAAAAAGCCAGAGGUA 212
>novel_mir_10	Score: 2.2	gi|317597894|gb|HS610586.1|HS610586					cleavage
Query: 1 UGGGGGUUCUUCGGUCUUUU 20
:||:||||||||||||**||
Sbjct: 105 GCCUCCAAGAAGCCAGCCAA 86
>novel_mir_11	Score: 2.5	gi|317959893|gb|HS965802.1|HS965802					translational inhibition
Query: 1 UCGCAAGACGAAGAAACUGC 20
||||||*|||*||||||*||
Sbjct: 328 AGCGUUAUGCGUCUUUG-CG 310
>novel_mir_11	Score: 0.0	gi|317891489|gb|HS903838.1|HS903838					cleavage
Query: 1 UCGCAAGACGAAGAAACUGC 20
||||||||||||||||||||
Sbjct: 304 AGCGUUCUGCUUCUUUGACG 285
>novel_mir_11	Score: 1.8	gi|317889049|gb|HS901220.1|HS901220					cleavage
Query: 1 UCGCAAGACGAAGAAACUGC 20
:|||||:|||||*|||||||
Sbjct: 167 GGCGUUUUGCUUGUUUGACG 148
>novel_mir_11	Score: 2.2	gi|317874340|gb|HS886511.1|HS886511					cleavage
Query: 1 UCGCAAGACGAAGAAACU-GC 20
|*||||||||||:||||:*||
Sbjct: 117 AACGUUCUGCUUUUUUGGACG 97
>novel_mir_11	Score: 0.0	gi|317872233|gb|HS883923.1|HS883923					cleavage
Query: 1 UCGCAAGACGAAGAAACUGC 20
||||||||||||||||||||
Sbjct: 436 AGCGUUCUGCUUCUUUGACG 417
>novel_mir_11	Score: 1.8	gi|317831295|gb|HS843388.1|HS843388					cleavage
Query: 1 UCGCAAGACGAAGAAACUGC 20
:|||||:|||||*|||||||
Sbjct: 155 GGCGUUUUGCUUGUUUGACG 136
>novel_mir_11	Score: 0.0	gi|317784460|gb|HS796918.1|HS796918					cleavage
Query: 1 UCGCAAGACGAAGAAACUGC 20
||||||||||||||||||||
Sbjct: 382 AGCGUUCUGCUUCUUUGACG 363
>novel_mir_11	Score: 0.0	gi|317766039|gb|HS777561.1|HS777561					cleavage
Query: 1 UCGCAAGACGAAGAAACUGC 20
||||||||||||||||||||
Sbjct: 400 AGCGUUCUGCUUCUUUGACG 381
>novel_mir_11	Score: 1.8	gi|317765597|gb|HS778594.1|HS778594					cleavage
Query: 1 UCGCAAGACGAAGAAACUGC 20
:|||||:|||||*|||||||
Sbjct: 202 GGCGUUUUGCUUGUUUGACG 183
>novel_mir_11	Score: 1.8	gi|317751355|gb|HS763570.1|HS763570					cleavage
Query: 1 UCGCAAGACGAAGAAACUGC 20
:|||||:|||||*|||||||
Sbjct: 154 GGCGUUUUGCUUGUUUGACG 135
>novel_mir_11	Score: 0.0	gi|317721400|gb|HS733625.1|HS733625					cleavage
Query: 1 UCGCAAGACGAAGAAACUGC 20
||||||||||||||||||||
Sbjct: 158 AGCGUUCUGCUUCUUUGACG 139
>novel_mir_11	Score: 0.0	gi|317720777|gb|HS732965.1|HS732965					cleavage
Query: 1 UCGCAAGACGAAGAAACUGC 20
||||||||||||||||||||
[truncated: 1,325 more rows]

## Sheet: prediction with TargetFinder
#miRNA_name	target_name	score	match_pos	strand	pairing target and miRNA			inhibition type
query=novel_mir_12, target=gi|317654261|gb|HS666081.1|HS666081, score=3.5, range=171-192, strand=1												translational inhibition
target 5' GAGCCGUCUUCGUCCAGCCCGG 3'
::: :::::.:.:::::::::.
query 3' CUC-GCAGAGGUAGGUCGGGCU 5'
query=novel_mir_12, target=gi|317816939|gb|HS829397.1|HS829397, score=3.5, range=60-81, strand=1												translational inhibition
target 5' GAGCCGUCUUCGUCCAGCCCGG 3'
::: :::::.:.:::::::::.
query 3' CUC-GCAGAGGUAGGUCGGGCU 5'
query=novel_mir_12, target=gi|317833939|gb|HS846110.1|HS846110, score=3.5, range=85-106, strand=1												translational inhibition
target 5' GAGCCGUCUUCGUCCAGCCCGG 3'
::: :::::.:.:::::::::.
query 3' CUC-GCAGAGGUAGGUCGGGCU 5'
query=novel_mir_12, target=gi|317871717|gb|HS884271.1|HS884271, score=3.5, range=145-166, strand=-1												translational inhibition
target 5' GAGCCGUCUUCGUCCAGCCCGG 3'
::: :::::.:.:::::::::.
query 3' CUC-GCAGAGGUAGGUCGGGCU 5'
query=novel_mir_12, target=gi|317736230|gb|HS748449.1|HS748449, score=3.5, range=111-132, strand=-1												translational inhibition
target 5' GAGCCGUCUUCGUCCAGCCCGG 3'
::: :::::.:.:::::::::.
query 3' CUC-GCAGAGGUAGGUCGGGCU 5'
query=novel_mir_12, target=gi|317615088|gb|HS625981.1|HS625981, score=3.5, range=52-73, strand=-1												translational inhibition
target 5' GAGCCGUCUUCGUCCAGCCCGG 3'
::: :::::.:.:::::::::.
query 3' CUC-GCAGAGGUAGGUCGGGCU 5'
query=novel_mir_12, target=gi|317779349|gb|HS791520.1|HS791520, score=3.5, range=147-168, strand=-1												translational inhibition
target 5' GAGCCGUCUUCGUCCAGCCCGG 3'
::: :::::.:.:::::::::.
query 3' CUC-GCAGAGGUAGGUCGGGCU 5'
query=novel_mir_12, target=gi|317788913|gb|HS801084.1|HS801084, score=3.5, range=132-153, strand=-1												translational inhibition
target 5' GAGCCGUCUUCGUCCAGCCCGG 3'
::: :::::.:.:::::::::.
query 3' CUC-GCAGAGGUAGGUCGGGCU 5'
query=novel_mir_12, target=gi|317724344|gb|HS736569.1|HS736569, score=3.5, range=110-131, strand=-1												translational inhibition
target 5' GAGCCGUCUUCGUCCAGCCCGG 3'
::: :::::.:.:::::::::.
query 3' CUC-GCAGAGGUAGGUCGGGCU 5'
query=novel_mir_12, target=gi|317841345|gb|HS853516.1|HS853516, score=3.5, range=110-131, strand=-1												translational inhibition
target 5' GAGCCGUCUUCGUCCAGCCCGG 3'
::: :::::.:.:::::::::.
query 3' CUC-GCAGAGGUAGGUCGGGCU 5'
query=novel_mir_12, target=gi|317787612|gb|HS800042.1|HS800042, score=3.5, range=110-131, strand=-1												translational inhibition
target 5' GAGCCGUCUUCGUCCAGCCCGG 3'
::: :::::.:.:::::::::.
query 3' CUC-GCAGAGGUAGGUCGGGCU 5'
query=novel_mir_12, target=gi|317715826|gb|HS728053.1|HS728053, score=3.5, range=150-171, strand=-1												translational inhibition
target 5' GAGCCGUCUUCGUCCAGCCCGG 3'
::: :::::.:.:::::::::.
query 3' CUC-GCAGAGGUAGGUCGGGCU 5'
query=novel_mir_12, target=gi|317830354|gb|HS842139.1|HS842139, score=3.5, range=202-223, strand=-1												translational inhibition
target 5' GAGCCGUCUUCGUCCAGCCCGG 3'
::: :::::.:.:::::::::.
query 3' CUC-GCAGAGGUAGGUCGGGCU 5'
query=novel_mir_12, target=gi|317746275|gb|HS758492.1|HS758492, score=3.5, range=176-197, strand=-1												translational inhibition
target 5' GAGCCGUCUUCGUCCAGCCCGG 3'
::: :::::.:.:::::::::.
query 3' CUC-GCAGAGGUAGGUCGGGCU 5'
query=novel_mir_12, target=gi|317860027|gb|HS872524.1|HS872524, score=3.5, range=61-82, strand=-1												translational inhibition
target 5' GAGCCGUCUUCGUCCAGCCCGG 3'
::: :::::.:.:::::::::.
query 3' CUC-GCAGAGGUAGGUCGGGCU 5'
query=novel_mir_12, target=gi|317842017|gb|HS854188.1|HS854188, score=3.5, range=184-205, strand=-1												translational inhibition
target 5' GAGCCGUCUUCGUCCAGCCCGG 3'
::: :::::.:.:::::::::.
query 3' CUC-GCAGAGGUAGGUCGGGCU 5'
query=novel_mir_12, target=gi|317727410|gb|HS739633.1|HS739633, score=3.5, range=176-197, strand=-1												translational inhibition
target 5' GAGCCGUCUUCGUCCAGCCCGG 3'
::: :::::.:.:::::::::.
query 3' CUC-GCAGAGGUAGGUCGGGCU 5'
query=novel_mir_12, target=gi|317704381|gb|HS716932.1|HS716932, score=3.5, range=191-212, strand=-1												translational inhibition
target 5' GAGCCGUCUUCGUCCAGCCCGG 3'
::: :::::.:.:::::::::.
query 3' CUC-GCAGAGGUAGGUCGGGCU 5'
query=novel_mir_12, target=gi|317739665|gb|HS751882.1|HS751882, score=3.5, range=191-212, strand=-1												translational inhibition
target 5' GAGCCGUCUUCGUCCAGCCCGG 3'
::: :::::.:.:::::::::.
query 3' CUC-GCAGAGGUAGGUCGGGCU 5'
query=novel_mir_12, target=gi|317668849|gb|HS682528.1|HS682528, score=3.5, range=212-233, strand=-1												translational inhibition
target 5' GAGCCGUCUUCGUCCAGCCCGG 3'
::: :::::.:.:::::::::.
query 3' CUC-GCAGAGGUAGGUCGGGCU 5'
query=novel_mir_12, target=gi|317809669|gb|HS821403.1|HS821403, score=3.5, range=229-250, strand=-1												translational inhibition
target 5' GAGCCGUCUUCGUCCAGCCCGG 3'
::: :::::.:.:::::::::.
query 3' CUC-GCAGAGGUAGGUCGGGCU 5'
query=novel_mir_12, target=gi|317678635|gb|HS691922.1|HS691922, score=3.5, range=191-212, strand=-1												translational inhibition
target 5' GAGCCGUCUUCGUCCAGCCCGG 3'
::: :::::.:.:::::::::.
query 3' CUC-GCAGAGGUAGGUCGGGCU 5'
query=novel_mir_12, target=gi|317855818|gb|HS867989.1|HS867989, score=3.5, range=282-303, strand=-1												translational inhibition
target 5' GAGCCGUCUUCGUCCAGCCCGG 3'
::: :::::.:.:::::::::.
query 3' CUC-GCAGAGGUAGGUCGGGCU 5'
query=novel_mir_12, target=gi|317709262|gb|HS721493.1|HS721493, score=3.5, range=244-265, strand=-1												translational inhibition
target 5' GAGCCGUCUUCGUCCAGCCCGG 3'
::: :::::.:.:::::::::.
query 3' CUC-GCAGAGGUAGGUCGGGCU 5'
query=novel_mir_12, target=gi|317624608|gb|HS636893.1|HS636893, score=3.5, range=46-67, strand=-1												translational inhibition
target 5' GAGCCGUCUUCGUCCAGCCCGG 3'
::: :::::.:.:::::::::.
query 3' CUC-GCAGAGGUAGGUCGGGCU 5'
query=novel_mir_12, target=gi|317886189|gb|HS898360.1|HS898360, score=3.5, range=389-410, strand=-1												translational inhibition
target 5' GAGCCGUCUUCGUCCAGCCCGG 3'
::: :::::.:.:::::::::.
query 3' CUC-GCAGAGGUAGGUCGGGCU 5'
query=novel_mir_12, target=gi|317799709|gb|HS811880.1|HS811880, score=3.5, range=332-353, strand=-1												translational inhibition
target 5' GAGCCGUCUUCGUCCAGCCCGG 3'
::: :::::.:.:::::::::.
query 3' CUC-GCAGAGGUAGGUCGGGCU 5'
query=novel_mir_12, target=gi|317851230|gb|HS863401.1|HS863401, score=3.5, range=150-171, strand=-1												translational inhibition
target 5' GAGCCGUCUUCGUCCAGCCCGG 3'
::: :::::.:.:::::::::.
query 3' CUC-GCAGAGGUAGGUCGGGCU 5'
query=novel_mir_12, target=gi|317673315|gb|HS685566.1|HS685566, score=3.5, range=150-171, strand=-1												translational inhibition
target 5' GAGCCGUCUUCGUCCAGCCCGG 3'
::: :::::.:.:::::::::.
query 3' CUC-GCAGAGGUAGGUCGGGCU 5'
query=novel_mir_12, target=gi|317689687|gb|HS703164.1|HS703164, score=3.5, range=381-402, strand=-1												translational inhibition
target 5' GAGCCGUCUUCGUCCAGCCCGG 3'
::: :::::.:.:::::::::.
query 3' CUC-GCAGAGGUAGGUCGGGCU 5'
query=novel_mir_12, target=gi|317795710|gb|HS807984.1|HS807984, score=3.5, range=109-130, strand=-1												translational inhibition
target 5' GAGCCGUCUUCGUCCAGCCCGG 3'
::: :::::.:.:::::::::.
query 3' CUC-GCAGAGGUAGGUCGGGCU 5'
query=novel_mir_12, target=gi|317800139|gb|HS812310.1|HS812310, score=3.5, range=343-364, strand=-1												translational inhibition
target 5' GAGCCGUCUUCGUCCAGCCCGG 3'
::: :::::.:.:::::::::.
query 3' CUC-GCAGAGGUAGGUCGGGCU 5'
query=novel_mir_12, target=gi|317937791|gb|HS949702.1|HS949702, score=3.5, range=150-171, strand=-1												translational inhibition
target 5' GAGCCGUCUUCGUCCAGCCCGG 3'
::: :::::.:.:::::::::.
query 3' CUC-GCAGAGGUAGGUCGGGCU 5'
query=novel_mir_12, target=gi|317910635|gb|HS922546.1|HS922546, score=3.5, range=57-78, strand=-1												translational inhibition
target 5' GAGCCGUCUUCGUCCAGCCCGG 3'
::: :::::.:.:::::::::.
query 3' CUC-GCAGAGGUAGGUCGGGCU 5'
query=novel_mir_12, target=gi|317872745|gb|HS884916.1|HS884916, score=3.5, range=149-170, strand=-1												translational inhibition
target 5' GAGCCGUCUUCGUCCAGCCCGG 3'
::: :::::.:.:::::::::.
query 3' CUC-GCAGAGGUAGGUCGGGCU 5'
query=novel_mir_12, target=gi|317864825|gb|HS876996.1|HS876996, score=3.5, range=57-78, strand=-1												translational inhibition
target 5' GAGCCGUCUUCGUCCAGCCCGG 3'
::: :::::.:.:::::::::.
query 3' CUC-GCAGAGGUAGGUCGGGCU 5'
query=novel_mir_12, target=gi|317582222|gb|HS593613.1|HS593613, score=4, range=232-251, strand=1												translational inhibition
target 5' GAGCGACUCUAU-CAGCCCGA 3'
::::: :::.:: ::::::::
query 3' CUCGCAGAGGUAGGUCGGGCU 5'
query=novel_mir_12, target=gi|317684211|gb|HS696905.1|HS696905, score=4, range=237-256, strand=-1												translational inhibition
target 5' GAGCG-CUCCAUUUGGCCCGA 3'
::::: ::::::...::::::
query 3' CUCGCAGAGGUAGGUCGGGCU 5'
query=novel_mir_12, target=gi|317947344|gb|HS959255.1|HS959255, score=4, range=230-249, strand=-1												translational inhibition
target 5' GAGUG-AUCCGUCCAGCCCGG 3'
:::.: :::.:::::::::.
query 3' CUCGCAGAGGUAGGUCGGGCU 5'
query=novel_mir_24, target=gi|317642036|gb|HS653940.1|HS653940, score=0, range=449-469, strand=1												cleavage
target 5' GACCGUCAUUGUCUACUUGGA 3'
:::::::::::::::::::::
query 3' CUGGCAGUAACAGAUGAACCU 5'
query=novel_mir_24, target=gi|318011321|gb|HS963818.1|HS963818, score=0, range=239-259, strand=-1												cleavage
target 5' GACCGUCAUUGUCUACUUGGA 3'
:::::::::::::::::::::
query 3' CUGGCAGUAACAGAUGAACCU 5'
query=novel_mir_42, target=gi|317662629|gb|HS674884.1|HS674884, score=0, range=91-111, strand=1												cleavage
target 5' AGUCUCCUGUACAGCCCGAUA 3'
:::::::::::::::::::::
query 3' UCAGAGGACAUGUCGGGCUAU 5'
query=novel_mir_42, target=gi|317657527|gb|HS671041.1|HS671041, score=2, range=91-112, strand=1												cleavage
target 5' AGUCUCCUGUACAGCCCGACUA 3'
::::::::::::::::::: ::
query 3' UCAGAGGACAUGUCGGGCU-AU 5'
query=novel_mir_42, target=gi|317928745|gb|HS940656.1|HS940656, score=3.5, range=93-112, strand=1												cleavage
target 5' AGU-UCCUGUACAGCGCGAUG 3'
::: ::::::::::: ::::.
query 3' UCAGAGGACAUGUCGGGCUAU 5'
query=novel_mir_42, target=gi|317722686|gb|HS734911.1|HS734911, score=3.5, range=93-112, strand=1												cleavage
target 5' AGU-UCCUGUACAGCGCGAUG 3'
::: ::::::::::: ::::.
query 3' UCAGAGGACAUGUCGGGCUAU 5'
query=novel_mir_42, target=gi|317693855|gb|HS705303.1|HS705303, score=3.5, range=93-112, strand=1												cleavage
target 5' AGU-UCCUGUACAGCGCGAUG 3'
::: ::::::::::: ::::.
query 3' UCAGAGGACAUGUCGGGCUAU 5'
query=novel_mir_42, target=gi|317669471|gb|HS680509.1|HS680509, score=3.5, range=93-112, strand=1												cleavage
target 5' AGU-UCCUGUACAGCGCGAUG 3'
::: ::::::::::: ::::.
query 3' UCAGAGGACAUGUCGGGCUAU 5'
query=novel_mir_42, target=gi|317788775|gb|HS800946.1|HS800946, score=3.5, range=313-332, strand=1												cleavage
target 5' AGU-UCCUGUACAGCGCGAUG 3'
::: ::::::::::: ::::.
query 3' UCAGAGGACAUGUCGGGCUAU 5'
query=novel_mir_42, target=gi|317627870|gb|HS640536.1|HS640536, score=3.5, range=29-48, strand=1												cleavage
target 5' AGU-UCCUGUACAGCGCGAUG 3'
::: ::::::::::: ::::.
query 3' UCAGAGGACAUGUCGGGCUAU 5'
query=novel_mir_42, target=gi|317652899|gb|HS664719.1|HS664719, score=3.5, range=30-49, strand=1												cleavage
target 5' AGU-UCCUGUACAGCGCGAUG 3'
::: ::::::::::: ::::.
query 3' UCAGAGGACAUGUCGGGCUAU 5'
query=novel_mir_42, target=gi|317691946|gb|HS704187.1|HS704187, score=3.5, range=110-129, strand=1												cleavage
target 5' AGU-UCCUGUACAGCGCGAUG 3'
::: ::::::::::: ::::.
query 3' UCAGAGGACAUGUCGGGCUAU 5'
query=novel_mir_42, target=gi|317770053|gb|HS782234.1|HS782234, score=3.5, range=110-129, strand=1												cleavage
target 5' AGU-UCCUGUACAGCGCGAUG 3'
::: ::::::::::: ::::.
query 3' UCAGAGGACAUGUCGGGCUAU 5'
query=novel_mir_42, target=gi|317782067|gb|HS794238.1|HS794238, score=3.5, range=110-129, strand=1												cleavage
target 5' AGU-UCCUGUACAGCGCGAUG 3'
::: ::::::::::: ::::.
query 3' UCAGAGGACAUGUCGGGCUAU 5'
query=novel_mir_42, target=gi|317645013|gb|HS657280.1|HS657280, score=3.5, range=110-129, strand=1												cleavage
target 5' AGU-UCCUGUACAGCGCGAUG 3'
::: ::::::::::: ::::.
query 3' UCAGAGGACAUGUCGGGCUAU 5'
query=novel_mir_42, target=gi|317631600|gb|HS642824.1|HS642824, score=3.5, range=110-129, strand=1												cleavage
target 5' AGU-UCCUGUACAGCGCGAUG 3'
::: ::::::::::: ::::.
query 3' UCAGAGGACAUGUCGGGCUAU 5'
query=novel_mir_42, target=gi|317780516|gb|HS793358.1|HS793358, score=3.5, range=111-130, strand=1												cleavage
target 5' AGU-UCCUGUACAGCGCGAUG 3'
::: ::::::::::: ::::.
query 3' UCAGAGGACAUGUCGGGCUAU 5'
query=novel_mir_42, target=gi|317774790|gb|HS787564.1|HS787564, score=3.5, range=111-130, strand=1												cleavage
target 5' AGU-UCCUGUACAGCGCGAUG 3'
::: ::::::::::: ::::.
query 3' UCAGAGGACAUGUCGGGCUAU 5'
query=novel_mir_42, target=gi|317767745|gb|HS779932.1|HS779932, score=3.5, range=112-131, strand=1												cleavage
target 5' AGU-UCCUGUACAGCGCGAUG 3'
::: ::::::::::: ::::.
query 3' UCAGAGGACAUGUCGGGCUAU 5'
query=novel_mir_42, target=gi|317634880|gb|HS646676.1|HS646676, score=3.5, range=76-95, strand=1												cleavage
target 5' AGU-UCCUGUACAGCGCGAUG 3'
::: ::::::::::: ::::.
query 3' UCAGAGGACAUGUCGGGCUAU 5'
query=novel_mir_42, target=gi|317693432|gb|HS706457.1|HS706457, score=3.5, range=76-95, strand=1												cleavage
target 5' AGU-UCCUGUACAGCGCGAUG 3'
::: ::::::::::: ::::.
query 3' UCAGAGGACAUGUCGGGCUAU 5'
query=novel_mir_42, target=gi|317881886|gb|HS894057.1|HS894057, score=3.5, range=398-417, strand=-1												cleavage
target 5' AGU-UCCUGUACAGCGCGAUG 3'
::: ::::::::::: ::::.
query 3' UCAGAGGACAUGUCGGGCUAU 5'
query=novel_mir_25, target=gi|317709697|gb|HS722840.1|HS722840, score=0, range=131-151, strand=1												cleavage
target 5' ACAGCAAGUGACAAUCAAUUA 3'
:::::::::::::::::::::
query 3' UGUCGUUCACUGUUAGUUAAU 5'
query=novel_mir_25, target=gi|317650510|gb|HS662935.1|HS662935, score=0, range=188-208, strand=1												cleavage
target 5' ACAGCAAGUGACAAUCAAUUA 3'
:::::::::::::::::::::
query 3' UGUCGUUCACUGUUAGUUAAU 5'
query=novel_mir_25, target=gi|317665274|gb|HS677908.1|HS677908, score=0, range=366-386, strand=1												cleavage
target 5' ACAGCAAGUGACAAUCAAUUA 3'
:::::::::::::::::::::
query 3' UGUCGUUCACUGUUAGUUAAU 5'
query=novel_mir_25, target=gi|317819617|gb|HS831883.1|HS831883, score=0, range=449-469, strand=-1												cleavage
target 5' ACAGCAAGUGACAAUCAAUUA 3'
:::::::::::::::::::::
query 3' UGUCGUUCACUGUUAGUUAAU 5'
query=novel_mir_25, target=gi|317684795|gb|HS697489.1|HS697489, score=0, range=446-466, strand=-1												cleavage
target 5' ACAGCAAGUGACAAUCAAUUA 3'
:::::::::::::::::::::
query 3' UGUCGUUCACUGUUAGUUAAU 5'
query=novel_mir_25, target=gi|317669433|gb|HS680471.1|HS680471, score=0, range=448-468, strand=-1												cleavage
target 5' ACAGCAAGUGACAAUCAAUUA 3'
:::::::::::::::::::::
query 3' UGUCGUUCACUGUUAGUUAAU 5'
query=novel_mir_25, target=gi|317744992|gb|HS757209.1|HS757209, score=0.5, range=180-200, strand=-1												cleavage
target 5' ACAGUAAGUGACAAUCAAUUA 3'
::::.::::::::::::::::
query 3' UGUCGUUCACUGUUAGUUAAU 5'
query=novel_mir_25, target=gi|317905426|gb|HS917647.1|HS917647, score=0.5, range=180-200, strand=-1												cleavage
target 5' ACAGUAAGUGACAAUCAAUUA 3'
::::.::::::::::::::::
query 3' UGUCGUUCACUGUUAGUUAAU 5'
query=novel_mir_25, target=gi|317803301|gb|HS815472.1|HS815472, score=1, range=214-234, strand=1												cleavage
target 5' ACACCAAGUGACAAUCAAUUA 3'
::: :::::::::::::::::
query 3' UGUCGUUCACUGUUAGUUAAU 5'
query=novel_mir_25, target=gi|317660746|gb|HS672235.1|HS672235, score=2.5, range=358-379, strand=1												cleavage
target 5' ACAGUAAGUGACAAUCAAAUUA 3'
::::.::::::::::: :::::
query 3' UGUCGUUCACUGUUAG-UUAAU 5'
query=novel_mir_25, target=gi|317846487|gb|HS858658.1|HS858658, score=2.5, range=462-482, strand=1												cleavage
target 5' ACACCGGGUGACAAUCAAUUG 3'
::: :..:::::::::::::.
query 3' UGUCGUUCACUGUUAGUUAAU 5'
query=novel_mir_25, target=gi|317606121|gb|HS617675.1|HS617675, score=2.5, range=79-99, strand=1												cleavage
target 5' ACACCGGGUGACAAUCAAUUG 3'
::: :..:::::::::::::.
query 3' UGUCGUUCACUGUUAGUUAAU 5'
query=novel_mir_25, target=gi|317640301|gb|HS652709.1|HS652709, score=2.5, range=79-99, strand=1												cleavage
target 5' ACACCGGGUGACAAUCAAUUG 3'
::: :..:::::::::::::.
query 3' UGUCGUUCACUGUUAGUUAAU 5'
query=novel_mir_25, target=gi|317731904|gb|HS744125.1|HS744125, score=2.5, range=186-206, strand=-1												cleavage
target 5' ACAGUAAGUGACAAUCAAGUA 3'
::::.::::::::::::: ::
query 3' UGUCGUUCACUGUUAGUUAAU 5'
query=novel_mir_25, target=gi|317788290|gb|HS799420.1|HS799420, score=2.5, range=184-204, strand=-1												cleavage
target 5' ACAGUAAGUGACAAUCAAAUA 3'
::::.::::::::::::: ::
query 3' UGUCGUUCACUGUUAGUUAAU 5'
query=novel_mir_25, target=gi|317720703|gb|HS732891.1|HS732891, score=2.5, range=183-203, strand=-1												cleavage
target 5' ACAGUAAGUGACAAUCAAAUA 3'
::::.::::::::::::: ::
query 3' UGUCGUUCACUGUUAGUUAAU 5'
query=novel_mir_25, target=gi|317830205|gb|HS842593.1|HS842593, score=2.5, range=186-206, strand=-1												cleavage
target 5' ACAGUAAGUGACAAUCAAAUA 3'
::::.::::::::::::: ::
query 3' UGUCGUUCACUGUUAGUUAAU 5'
query=novel_mir_25, target=gi|317915290|gb|HS927201.1|HS927201, score=2.5, range=184-204, strand=-1												cleavage
target 5' ACAGUAAGUGACAAUCAAAUA 3'
::::.::::::::::::: ::
query 3' UGUCGUUCACUGUUAGUUAAU 5'
query=novel_mir_25, target=gi|317650634|gb|HS663059.1|HS663059, score=2.5, range=269-289, strand=-1												cleavage
target 5' ACACCGGGUGACAAUCAAUUG 3'
::: :..:::::::::::::.
query 3' UGUCGUUCACUGUUAGUUAAU 5'
query=novel_mir_25, target=gi|317771049|gb|HS783228.1|HS783228, score=2.5, range=224-244, strand=-1												cleavage
target 5' ACACCGGGUGACAAUCAAUUG 3'
::: :..:::::::::::::.
query 3' UGUCGUUCACUGUUAGUUAAU 5'
query=novel_mir_25, target=gi|317732955|gb|HS745271.1|HS745271, score=2.5, range=268-288, strand=-1												cleavage
target 5' ACACCGGGUGACAAUCAAUUG 3'
::: :..:::::::::::::.
query 3' UGUCGUUCACUGUUAGUUAAU 5'
query=novel_mir_25, target=gi|317696524|gb|HS709206.1|HS709206, score=2.5, range=224-244, strand=-1												cleavage
target 5' ACACCGGGUGACAAUCAAUUG 3'
::: :..:::::::::::::.
query 3' UGUCGUUCACUGUUAGUUAAU 5'
query=novel_mir_25, target=gi|317806233|gb|HS818404.1|HS818404, score=3, range=414-434, strand=1												translational inhibition
target 5' ACAGCAAGUGAUAAUCAACUA 3'
:::::::::::.:::::: ::
query 3' UGUCGUUCACUGUUAGUUAAU 5'
query=novel_mir_25, target=gi|317788584|gb|HS800755.1|HS800755, score=3, range=306-326, strand=1												translational inhibition
target 5' ACAGCAAGUGAUAAUCAACUA 3'
:::::::::::.:::::: ::
query 3' UGUCGUUCACUGUUAGUUAAU 5'
query=novel_mir_25, target=gi|317761217|gb|HS773418.1|HS773418, score=3, range=454-474, strand=1												translational inhibition
target 5' ACAGCAAGUGACGAGCAAUUA 3'
::::::::::::.: ::::::
query 3' UGUCGUUCACUGUUAGUUAAU 5'
query=novel_mir_25, target=gi|317926064|gb|HS937975.1|HS937975, score=3, range=218-238, strand=1												translational inhibition
target 5' ACAGCAAGUGAUAAUCAACUA 3'
:::::::::::.:::::: ::
query 3' UGUCGUUCACUGUUAGUUAAU 5'
query=novel_mir_25, target=gi|317786918|gb|HS799089.1|HS799089, score=3, range=243-263, strand=1												translational inhibition
target 5' ACAGCAAGUGAUAAUCAACUA 3'
:::::::::::.:::::: ::
query 3' UGUCGUUCACUGUUAGUUAAU 5'
query=novel_mir_25, target=gi|317730058|gb|HS741676.1|HS741676, score=3, range=243-263, strand=1												translational inhibition
target 5' ACAGCAAGUGAUAAUCAACUA 3'
:::::::::::.:::::: ::
query 3' UGUCGUUCACUGUUAGUUAAU 5'
query=novel_mir_25, target=gi|317834631|gb|HS847002.1|HS847002, score=3, range=280-300, strand=1												translational inhibition
target 5' ACAGCAAGUGAUAAUCAACUA 3'
:::::::::::.:::::: ::
query 3' UGUCGUUCACUGUUAGUUAAU 5'
query=novel_mir_25, target=gi|317680737|gb|HS691513.1|HS691513, score=3, range=261-281, strand=1												translational inhibition
target 5' ACAGCAAGUGACGAGCAAUUA 3'
::::::::::::.: ::::::
query 3' UGUCGUUCACUGUUAGUUAAU 5'
query=novel_mir_25, target=gi|317658330|gb|HS671844.1|HS671844, score=3, range=261-281, strand=1												translational inhibition
target 5' ACAGCAAGUGACGAGCAAUUA 3'
::::::::::::.: ::::::
query 3' UGUCGUUCACUGUUAGUUAAU 5'
query=novel_mir_25, target=gi|317691082|gb|HS702654.1|HS702654, score=3, range=356-376, strand=1												translational inhibition
target 5' ACAGCAAGUGAUAAUCAACUA 3'
:::::::::::.:::::: ::
query 3' UGUCGUUCACUGUUAGUUAAU 5'
query=novel_mir_25, target=gi|317922755|gb|HS934666.1|HS934666, score=3, range=313-333, strand=1												translational inhibition
target 5' ACAGCAAGUGAUAAUCAACUA 3'
:::::::::::.:::::: ::
query 3' UGUCGUUCACUGUUAGUUAAU 5'
query=novel_mir_25, target=gi|318023056|gb|HS968055.1|HS968055, score=3, range=258-278, strand=1												translational inhibition
target 5' ACAGCAAGUGAUAAUCAACUA 3'
:::::::::::.:::::: ::
query 3' UGUCGUUCACUGUUAGUUAAU 5'
query=novel_mir_25, target=gi|317989899|gb|HS974296.1|HS974296, score=3, range=314-334, strand=1												translational inhibition
target 5' ACAGCAAGUGAUAAUCAACUA 3'
:::::::::::.:::::: ::
query 3' UGUCGUUCACUGUUAGUUAAU 5'
query=novel_mir_25, target=gi|317757841|gb|HS770046.1|HS770046, score=3, range=363-383, strand=1												translational inhibition
target 5' ACAGCCAGUGAUAGUCAAUUA 3'
::::: :::::.:.:::::::
query 3' UGUCGUUCACUGUUAGUUAAU 5'
query=novel_mir_25, target=gi|317726200|gb|HS738383.1|HS738383, score=3, range=190-210, strand=1												cleavage
target 5' GCACCGGGUGACAAUCAAUUG 3'
.:: :..:::::::::::::.
query 3' UGUCGUUCACUGUUAGUUAAU 5'
query=novel_mir_25, target=gi|317616320|gb|HS627211.1|HS627211, score=3, range=190-210, strand=1												cleavage
target 5' GCACCGGGUGACAAUCAAUUG 3'
.:: :..:::::::::::::.
query 3' UGUCGUUCACUGUUAGUUAAU 5'
query=novel_mir_25, target=gi|317790472|gb|HS802643.1|HS802643, score=3, range=413-433, strand=-1												translational inhibition
target 5' ACAGCAAGUGAUAAUCAACUA 3'
:::::::::::.:::::: ::
query 3' UGUCGUUCACUGUUAGUUAAU 5'
query=novel_mir_25, target=gi|317773491|gb|HS785666.1|HS785666, score=3, range=465-485, strand=-1												translational inhibition
target 5' ACAGCAAGUGAUAAUCAACUA 3'
:::::::::::.:::::: ::
query 3' UGUCGUUCACUGUUAGUUAAU 5'
query=novel_mir_25, target=gi|317682440|gb|HS694687.1|HS694687, score=3, range=324-344, strand=-1												translational inhibition
target 5' ACAGCAAGUGAUAAUCAACUA 3'
:::::::::::.:::::: ::
query 3' UGUCGUUCACUGUUAGUUAAU 5'
query=novel_mir_25, target=gi|317656197|gb|HS668454.1|HS668454, score=3, range=288-308, strand=-1												translational inhibition
target 5' ACAGCAAGUGAUAAUCAACUA 3'
:::::::::::.:::::: ::
query 3' UGUCGUUCACUGUUAGUUAAU 5'
query=novel_mir_25, target=gi|317686420|gb|HS697957.1|HS697957, score=3, range=289-309, strand=-1												translational inhibition
target 5' ACAGCAAGUGAUAAUCAACUA 3'
:::::::::::.:::::: ::
query 3' UGUCGUUCACUGUUAGUUAAU 5'
query=novel_mir_25, target=gi|317674974|gb|HS687225.1|HS687225, score=3, range=383-403, strand=-1												translational inhibition
target 5' ACAGCAAGUGAUAAUCAACUA 3'
:::::::::::.:::::: ::
query 3' UGUCGUUCACUGUUAGUUAAU 5'
query=novel_mir_25, target=gi|317697055|gb|HS709737.1|HS709737, score=3, range=258-278, strand=-1												translational inhibition
target 5' ACAGCAAGUGACGAGCAAUUA 3'
::::::::::::.: ::::::
query 3' UGUCGUUCACUGUUAGUUAAU 5'
query=novel_mir_25, target=gi|317775413|gb|HS787036.1|HS787036, score=3, range=333-353, strand=-1												translational inhibition
target 5' ACAGCAAGUGAUAAUCAACUA 3'
:::::::::::.:::::: ::
query 3' UGUCGUUCACUGUUAGUUAAU 5'
query=novel_mir_25, target=gi|317601838|gb|HS611936.1|HS611936, score=3, range=328-348, strand=-1												translational inhibition
target 5' ACAGCAAGUGAUAAUCAACUA 3'
:::::::::::.:::::: ::
query 3' UGUCGUUCACUGUUAGUUAAU 5'
query=novel_mir_25, target=gi|317675316|gb|HS687567.1|HS687567, score=3, range=328-348, strand=-1												translational inhibition
target 5' ACAGCAAGUGAUAAUCAACUA 3'
:::::::::::.:::::: ::
query 3' UGUCGUUCACUGUUAGUUAAU 5'
query=novel_mir_25, target=gi|317790131|gb|HS802397.1|HS802397, score=3, range=303-323, strand=-1												translational inhibition
target 5' ACAGCAAGUGAUAAUCAACUA 3'
:::::::::::.:::::: ::
query 3' UGUCGUUCACUGUUAGUUAAU 5'
query=novel_mir_25, target=gi|317708270|gb|HS720501.1|HS720501, score=3, range=308-328, strand=-1												translational inhibition
target 5' ACAGCAAGUGAUAAUCAACUA 3'
:::::::::::.:::::: ::
query 3' UGUCGUUCACUGUUAGUUAAU 5'
query=novel_mir_25, target=gi|317798587|gb|HS810114.1|HS810114, score=3, range=312-332, strand=-1												translational inhibition
target 5' ACAGCAAGUGAUAAUCAACUA 3'
:::::::::::.:::::: ::
query 3' UGUCGUUCACUGUUAGUUAAU 5'
query=novel_mir_25, target=gi|317661194|gb|HS672683.1|HS672683, score=3, range=277-297, strand=-1												translational inhibition
target 5' ACAGCAAGUGAUAAUCAACUA 3'
:::::::::::.:::::: ::
query 3' UGUCGUUCACUGUUAGUUAAU 5'
query=novel_mir_25, target=gi|317679948|gb|HS690724.1|HS690724, score=3, range=331-351, strand=-1												translational inhibition
target 5' ACAGCAAGUGAUAAUCAACUA 3'
:::::::::::.:::::: ::
query 3' UGUCGUUCACUGUUAGUUAAU 5'
query=novel_mir_25, target=gi|317687243|gb|HS698780.1|HS698780, score=3, range=331-351, strand=-1												translational inhibition
target 5' ACAGCAAGUGAUAAUCAACUA 3'
:::::::::::.:::::: ::
query 3' UGUCGUUCACUGUUAGUUAAU 5'
query=novel_mir_25, target=gi|317888267|gb|HS900548.1|HS900548, score=3, range=470-490, strand=-1												translational inhibition
target 5' ACAGCAAGUGAUAAUCAACUA 3'
:::::::::::.:::::: ::
query 3' UGUCGUUCACUGUUAGUUAAU 5'
query=novel_mir_25, target=gi|317672389|gb|HS684169.1|HS684169, score=3, range=402-422, strand=-1												translational inhibition
target 5' ACAGCAAGUGAUAAUCAACUA 3'
:::::::::::.:::::: ::
query 3' UGUCGUUCACUGUUAGUUAAU 5'
query=novel_mir_25, target=gi|317738239|gb|HS750379.1|HS750379, score=3, range=306-326, strand=-1												translational inhibition
target 5' ACAGCAAGUGAUAAUCAACUA 3'
:::::::::::.:::::: ::
query 3' UGUCGUUCACUGUUAGUUAAU 5'
query=novel_mir_25, target=gi|317754913|gb|HS767122.1|HS767122, score=3, range=306-326, strand=-1												translational inhibition
target 5' ACAGCAAGUGAUAAUCAACUA 3'
:::::::::::.:::::: ::
query 3' UGUCGUUCACUGUUAGUUAAU 5'
query=novel_mir_25, target=gi|317708792|gb|HS721023.1|HS721023, score=3, range=351-371, strand=-1												translational inhibition
target 5' ACAGCAAGUGAUAAUCAACUA 3'
:::::::::::.:::::: ::
query 3' UGUCGUUCACUGUUAGUUAAU 5'
query=novel_mir_25, target=gi|317807750|gb|HS819921.1|HS819921, score=3, range=308-328, strand=-1												translational inhibition
target 5' ACAGCAAGUGAUAAUCAACUA 3'
:::::::::::.:::::: ::
query 3' UGUCGUUCACUGUUAGUUAAU 5'
query=novel_mir_25, target=gi|317661111|gb|HS672600.1|HS672600, score=3, range=305-325, strand=-1												translational inhibition
target 5' ACAGCAAGUGAUAAUCAACUA 3'
:::::::::::.:::::: ::
query 3' UGUCGUUCACUGUUAGUUAAU 5'
query=novel_mir_25, target=gi|317784195|gb|HS796653.1|HS796653, score=3, range=306-326, strand=-1												translational inhibition
target 5' ACAGCAAGUGAUAAUCAACUA 3'
:::::::::::.:::::: ::
query 3' UGUCGUUCACUGUUAGUUAAU 5'
query=novel_mir_25, target=gi|317650298|gb|HS662723.1|HS662723, score=3, range=218-238, strand=-1												translational inhibition
target 5' ACAGCAAGUGAUAAUCAACUA 3'
:::::::::::.:::::: ::
query 3' UGUCGUUCACUGUUAGUUAAU 5'
query=novel_mir_25, target=gi|317804286|gb|HS816038.1|HS816038, score=3, range=155-175, strand=-1												translational inhibition
target 5' ACAGCAAGUGAUAAUCAACUA 3'
:::::::::::.:::::: ::
query 3' UGUCGUUCACUGUUAGUUAAU 5'
query=novel_mir_25, target=gi|317595475|gb|HS608169.1|HS608169, score=3, range=217-237, strand=-1												translational inhibition
target 5' ACAGCAAGUGAUAAUCAACUA 3'
:::::::::::.:::::: ::
query 3' UGUCGUUCACUGUUAGUUAAU 5'
query=novel_mir_25, target=gi|317741018|gb|HS753235.1|HS753235, score=3, range=308-328, strand=-1												translational inhibition
target 5' ACAGCAAGUGAUAAUCAACUA 3'
:::::::::::.:::::: ::
query 3' UGUCGUUCACUGUUAGUUAAU 5'
query=novel_mir_25, target=gi|317832246|gb|HS844417.1|HS844417, score=3, range=398-418, strand=-1												translational inhibition
target 5' ACAGCAAGUGAUAAUCAACUA 3'
:::::::::::.:::::: ::
query 3' UGUCGUUCACUGUUAGUUAAU 5'
query=novel_mir_25, target=gi|317896996|gb|HS909690.1|HS909690, score=3, range=155-175, strand=-1												translational inhibition
target 5' ACAGCAAGUGAUAAUCAACUA 3'
:::::::::::.:::::: ::
query 3' UGUCGUUCACUGUUAGUUAAU 5'
query=novel_mir_25, target=gi|317887473|gb|HS899644.1|HS899644, score=3, range=155-175, strand=-1												translational inhibition
target 5' ACAGCAAGUGAUAAUCAACUA 3'
:::::::::::.:::::: ::
query 3' UGUCGUUCACUGUUAGUUAAU 5'
query=novel_mir_25, target=gi|317847243|gb|HS858876.1|HS858876, score=3, range=155-175, strand=-1												translational inhibition
target 5' ACAGCAAGUGAUAAUCAACUA 3'
:::::::::::.:::::: ::
query 3' UGUCGUUCACUGUUAGUUAAU 5'
query=novel_mir_25, target=gi|317600198|gb|HS613560.1|HS613560, score=3, range=52-72, strand=-1												translational inhibition
target 5' ACAGCAAGUGAUAAUCAACUA 3'
:::::::::::.:::::: ::
query 3' UGUCGUUCACUGUUAGUUAAU 5'
query=novel_mir_25, target=gi|317827991|gb|HS840430.1|HS840430, score=3, range=205-225, strand=-1												cleavage
target 5' ACACUGGGUGACAAUCAAUUG 3'
::: ...:::::::::::::.
query 3' UGUCGUUCACUGUUAGUUAAU 5'
query=novel_mir_25, target=gi|317851658|gb|HS863829.1|HS863829, score=3, range=205-225, strand=-1												cleavage
target 5' ACACUGGGUGACAAUCAAUUG 3'
::: ...:::::::::::::.
query 3' UGUCGUUCACUGUUAGUUAAU 5'
query=novel_mir_25, target=gi|317899280|gb|HS911873.1|HS911873, score=3.5, range=311-331, strand=1												translational inhibition
target 5' ACAGCAAGUGAUAAUCAACUG 3'
:::::::::::.:::::: :.
query 3' UGUCGUUCACUGUUAGUUAAU 5'
query=novel_mir_25, target=gi|317779801|gb|HS791972.1|HS791972, score=3.5, range=339-359, strand=-1												translational inhibition
target 5' ACGGCAAGUGAUAAUCAACUA 3'
::.::::::::.:::::: ::
query 3' UGUCGUUCACUGUUAGUUAAU 5'
query=novel_mir_25, target=gi|317776274|gb|HS788447.1|HS788447, score=3.5, range=23-43, strand=-1												cleavage
target 5' UCAGUUCGUGACAAUCAAUUA 3'
:::. ::::::::::::::
query 3' UGUCGUUCACUGUUAGUUAAU 5'
query=novel_mir_25, target=gi|317600810|gb|HS610908.1|HS610908, score=4, range=275-295, strand=1												translational inhibition
target 5' GCAACAAGUGACGAUUAAUUG 3'
.:: ::::::::.::.::::.
query 3' UGUCGUUCACUGUUAGUUAAU 5'
query=novel_mir_25, target=gi|317722910|gb|HS735135.1|HS735135, score=4, range=258-278, strand=1												translational inhibition
target 5' ACAGCAAAUGAUAAUCAACUA 3'
::::::: :::.:::::: ::
query 3' UGUCGUUCACUGUUAGUUAAU 5'
query=novel_mir_25, target=gi|317592723|gb|HS605036.1|HS605036, score=4, range=258-278, strand=1												translational inhibition
target 5' ACAGCAAAUGAUAAUCAACUA 3'
::::::: :::.:::::: ::
query 3' UGUCGUUCACUGUUAGUUAAU 5'
query=novel_mir_25, target=gi|317764894|gb|HS777091.1|HS777091, score=4, range=386-405, strand=1												cleavage
target 5' AC-GCAAGUGACAAACGAUUA 3'
:: ::::::::::: :.::::
query 3' UGUCGUUCACUGUUAGUUAAU 5'
query=novel_mir_25, target=gi|317819748|gb|HS832014.1|HS832014, score=4, range=251-271, strand=-1												translational inhibition
target 5' ACAGCAAGUGAUAAUCAGCUA 3'
:::::::::::.:::::. ::
query 3' UGUCGUUCACUGUUAGUUAAU 5'
query=novel_mir_25, target=gi|318004241|gb|HS974630.1|HS974630, score=4, range=43-63, strand=-1												cleavage
target 5' ACAGCAAGUGACAGCCAAUUC 3'
:::::::::::::. :::::
query 3' UGUCGUUCACUGUUAGUUAAU 5'
query=novel_mir_25, target=gi|317787295|gb|HS799725.1|HS799725, score=4, range=466-486, strand=-1												translational inhibition
target 5' ACAGCAAAUGAUAAUCAACUA 3'
::::::: :::.:::::: ::
query 3' UGUCGUUCACUGUUAGUUAAU 5'
query=novel_mir_13, target=gi|317706642|gb|HS720046.1|HS720046, score=0, range=150-169, strand=1												cleavage
target 5' AGGUACAGUCCCUAAGUGUA 3'
::::::::::::::::::::
query 3' UCCAUGUCAGGGAUUCACAU 5'
query=novel_mir_13, target=gi|317935644|gb|HS948013.1|HS948013, score=0, range=237-256, strand=1												cleavage
target 5' AGGUACAGUCCCUAAGUGUA 3'
::::::::::::::::::::
query 3' UCCAUGUCAGGGAUUCACAU 5'
query=novel_mir_13, target=gi|317864657|gb|HS876828.1|HS876828, score=0, range=237-256, strand=1												cleavage
target 5' AGGUACAGUCCCUAAGUGUA 3'
::::::::::::::::::::
query 3' UCCAUGUCAGGGAUUCACAU 5'
query=novel_mir_13, target=gi|317850999|gb|HS863170.1|HS863170, score=0, range=237-256, strand=1												cleavage
target 5' AGGUACAGUCCCUAAGUGUA 3'
::::::::::::::::::::
query 3' UCCAUGUCAGGGAUUCACAU 5'
query=novel_mir_13, target=gi|317613545|gb|HS627402.1|HS627402, score=0, range=30-49, strand=1												cleavage
target 5' AGGUACAGUCCCUAAGUGUA 3'
::::::::::::::::::::
query 3' UCCAUGUCAGGGAUUCACAU 5'
query=novel_mir_13, target=gi|317600364|gb|HS613726.1|HS613726, score=0, range=30-49, strand=1												cleavage
target 5' AGGUACAGUCCCUAAGUGUA 3'
::::::::::::::::::::
query 3' UCCAUGUCAGGGAUUCACAU 5'
query=novel_mir_13, target=gi|317808664|gb|HS820835.1|HS820835, score=3, range=173-192, strand=1												translational inhibition
target 5' AAGUACAGUUCUUAAGUGUA 3'
: :::::::.:.::::::::
query 3' UCCAUGUCAGGGAUUCACAU 5'
query=novel_mir_13, target=gi|317591150|gb|HS602338.1|HS602338, score=3, range=254-272, strand=1												cleavage
target 5' AGGAACAGUCCCUAAGU-UA 3'
::: ::::::::::::: ::
query 3' UCCAUGUCAGGGAUUCACAU 5'
query=novel_mir_13, target=gi|317627302|gb|HS639968.1|HS639968, score=3, range=465-483, strand=1												cleavage
target 5' AGGAACAGUCCCUAAGU-UA 3'
::: ::::::::::::: ::
query 3' UCCAUGUCAGGGAUUCACAU 5'
query=novel_mir_13, target=gi|317782883|gb|HS795054.1|HS795054, score=3, range=338-356, strand=1												cleavage
target 5' AGGAACAGUCCCUAAGU-UA 3'
::: ::::::::::::: ::
query 3' UCCAUGUCAGGGAUUCACAU 5'
query=novel_mir_13, target=gi|317724829|gb|HS737054.1|HS737054, score=3, range=423-442, strand=-1												translational inhibition
target 5' AAGUACAGUUCUUAAGUGUA 3'
: :::::::.:.::::::::
query 3' UCCAUGUCAGGGAUUCACAU 5'
query=novel_mir_13, target=gi|317650273|gb|HS662698.1|HS662698, score=3, range=174-193, strand=-1												translational inhibition
target 5' AAGUACAGUUCUUAAGUGUA 3'
: :::::::.:.::::::::
query 3' UCCAUGUCAGGGAUUCACAU 5'
query=novel_mir_13, target=gi|317815556|gb|HS827727.1|HS827727, score=3, range=122-140, strand=-1												cleavage
target 5' AGGAACAGUCCCUAAGU-UA 3'
::: ::::::::::::: ::
query 3' UCCAUGUCAGGGAUUCACAU 5'
query=novel_mir_13, target=gi|317775229|gb|HS786852.1|HS786852, score=4, range=54-73, strand=1												translational inhibition
target 5' AGGUACAGUCUUUCAGUGUA 3'
::::::::::..: ::::::
query 3' UCCAUGUCAGGGAUUCACAU 5'
query=novel_mir_13, target=gi|317758702|gb|HS770907.1|HS770907, score=4, range=56-75, strand=1												translational inhibition
target 5' AGGUACAGUCUUUCAGUGUA 3'
::::::::::..: ::::::
query 3' UCCAUGUCAGGGAUUCACAU 5'
query=novel_mir_40, target=gi|317734829|gb|HS747048.1|HS747048, score=0, range=248-268, strand=1												cleavage
target 5' ACUGCUGACGUCCCAACCAGA 3'
:::::::::::::::::::::
query 3' UGACGACUGCAGGGUUGGUCU 5'
query=novel_mir_40, target=gi|317672927|gb|HS684707.1|HS684707, score=0, range=305-325, strand=1												cleavage
target 5' ACUGCUGACGUCCCAACCAGA 3'
:::::::::::::::::::::
query 3' UGACGACUGCAGGGUUGGUCU 5'
query=novel_mir_40, target=gi|317766328|gb|HS777850.1|HS777850, score=0, range=99-119, strand=1												cleavage
target 5' ACUGCUGACGUCCCAACCAGA 3'
:::::::::::::::::::::
query 3' UGACGACUGCAGGGUUGGUCU 5'
query=novel_mir_40, target=gi|317718438|gb|HS730663.1|HS730663, score=0, range=100-120, strand=1												cleavage
target 5' ACUGCUGACGUCCCAACCAGA 3'
:::::::::::::::::::::
query 3' UGACGACUGCAGGGUUGGUCU 5'
query=novel_mir_40, target=gi|317840012|gb|HS852143.1|HS852143, score=0, range=39-59, strand=1												cleavage
target 5' ACUGCUGACGUCCCAACCAGA 3'
:::::::::::::::::::::
query 3' UGACGACUGCAGGGUUGGUCU 5'
query=novel_mir_40, target=gi|317827829|gb|HS840268.1|HS840268, score=0, range=106-126, strand=1												cleavage
target 5' ACUGCUGACGUCCCAACCAGA 3'
:::::::::::::::::::::
query 3' UGACGACUGCAGGGUUGGUCU 5'
query=novel_mir_40, target=gi|317889476|gb|HS901647.1|HS901647, score=0, range=39-59, strand=1												cleavage
target 5' ACUGCUGACGUCCCAACCAGA 3'
:::::::::::::::::::::
query 3' UGACGACUGCAGGGUUGGUCU 5'
query=novel_mir_40, target=gi|317672927|gb|HS684707.1|HS684707, score=0, range=150-170, strand=1												cleavage
target 5' ACUGCUGACGUCCCAACCAGA 3'
:::::::::::::::::::::
query 3' UGACGACUGCAGGGUUGGUCU 5'
query=novel_mir_40, target=gi|317734829|gb|HS747048.1|HS747048, score=0, range=98-118, strand=1												cleavage
target 5' ACUGCUGACGUCCCAACCAGA 3'
:::::::::::::::::::::
query 3' UGACGACUGCAGGGUUGGUCU 5'
query=novel_mir_40, target=gi|317750665|gb|HS763167.1|HS763167, score=0, range=415-435, strand=-1												cleavage
target 5' ACUGCUGACGUCCCAACCAGA 3'
:::::::::::::::::::::
query 3' UGACGACUGCAGGGUUGGUCU 5'
query=novel_mir_40, target=gi|317697478|gb|HS710160.1|HS710160, score=0, range=133-153, strand=-1												cleavage
target 5' ACUGCUGACGUCCCAACCAGA 3'
:::::::::::::::::::::
query 3' UGACGACUGCAGGGUUGGUCU 5'
query=novel_mir_40, target=gi|317745298|gb|HS757515.1|HS757515, score=0, range=81-101, strand=-1												cleavage
target 5' ACUGCUGACGUCCCAACCAGA 3'
:::::::::::::::::::::
query 3' UGACGACUGCAGGGUUGGUCU 5'
query=novel_mir_40, target=gi|317746095|gb|HS758312.1|HS758312, score=0, range=206-226, strand=-1												cleavage
target 5' ACUGCUGACGUCCCAACCAGA 3'
:::::::::::::::::::::
query 3' UGACGACUGCAGGGUUGGUCU 5'
query=novel_mir_40, target=gi|317901928|gb|HS913930.1|HS913930, score=0, range=146-166, strand=-1												cleavage
target 5' ACUGCUGACGUCCCAACCAGA 3'
:::::::::::::::::::::
query 3' UGACGACUGCAGGGUUGGUCU 5'
query=novel_mir_40, target=gi|317777065|gb|HS789238.1|HS789238, score=0, range=441-461, strand=-1												cleavage
target 5' ACUGCUGACGUCCCAACCAGA 3'
:::::::::::::::::::::
query 3' UGACGACUGCAGGGUUGGUCU 5'
query=novel_mir_40, target=gi|317711282|gb|HS723513.1|HS723513, score=0, range=115-135, strand=-1												cleavage
target 5' ACUGCUGACGUCCCAACCAGA 3'
:::::::::::::::::::::
query 3' UGACGACUGCAGGGUUGGUCU 5'
query=novel_mir_40, target=gi|317838199|gb|HS850370.1|HS850370, score=0, range=86-106, strand=-1												cleavage
target 5' ACUGCUGACGUCCCAACCAGA 3'
:::::::::::::::::::::
query 3' UGACGACUGCAGGGUUGGUCU 5'
query=novel_mir_40, target=gi|317629258|gb|HS639234.1|HS639234, score=0, range=172-192, strand=-1												cleavage
target 5' ACUGCUGACGUCCCAACCAGA 3'
:::::::::::::::::::::
query 3' UGACGACUGCAGGGUUGGUCU 5'
query=novel_mir_40, target=gi|317806578|gb|HS818895.1|HS818895, score=0, range=48-68, strand=-1												cleavage
target 5' ACUGCUGACGUCCCAACCAGA 3'
:::::::::::::::::::::
query 3' UGACGACUGCAGGGUUGGUCU 5'
query=novel_mir_40, target=gi|317629383|gb|HS639359.1|HS639359, score=0, range=3-23, strand=-1												cleavage
target 5' ACUGCUGACGUCCCAACCAGA 3'
:::::::::::::::::::::
query 3' UGACGACUGCAGGGUUGGUCU 5'
query=novel_mir_40, target=gi|317707699|gb|HS719396.1|HS719396, score=0, range=58-78, strand=-1												cleavage
target 5' ACUGCUGACGUCCCAACCAGA 3'
:::::::::::::::::::::
query 3' UGACGACUGCAGGGUUGGUCU 5'
query=novel_mir_40, target=gi|317906327|gb|HS918329.1|HS918329, score=0, range=93-113, strand=-1												cleavage
target 5' ACUGCUGACGUCCCAACCAGA 3'
:::::::::::::::::::::
query 3' UGACGACUGCAGGGUUGGUCU 5'
query=novel_mir_40, target=gi|317784167|gb|HS796625.1|HS796625, score=0, range=183-203, strand=-1												cleavage
target 5' ACUGCUGACGUCCCAACCAGA 3'
:::::::::::::::::::::
query 3' UGACGACUGCAGGGUUGGUCU 5'
query=novel_mir_40, target=gi|317700921|gb|HS713925.1|HS713925, score=0, range=181-201, strand=-1												cleavage
target 5' ACUGCUGACGUCCCAACCAGA 3'
:::::::::::::::::::::
query 3' UGACGACUGCAGGGUUGGUCU 5'
query=novel_mir_40, target=gi|317611403|gb|HS624341.1|HS624341, score=0, range=181-201, strand=-1												cleavage
target 5' ACUGCUGACGUCCCAACCAGA 3'
:::::::::::::::::::::
query 3' UGACGACUGCAGGGUUGGUCU 5'
query=novel_mir_40, target=gi|317665358|gb|HS677992.1|HS677992, score=0, range=108-128, strand=-1												cleavage
target 5' ACUGCUGACGUCCCAACCAGA 3'
:::::::::::::::::::::
query 3' UGACGACUGCAGGGUUGGUCU 5'
query=novel_mir_40, target=gi|317805913|gb|HS818084.1|HS818084, score=0, range=32-52, strand=-1												cleavage
target 5' ACUGCUGACGUCCCAACCAGA 3'
:::::::::::::::::::::
query 3' UGACGACUGCAGGGUUGGUCU 5'
query=novel_mir_40, target=gi|317659206|gb|HS670422.1|HS670422, score=0, range=133-153, strand=-1												cleavage
target 5' ACUGCUGACGUCCCAACCAGA 3'
:::::::::::::::::::::
query 3' UGACGACUGCAGGGUUGGUCU 5'
query=novel_mir_40, target=gi|317837513|gb|HS848905.1|HS848905, score=0, range=85-105, strand=-1												cleavage
target 5' ACUGCUGACGUCCCAACCAGA 3'
:::::::::::::::::::::
query 3' UGACGACUGCAGGGUUGGUCU 5'
query=novel_mir_40, target=gi|317819064|gb|HS831235.1|HS831235, score=0, range=77-97, strand=-1												cleavage
target 5' ACUGCUGACGUCCCAACCAGA 3'
:::::::::::::::::::::
query 3' UGACGACUGCAGGGUUGGUCU 5'
query=novel_mir_40, target=gi|317921307|gb|HS933218.1|HS933218, score=0, range=95-115, strand=-1												cleavage
target 5' ACUGCUGACGUCCCAACCAGA 3'
:::::::::::::::::::::
query 3' UGACGACUGCAGGGUUGGUCU 5'
query=novel_mir_40, target=gi|317830371|gb|HS842156.1|HS842156, score=0, range=39-59, strand=-1												cleavage
target 5' ACUGCUGACGUCCCAACCAGA 3'
:::::::::::::::::::::
query 3' UGACGACUGCAGGGUUGGUCU 5'
query=novel_mir_40, target=gi|317734355|gb|HS746574.1|HS746574, score=0, range=242-262, strand=-1												cleavage
target 5' ACUGCUGACGUCCCAACCAGA 3'
:::::::::::::::::::::
query 3' UGACGACUGCAGGGUUGGUCU 5'
query=novel_mir_40, target=gi|317845251|gb|HS857422.1|HS857422, score=0, range=318-338, strand=-1												cleavage
target 5' ACUGCUGACGUCCCAACCAGA 3'
:::::::::::::::::::::
query 3' UGACGACUGCAGGGUUGGUCU 5'
query=novel_mir_40, target=gi|317778417|gb|HS790640.1|HS790640, score=0, range=177-197, strand=-1												cleavage
target 5' ACUGCUGACGUCCCAACCAGA 3'
:::::::::::::::::::::
query 3' UGACGACUGCAGGGUUGGUCU 5'
query=novel_mir_40, target=gi|317785129|gb|HS797300.1|HS797300, score=0, range=149-169, strand=-1												cleavage
target 5' ACUGCUGACGUCCCAACCAGA 3'
:::::::::::::::::::::
query 3' UGACGACUGCAGGGUUGGUCU 5'
query=novel_mir_40, target=gi|317783041|gb|HS795212.1|HS795212, score=0, range=58-78, strand=-1												cleavage
target 5' ACUGCUGACGUCCCAACCAGA 3'
:::::::::::::::::::::
query 3' UGACGACUGCAGGGUUGGUCU 5'
query=novel_mir_40, target=gi|317700119|gb|HS713123.1|HS713123, score=0, range=241-261, strand=-1												cleavage
target 5' ACUGCUGACGUCCCAACCAGA 3'
:::::::::::::::::::::
query 3' UGACGACUGCAGGGUUGGUCU 5'
query=novel_mir_40, target=gi|317878671|gb|HS890842.1|HS890842, score=0, range=79-99, strand=-1												cleavage
target 5' ACUGCUGACGUCCCAACCAGA 3'
:::::::::::::::::::::
query 3' UGACGACUGCAGGGUUGGUCU 5'
query=novel_mir_40, target=gi|317739109|gb|HS751326.1|HS751326, score=0, range=22-42, strand=-1												cleavage
target 5' ACUGCUGACGUCCCAACCAGA 3'
:::::::::::::::::::::
query 3' UGACGACUGCAGGGUUGGUCU 5'
query=novel_mir_40, target=gi|317708880|gb|HS721111.1|HS721111, score=0, range=22-42, strand=-1												cleavage
target 5' ACUGCUGACGUCCCAACCAGA 3'
:::::::::::::::::::::
query 3' UGACGACUGCAGGGUUGGUCU 5'
query=novel_mir_40, target=gi|317837513|gb|HS848905.1|HS848905, score=0, range=310-330, strand=-1												cleavage
target 5' ACUGCUGACGUCCCAACCAGA 3'
:::::::::::::::::::::
query 3' UGACGACUGCAGGGUUGGUCU 5'
query=novel_mir_40, target=gi|317629383|gb|HS639359.1|HS639359, score=0, range=228-248, strand=-1												cleavage
target 5' ACUGCUGACGUCCCAACCAGA 3'
:::::::::::::::::::::
query 3' UGACGACUGCAGGGUUGGUCU 5'
query=novel_mir_40, target=gi|317806578|gb|HS818895.1|HS818895, score=0, range=273-293, strand=-1												cleavage
target 5' ACUGCUGACGUCCCAACCAGA 3'
:::::::::::::::::::::
query 3' UGACGACUGCAGGGUUGGUCU 5'
query=novel_mir_40, target=gi|317711282|gb|HS723513.1|HS723513, score=0, range=340-360, strand=-1												cleavage
target 5' ACUGCUGACGUCCCAACCAGA 3'
:::::::::::::::::::::
query 3' UGACGACUGCAGGGUUGGUCU 5'
query=novel_mir_40, target=gi|317746095|gb|HS758312.1|HS758312, score=0, range=357-377, strand=-1												cleavage
target 5' ACUGCUGACGUCCCAACCAGA 3'
:::::::::::::::::::::
query 3' UGACGACUGCAGGGUUGGUCU 5'
query=novel_mir_40, target=gi|317838199|gb|HS850370.1|HS850370, score=0.5, range=311-331, strand=-1												cleavage
target 5' GCUGCUGACGUCCCAACCAGA 3'
.::::::::::::::::::::
query 3' UGACGACUGCAGGGUUGGUCU 5'
query=novel_mir_40, target=gi|317634836|gb|HS646632.1|HS646632, score=1, range=234-254, strand=1												cleavage
target 5' ACUGCUGACGUCCCAGCCAGA 3'
:::::::::::::::.:::::
query 3' UGACGACUGCAGGGUUGGUCU 5'
query=novel_mir_40, target=gi|317932100|gb|HS944011.1|HS944011, score=1, range=219-239, strand=1												cleavage
target 5' CCUGCUGACGUCCCAACCAGA 3'
::::::::::::::::::::
query 3' UGACGACUGCAGGGUUGGUCU 5'
query=novel_mir_40, target=gi|317650405|gb|HS662830.1|HS662830, score=1, range=12-32, strand=1												cleavage
target 5' ACUGCUCACGUCCCAACCAGA 3'
:::::: ::::::::::::::
query 3' UGACGACUGCAGGGUUGGUCU 5'
query=novel_mir_40, target=gi|317595811|gb|HS608505.1|HS608505, score=1, range=21-41, strand=1												cleavage
target 5' ACUGCUCACGUCCCAACCAGA 3'
:::::: ::::::::::::::
query 3' UGACGACUGCAGGGUUGGUCU 5'
query=novel_mir_40, target=gi|317794816|gb|HS806987.1|HS806987, score=1, range=28-48, strand=1												cleavage
target 5' ACUGCUCACGUCCCAACCAGA 3'
:::::: ::::::::::::::
query 3' UGACGACUGCAGGGUUGGUCU 5'
query=novel_mir_40, target=gi|317618184|gb|HS630475.1|HS630475, score=1, range=93-113, strand=1												cleavage
target 5' ACCGCUGACGUCCCAACCAGA 3'
:: ::::::::::::::::::
query 3' UGACGACUGCAGGGUUGGUCU 5'
query=novel_mir_40, target=gi|317634836|gb|HS646632.1|HS646632, score=1, range=159-179, strand=1												cleavage
target 5' ACUGCUGACGUCCCAGCCAGA 3'
:::::::::::::::.:::::
query 3' UGACGACUGCAGGGUUGGUCU 5'
query=novel_mir_40, target=gi|317670290|gb|HS681328.1|HS681328, score=1, range=25-45, strand=1												cleavage
target 5' ACCGCUGACGUCCCAACCAGA 3'
:: ::::::::::::::::::
query 3' UGACGACUGCAGGGUUGGUCU 5'
query=novel_mir_40, target=gi|317718438|gb|HS730663.1|HS730663, score=1, range=177-197, strand=1												cleavage
target 5' ACCGCUGACGUCCCAACCAGA 3'
:: ::::::::::::::::::
query 3' UGACGACUGCAGGGUUGGUCU 5'
query=novel_mir_40, target=gi|317766328|gb|HS777850.1|HS777850, score=1, range=178-198, strand=1												cleavage
target 5' ACCGCUGACGUCCCAACCAGA 3'
:: ::::::::::::::::::
query 3' UGACGACUGCAGGGUUGGUCU 5'
query=novel_mir_40, target=gi|317606887|gb|HS618441.1|HS618441, score=1, range=188-208, strand=1												cleavage
target 5' ACUGCUCACGUCCCAACCAGA 3'
:::::: ::::::::::::::
query 3' UGACGACUGCAGGGUUGGUCU 5'
query=novel_mir_40, target=gi|317876101|gb|HS888272.1|HS888272, score=1, range=118-138, strand=1												cleavage
target 5' ACUGCUCACGUCCCAACCAGA 3'
:::::: ::::::::::::::
query 3' UGACGACUGCAGGGUUGGUCU 5'
query=novel_mir_40, target=gi|317960482|gb|HS966031.1|HS966031, score=1, range=123-143, strand=1												cleavage
target 5' ACUGCUCACGUCCCAACCAGA 3'
:::::: ::::::::::::::
query 3' UGACGACUGCAGGGUUGGUCU 5'
query=novel_mir_40, target=gi|317685994|gb|HS699603.1|HS699603, score=1, range=218-238, strand=1												cleavage
target 5' ACUGCUCACGUCCCAACCAGA 3'
:::::: ::::::::::::::
query 3' UGACGACUGCAGGGUUGGUCU 5'
query=novel_mir_40, target=gi|317619647|gb|HS632417.1|HS632417, score=1, range=114-134, strand=1												cleavage
target 5' ACUGCUCACGUCCCAACCAGA 3'
:::::: ::::::::::::::
query 3' UGACGACUGCAGGGUUGGUCU 5'
query=novel_mir_40, target=gi|317716121|gb|HS728348.1|HS728348, score=1, range=125-145, strand=1												cleavage
target 5' ACUGCUCACGUCCCAACCAGA 3'
:::::: ::::::::::::::
query 3' UGACGACUGCAGGGUUGGUCU 5'
query=novel_mir_40, target=gi|317717519|gb|HS728932.1|HS728932, score=1, range=117-137, strand=1												cleavage
target 5' ACUGCUCACGUCCCAACCAGA 3'
:::::: ::::::::::::::
query 3' UGACGACUGCAGGGUUGGUCU 5'
query=novel_mir_40, target=gi|317672927|gb|HS684707.1|HS684707, score=1, range=227-247, strand=1												translational inhibition
target 5' ACUGCUGACGUUCCAACCAGA 3'
:::::::::::.:::::::::
query 3' UGACGACUGCAGGGUUGGUCU 5'
query=novel_mir_40, target=gi|317734829|gb|HS747048.1|HS747048, score=1, range=173-193, strand=1												translational inhibition
target 5' ACUGCUGACGUUCCAACCAGA 3'
:::::::::::.:::::::::
query 3' UGACGACUGCAGGGUUGGUCU 5'
query=novel_mir_40, target=gi|317634836|gb|HS646632.1|HS646632, score=1, range=9-29, strand=1												cleavage
target 5' GUUGCUGACGUCCCAACCAGA 3'
..:::::::::::::::::::
query 3' UGACGACUGCAGGGUUGGUCU 5'
query=novel_mir_40, target=gi|317738626|gb|HS750843.1|HS750843, score=1, range=23-43, strand=1												cleavage
target 5' ACCGCUGACGUCCCAACCAGA 3'
:: ::::::::::::::::::
query 3' UGACGACUGCAGGGUUGGUCU 5'
query=novel_mir_40, target=gi|317729157|gb|HS741378.1|HS741378, score=1, range=23-43, strand=1												cleavage
target 5' ACCGCUGACGUCCCAACCAGA 3'
:: ::::::::::::::::::
query 3' UGACGACUGCAGGGUUGGUCU 5'
query=novel_mir_40, target=gi|317909982|gb|HS921893.1|HS921893, score=1, range=193-213, strand=-1												cleavage
target 5' ACUGCUGACGUCCCAACCGGA 3'
::::::::::::::::::.::
query 3' UGACGACUGCAGGGUUGGUCU 5'
query=novel_mir_40, target=gi|317833332|gb|HS845503.1|HS845503, score=1, range=287-307, strand=-1												cleavage
target 5' ACUGCUGACGUCCCAACUAGA 3'
:::::::::::::::::.:::
query 3' UGACGACUGCAGGGUUGGUCU 5'
query=novel_mir_40, target=gi|317752908|gb|HS765121.1|HS765121, score=1, range=103-123, strand=-1												cleavage
target 5' ACUGCUGACGUCCCAACCGGA 3'
::::::::::::::::::.::
query 3' UGACGACUGCAGGGUUGGUCU 5'
query=novel_mir_40, target=gi|317608832|gb|HS621131.1|HS621131, score=1, range=6-26, strand=-1												cleavage
target 5' ACUGCUGACGUCCCAACCGGA 3'
::::::::::::::::::.::
query 3' UGACGACUGCAGGGUUGGUCU 5'
query=novel_mir_40, target=gi|317965217|gb|HS962599.1|HS962599, score=1, range=192-212, strand=-1												cleavage
target 5' ACUGCUGACGUCCCAACCGGA 3'
::::::::::::::::::.::
query 3' UGACGACUGCAGGGUUGGUCU 5'
query=novel_mir_40, target=gi|317701435|gb|HS712497.1|HS712497, score=1, range=437-457, strand=-1												cleavage
target 5' ACUGCUCACGUCCCAACCAGA 3'
:::::: ::::::::::::::
query 3' UGACGACUGCAGGGUUGGUCU 5'
query=novel_mir_40, target=gi|317620195|gb|HS632963.1|HS632963, score=1, range=437-457, strand=-1												cleavage
target 5' ACUGCUCACGUCCCAACCAGA 3'
:::::: ::::::::::::::
query 3' UGACGACUGCAGGGUUGGUCU 5'
query=novel_mir_40, target=gi|317798063|gb|HS810692.1|HS810692, score=1, range=411-431, strand=-1												cleavage
target 5' ACUGCUCACGUCCCAACCAGA 3'
:::::: ::::::::::::::
query 3' UGACGACUGCAGGGUUGGUCU 5'
query=novel_mir_40, target=gi|317858613|gb|HS870784.1|HS870784, score=1, range=437-457, strand=-1												cleavage
target 5' ACUGCUCACGUCCCAACCAGA 3'
:::::: ::::::::::::::
query 3' UGACGACUGCAGGGUUGGUCU 5'
query=novel_mir_40, target=gi|317856995|gb|HS869166.1|HS869166, score=1, range=107-127, strand=-1												cleavage
target 5' ACUGCUCACGUCCCAACCAGA 3'
:::::: ::::::::::::::
query 3' UGACGACUGCAGGGUUGGUCU 5'
query=novel_mir_40, target=gi|317777210|gb|HS789383.1|HS789383, score=1, range=411-431, strand=-1												cleavage
target 5' ACUGCUCACGUCCCAACCAGA 3'
:::::: ::::::::::::::
query 3' UGACGACUGCAGGGUUGGUCU 5'
query=novel_mir_40, target=gi|317776219|gb|HS788392.1|HS788392, score=1, range=295-315, strand=-1												cleavage
target 5' ACUGCUCACGUCCCAACCAGA 3'
:::::: ::::::::::::::
query 3' UGACGACUGCAGGGUUGGUCU 5'
query=novel_mir_40, target=gi|317724399|gb|HS736624.1|HS736624, score=1, range=437-457, strand=-1												cleavage
target 5' ACUGCUCACGUCCCAACCAGA 3'
:::::: ::::::::::::::
query 3' UGACGACUGCAGGGUUGGUCU 5'
query=novel_mir_40, target=gi|317829687|gb|HS841858.1|HS841858, score=1, range=264-284, strand=-1												cleavage
target 5' ACUGCUCACGUCCCAACCAGA 3'
:::::: ::::::::::::::
query 3' UGACGACUGCAGGGUUGGUCU 5'
query=novel_mir_40, target=gi|317700616|gb|HS713620.1|HS713620, score=1, range=188-208, strand=-1												cleavage
target 5' ACCGCUGACGUCCCAACCAGA 3'
:: ::::::::::::::::::
query 3' UGACGACUGCAGGGUUGGUCU 5'
query=novel_mir_40, target=gi|317937589|gb|HS949500.1|HS949500, score=1, range=264-284, strand=-1												cleavage
target 5' ACUGCUCACGUCCCAACCAGA 3'
:::::: ::::::::::::::
query 3' UGACGACUGCAGGGUUGGUCU 5'
query=novel_mir_40, target=gi|317946470|gb|HS958381.1|HS958381, score=1, range=181-201, strand=-1												cleavage
target 5' ACUGCUCACGUCCCAACCAGA 3'
:::::: ::::::::::::::
query 3' UGACGACUGCAGGGUUGGUCU 5'
query=novel_mir_40, target=gi|317783041|gb|HS795212.1|HS795212, score=1, range=283-303, strand=-1												cleavage
target 5' ACUGCUGACGUCCCAACCGGA 3'
::::::::::::::::::.::
query 3' UGACGACUGCAGGGUUGGUCU 5'
query=novel_mir_40, target=gi|317785129|gb|HS797300.1|HS797300, score=1, range=222-242, strand=-1												translational inhibition
target 5' ACUGCUGACGUUCCAACCAGA 3'
:::::::::::.:::::::::
query 3' UGACGACUGCAGGGUUGGUCU 5'
query=novel_mir_40, target=gi|317734355|gb|HS746574.1|HS746574, score=1, range=319-339, strand=-1												translational inhibition
target 5' ACUGCUGACGUUCCAACCAGA 3'
:::::::::::.:::::::::
query 3' UGACGACUGCAGGGUUGGUCU 5'
query=novel_mir_40, target=gi|317830371|gb|HS842156.1|HS842156, score=1, range=264-284, strand=-1												cleavage
target 5' ACUGCUGACGUCCCAACCGGA 3'
::::::::::::::::::.::
query 3' UGACGACUGCAGGGUUGGUCU 5'
query=novel_mir_40, target=gi|317707699|gb|HS719396.1|HS719396, score=1, range=284-304, strand=-1												cleavage
target 5' ACUGCUGACGUCCCAACCGGA 3'
::::::::::::::::::.::
query 3' UGACGACUGCAGGGUUGGUCU 5'
query=novel_mir_40, target=gi|317745298|gb|HS757515.1|HS757515, score=1, range=306-326, strand=-1												cleavage
target 5' ACUGCUGACGUCCCAACCGGA 3'
::::::::::::::::::.::
query 3' UGACGACUGCAGGGUUGGUCU 5'
query=novel_mir_40, target=gi|317750665|gb|HS763167.1|HS763167, score=1, range=492-512, strand=-1												translational inhibition
target 5' ACUGCUGACGUUCCAACCAGA 3'
:::::::::::.:::::::::
query 3' UGACGACUGCAGGGUUGGUCU 5'
query=novel_mir_40, target=gi|317778417|gb|HS790640.1|HS790640, score=1, range=27-47, strand=-1												cleavage
target 5' ACCGCUGACGUCCCAACCAGA 3'
:: ::::::::::::::::::
query 3' UGACGACUGCAGGGUUGGUCU 5'
query=novel_mir_40, target=gi|317845251|gb|HS857422.1|HS857422, score=1, range=243-263, strand=-1												cleavage
target 5' ACCGCUGACGUCCCAACCAGA 3'
:: ::::::::::::::::::
query 3' UGACGACUGCAGGGUUGGUCU 5'
query=novel_mir_40, target=gi|317890505|gb|HS902676.1|HS902676, score=1, range=98-118, strand=-1												cleavage
target 5' ACUGCUCACGUCCCAACCAGA 3'
:::::: ::::::::::::::
query 3' UGACGACUGCAGGGUUGGUCU 5'
query=novel_mir_40, target=gi|317905360|gb|HS917581.1|HS917581, score=1, range=202-222, strand=-1												cleavage
target 5' ACCGCUGACGUCCCAACCAGA 3'
:: ::::::::::::::::::
query 3' UGACGACUGCAGGGUUGGUCU 5'
query=novel_mir_40, target=gi|317819064|gb|HS831235.1|HS831235, score=1, range=2-22, strand=-1												cleavage
target 5' ACCGCUGACGUCCCAACCAGA 3'
:: ::::::::::::::::::
query 3' UGACGACUGCAGGGUUGGUCU 5'
query=novel_mir_40, target=gi|317912558|gb|HS924469.1|HS924469, score=1, range=201-221, strand=-1												cleavage
target 5' ACUGCUCACGUCCCAACCAGA 3'
:::::: ::::::::::::::
query 3' UGACGACUGCAGGGUUGGUCU 5'
query=novel_mir_40, target=gi|317903571|gb|HS915742.1|HS915742, score=1, range=205-225, strand=-1												cleavage
target 5' ACUGCUCACGUCCCAACCAGA 3'
:::::: ::::::::::::::
query 3' UGACGACUGCAGGGUUGGUCU 5'
query=novel_mir_40, target=gi|317936428|gb|HS948339.1|HS948339, score=1, range=205-225, strand=-1												cleavage
target 5' ACUGCUCACGUCCCAACCAGA 3'
:::::: ::::::::::::::
query 3' UGACGACUGCAGGGUUGGUCU 5'
query=novel_mir_40, target=gi|317886018|gb|HS898189.1|HS898189, score=1, range=152-172, strand=-1												cleavage
target 5' ACUGCUCACGUCCCAACCAGA 3'
:::::: ::::::::::::::
query 3' UGACGACUGCAGGGUUGGUCU 5'
query=novel_mir_40, target=gi|317885024|gb|HS897189.1|HS897189, score=1, range=152-172, strand=-1												cleavage
target 5' ACUGCUCACGUCCCAACCAGA 3'
:::::: ::::::::::::::
query 3' UGACGACUGCAGGGUUGGUCU 5'
query=novel_mir_40, target=gi|317811707|gb|HS824083.1|HS824083, score=1, range=151-171, strand=-1												cleavage
target 5' ACUGCUCACGUCCCAACCAGA 3'
:::::: ::::::::::::::
query 3' UGACGACUGCAGGGUUGGUCU 5'
query=novel_mir_40, target=gi|317880514|gb|HS892685.1|HS892685, score=1, range=174-194, strand=-1												cleavage
target 5' ACUGCUCACGUCCCAACCAGA 3'
:::::: ::::::::::::::
query 3' UGACGACUGCAGGGUUGGUCU 5'
query=novel_mir_40, target=gi|317947924|gb|HS959835.1|HS959835, score=1, range=259-279, strand=-1												cleavage
target 5' ACUGCUCACGUCCCAACCAGA 3'
:::::: ::::::::::::::
query 3' UGACGACUGCAGGGUUGGUCU 5'
query=novel_mir_40, target=gi|317860166|gb|HS872663.1|HS872663, score=1, range=182-202, strand=-1												cleavage
target 5' ACUGCUCACGUCCCAACCAGA 3'
:::::: ::::::::::::::
query 3' UGACGACUGCAGGGUUGGUCU 5'
query=novel_mir_40, target=gi|317844214|gb|HS855663.1|HS855663, score=1, range=239-259, strand=-1												cleavage
target 5' ACUGCUCACGUCCCAACCAGA 3'
:::::: ::::::::::::::
query 3' UGACGACUGCAGGGUUGGUCU 5'
query=novel_mir_40, target=gi|317851201|gb|HS863372.1|HS863372, score=1, range=257-277, strand=-1												cleavage
target 5' ACUGCUCACGUCCCAACCAGA 3'
:::::: ::::::::::::::
query 3' UGACGACUGCAGGGUUGGUCU 5'
query=novel_mir_40, target=gi|317923652|gb|HS935377.1|HS935377, score=1, range=81-101, strand=-1												cleavage
target 5' ACUGCUCACGUCCCAACCAGA 3'
:::::: ::::::::::::::
query 3' UGACGACUGCAGGGUUGGUCU 5'
query=novel_mir_40, target=gi|317917716|gb|HS929695.1|HS929695, score=1, range=240-260, strand=-1												cleavage
target 5' ACUGCUCACGUCCCAACCAGA 3'
:::::: ::::::::::::::
query 3' UGACGACUGCAGGGUUGGUCU 5'
query=novel_mir_40, target=gi|317900103|gb|HS912274.1|HS912274, score=1, range=205-225, strand=-1												cleavage
target 5' ACUGCUCACGUCCCAACCAGA 3'
:::::: ::::::::::::::
query 3' UGACGACUGCAGGGUUGGUCU 5'
query=novel_mir_40, target=gi|317813880|gb|HS825892.1|HS825892, score=1, range=174-194, strand=-1												cleavage
target 5' ACUGCUCACGUCCCAACCAGA 3'
:::::: ::::::::::::::
query 3' UGACGACUGCAGGGUUGGUCU 5'
query=novel_mir_40, target=gi|317931033|gb|HS942944.1|HS942944, score=1, range=91-111, strand=-1												cleavage
target 5' ACUGCUCACGUCCCAACCAGA 3'
:::::: ::::::::::::::
query 3' UGACGACUGCAGGGUUGGUCU 5'
query=novel_mir_40, target=gi|317701306|gb|HS712368.1|HS712368, score=1, range=106-126, strand=-1												cleavage
target 5' ACUGCUCACGUCCCAACCAGA 3'
:::::: ::::::::::::::
query 3' UGACGACUGCAGGGUUGGUCU 5'
query=novel_mir_40, target=gi|317611403|gb|HS624341.1|HS624341, score=1, range=106-126, strand=-1												cleavage
target 5' ACCGCUGACGUCCCAACCAGA 3'
:: ::::::::::::::::::
query 3' UGACGACUGCAGGGUUGGUCU 5'
query=novel_mir_40, target=gi|317700921|gb|HS713925.1|HS713925, score=1, range=106-126, strand=-1												cleavage
target 5' ACCGCUGACGUCCCAACCAGA 3'
:: ::::::::::::::::::
query 3' UGACGACUGCAGGGUUGGUCU 5'
query=novel_mir_40, target=gi|317784167|gb|HS796625.1|HS796625, score=1, range=108-128, strand=-1												cleavage
target 5' ACCGCUGACGUCCCAACCAGA 3'
:: ::::::::::::::::::
query 3' UGACGACUGCAGGGUUGGUCU 5'
query=novel_mir_40, target=gi|317790907|gb|HS803078.1|HS803078, score=1, range=105-125, strand=-1												cleavage
target 5' ACUGCUCACGUCCCAACCAGA 3'
:::::: ::::::::::::::
query 3' UGACGACUGCAGGGUUGGUCU 5'
query=novel_mir_40, target=gi|317915361|gb|HS927272.1|HS927272, score=1, range=174-194, strand=-1												cleavage
target 5' ACUGCUCACGUCCCAACCAGA 3'
:::::: ::::::::::::::
query 3' UGACGACUGCAGGGUUGGUCU 5'
query=novel_mir_40, target=gi|317884298|gb|HS896463.1|HS896463, score=1, range=174-194, strand=-1												cleavage
target 5' ACUGCUCACGUCCCAACCAGA 3'
:::::: ::::::::::::::
query 3' UGACGACUGCAGGGUUGGUCU 5'
query=novel_mir_40, target=gi|317822390|gb|HS834561.1|HS834561, score=1, range=115-135, strand=-1												cleavage
target 5' ACUGCUCACGUCCCAACCAGA 3'
:::::: ::::::::::::::
query 3' UGACGACUGCAGGGUUGGUCU 5'
query=novel_mir_40, target=gi|317851366|gb|HS863537.1|HS863537, score=1, range=205-225, strand=-1												cleavage
target 5' ACUGCUCACGUCCCAACCAGA 3'
:::::: ::::::::::::::
query 3' UGACGACUGCAGGGUUGGUCU 5'
query=novel_mir_40, target=gi|317787475|gb|HS799905.1|HS799905, score=1, range=32-52, strand=-1												cleavage
target 5' ACUGCUCACGUCCCAACCAGA 3'
:::::: ::::::::::::::
query 3' UGACGACUGCAGGGUUGGUCU 5'
query=novel_mir_40, target=gi|317870203|gb|HS882374.1|HS882374, score=1, range=34-54, strand=-1												cleavage
target 5' ACUGCUCACGUCCCAACCAGA 3'
:::::: ::::::::::::::
query 3' UGACGACUGCAGGGUUGGUCU 5'
query=novel_mir_40, target=gi|317765317|gb|HS778314.1|HS778314, score=1, range=83-103, strand=-1												cleavage
target 5' ACUGCUCACGUCCCAACCAGA 3'
:::::: ::::::::::::::
query 3' UGACGACUGCAGGGUUGGUCU 5'
query=novel_mir_40, target=gi|317708615|gb|HS720846.1|HS720846, score=1, range=83-103, strand=-1												cleavage
target 5' ACUGCUCACGUCCCAACCAGA 3'
:::::: ::::::::::::::
query 3' UGACGACUGCAGGGUUGGUCU 5'
query=novel_mir_40, target=gi|317607784|gb|HS619338.1|HS619338, score=1, range=21-41, strand=-1												cleavage
target 5' ACUGCUCACGUCCCAACCAGA 3'
:::::: ::::::::::::::
query 3' UGACGACUGCAGGGUUGGUCU 5'
query=novel_mir_40, target=gi|317912730|gb|HS924641.1|HS924641, score=1, range=205-225, strand=-1												cleavage
target 5' ACUGCUCACGUCCCAACCAGA 3'
:::::: ::::::::::::::
query 3' UGACGACUGCAGGGUUGGUCU 5'
query=novel_mir_40, target=gi|317865239|gb|HS877410.1|HS877410, score=1, range=105-125, strand=-1												cleavage
target 5' ACUGCUCACGUCCCAACCAGA 3'
:::::: ::::::::::::::
query 3' UGACGACUGCAGGGUUGGUCU 5'
query=novel_mir_40, target=gi|317756461|gb|HS769007.1|HS769007, score=1, range=106-126, strand=-1												cleavage
target 5' ACUGCUCACGUCCCAACCAGA 3'
:::::: ::::::::::::::
query 3' UGACGACUGCAGGGUUGGUCU 5'
query=novel_mir_40, target=gi|317678781|gb|HS692068.1|HS692068, score=1, range=105-125, strand=-1												cleavage
target 5' ACUGCUCACGUCCCAACCAGA 3'
:::::: ::::::::::::::
query 3' UGACGACUGCAGGGUUGGUCU 5'
query=novel_mir_40, target=gi|317620400|gb|HS633168.1|HS633168, score=1, range=41-61, strand=-1												cleavage
target 5' ACUGCUCACGUCCCAACCAGA 3'
:::::: ::::::::::::::
query 3' UGACGACUGCAGGGUUGGUCU 5'
query=novel_mir_40, target=gi|317661039|gb|HS672528.1|HS672528, score=1, range=394-414, strand=-1												cleavage
target 5' ACUGCUCACGUCCCAACCAGA 3'
:::::: ::::::::::::::
query 3' UGACGACUGCAGGGUUGGUCU 5'
query=novel_mir_40, target=gi|317664711|gb|HS676966.1|HS676966, score=1, range=166-186, strand=-1												cleavage
target 5' ACUGCUCACGUCCCAACCAGA 3'
:::::: ::::::::::::::
query 3' UGACGACUGCAGGGUUGGUCU 5'
query=novel_mir_40, target=gi|317881167|gb|HS893338.1|HS893338, score=1, range=205-225, strand=-1												cleavage
target 5' ACUGCUCACGUCCCAACCAGA 3'
:::::: ::::::::::::::
query 3' UGACGACUGCAGGGUUGGUCU 5'
query=novel_mir_40, target=gi|317938889|gb|HS950800.1|HS950800, score=1, range=6-26, strand=-1												cleavage
target 5' ACUGCUCACGUCCCAACCAGA 3'
:::::: ::::::::::::::
query 3' UGACGACUGCAGGGUUGGUCU 5'
query=novel_mir_40, target=gi|317746095|gb|HS758312.1|HS758312, score=1, range=279-299, strand=-1												translational inhibition
target 5' ACUGCUGACGUUCCAACCAGA 3'
:::::::::::.:::::::::
query 3' UGACGACUGCAGGGUUGGUCU 5'
query=novel_mir_40, target=gi|317837513|gb|HS848905.1|HS848905, score=1, range=235-255, strand=-1												cleavage
target 5' ACCGCUGACGUCCCAACCAGA 3'
:: ::::::::::::::::::
query 3' UGACGACUGCAGGGUUGGUCU 5'
query=novel_mir_40, target=gi|317629383|gb|HS639359.1|HS639359, score=1, range=153-173, strand=-1												cleavage
target 5' ACCGCUGACGUCCCAACCAGA 3'
:: ::::::::::::::::::
query 3' UGACGACUGCAGGGUUGGUCU 5'
query=novel_mir_40, target=gi|317806578|gb|HS818895.1|HS818895, score=1, range=198-218, strand=-1												cleavage
target 5' ACCGCUGACGUCCCAACCAGA 3'
:: ::::::::::::::::::
query 3' UGACGACUGCAGGGUUGGUCU 5'
query=novel_mir_40, target=gi|317838199|gb|HS850370.1|HS850370, score=1, range=236-256, strand=-1												cleavage
target 5' ACCGCUGACGUCCCAACCAGA 3'
:: ::::::::::::::::::
query 3' UGACGACUGCAGGGUUGGUCU 5'
query=novel_mir_40, target=gi|317711282|gb|HS723513.1|HS723513, score=1, range=265-285, strand=-1												cleavage
target 5' ACCGCUGACGUCCCAACCAGA 3'
:: ::::::::::::::::::
query 3' UGACGACUGCAGGGUUGGUCU 5'
query=novel_mir_40, target=gi|317777065|gb|HS789238.1|HS789238, score=1, range=142-162, strand=-1												cleavage
target 5' ACCGCUGACGUCCCAACCAGA 3'
:: ::::::::::::::::::
query 3' UGACGACUGCAGGGUUGGUCU 5'
query=novel_mir_40, target=gi|317777065|gb|HS789238.1|HS789238, score=1, range=292-312, strand=-1												cleavage
target 5' ACCGCUGACGUCCCAACCAGA 3'
:: ::::::::::::::::::
query 3' UGACGACUGCAGGGUUGGUCU 5'
query=novel_mir_40, target=gi|317729157|gb|HS741378.1|HS741378, score=1.5, range=248-268, strand=1												cleavage
target 5' AUUGCUGACGUCCCAAUCAGA 3'
:.::::::::::::::.::::
query 3' UGACGACUGCAGGGUUGGUCU 5'
query=novel_mir_40, target=gi|317738626|gb|HS750843.1|HS750843, score=1.5, range=248-268, strand=1												cleavage
target 5' AUUGCUGACGUCCCAAUCAGA 3'
:.::::::::::::::.::::
query 3' UGACGACUGCAGGGUUGGUCU 5'
query=novel_mir_40, target=gi|317699847|gb|HS712084.1|HS712084, score=1.5, range=250-270, strand=1												cleavage
target 5' AUUGCUGACGUCCCAAUCAGA 3'
:.::::::::::::::.::::
query 3' UGACGACUGCAGGGUUGGUCU 5'
query=novel_mir_40, target=gi|317717519|gb|HS728932.1|HS728932, score=1.5, range=42-62, strand=1												cleavage
target 5' UUUGCUGACGUCCCAACCAGA 3'
.:::::::::::::::::::
query 3' UGACGACUGCAGGGUUGGUCU 5'
query=novel_mir_40, target=gi|317685994|gb|HS699603.1|HS699603, score=1.5, range=143-163, strand=1												cleavage
target 5' UUUGCUGACGUCCCAACCAGA 3'
.:::::::::::::::::::
query 3' UGACGACUGCAGGGUUGGUCU 5'
query=novel_mir_40, target=gi|317716121|gb|HS728348.1|HS728348, score=1.5, range=50-70, strand=1												cleavage
target 5' UUUGCUGACGUCCCAACCAGA 3'
.:::::::::::::::::::
query 3' UGACGACUGCAGGGUUGGUCU 5'
query=novel_mir_40, target=gi|317619647|gb|HS632417.1|HS632417, score=1.5, range=39-59, strand=1												cleavage
target 5' UUUGCUGACGUCCCAACCAGA 3'
.:::::::::::::::::::
query 3' UGACGACUGCAGGGUUGGUCU 5'
query=novel_mir_40, target=gi|317960482|gb|HS966031.1|HS966031, score=1.5, range=48-68, strand=1												cleavage
target 5' UUUGCUGACGUCCCAACCAGA 3'
.:::::::::::::::::::
query 3' UGACGACUGCAGGGUUGGUCU 5'
query=novel_mir_40, target=gi|317876101|gb|HS888272.1|HS888272, score=1.5, range=43-63, strand=1												cleavage
target 5' UUUGCUGACGUCCCAACCAGA 3'
.:::::::::::::::::::
query 3' UGACGACUGCAGGGUUGGUCU 5'
query=novel_mir_40, target=gi|317606887|gb|HS618441.1|HS618441, score=1.5, range=113-133, strand=1												cleavage
target 5' UUUGCUGACGUCCCAACCAGA 3'
.:::::::::::::::::::
query 3' UGACGACUGCAGGGUUGGUCU 5'
query=novel_mir_40, target=gi|317615491|gb|HS626384.1|HS626384, score=1.5, range=83-103, strand=1												cleavage
target 5' UUUGCUGACGUCCCAACCAGA 3'
.:::::::::::::::::::
query 3' UGACGACUGCAGGGUUGGUCU 5'
query=novel_mir_40, target=gi|317773705|gb|HS785880.1|HS785880, score=1.5, range=329-349, strand=-1												cleavage
target 5' AUUGCUGACGUCCCAAUCAGA 3'
:.::::::::::::::.::::
query 3' UGACGACUGCAGGGUUGGUCU 5'
query=novel_mir_40, target=gi|317685267|gb|HS695806.1|HS695806, score=1.5, range=350-370, strand=-1												cleavage
target 5' AUUGCUGACGUCCCAAUCAGA 3'
:.::::::::::::::.::::
query 3' UGACGACUGCAGGGUUGGUCU 5'
query=novel_mir_40, target=gi|317853265|gb|HS865443.1|HS865443, score=1.5, range=350-370, strand=-1												cleavage
target 5' AUUGCUGACGUCCCAAUCAGA 3'
:.::::::::::::::.::::
query 3' UGACGACUGCAGGGUUGGUCU 5'
query=novel_mir_40, target=gi|317721338|gb|HS733526.1|HS733526, score=1.5, range=330-350, strand=-1												cleavage
target 5' AUUGCUGACGUCCCAAUCAGA 3'
:.::::::::::::::.::::
query 3' UGACGACUGCAGGGUUGGUCU 5'
query=novel_mir_40, target=gi|317687545|gb|HS699082.1|HS699082, score=1.5, range=329-349, strand=-1												cleavage
target 5' AUUGCUGACGUCCCAAUCAGA 3'
:.::::::::::::::.::::
query 3' UGACGACUGCAGGGUUGGUCU 5'
query=novel_mir_40, target=gi|317817780|gb|HS829951.1|HS829951, score=1.5, range=380-400, strand=-1												cleavage
target 5' AUUGCUGACGUCCCAAUCAGA 3'
:.::::::::::::::.::::
query 3' UGACGACUGCAGGGUUGGUCU 5'
query=novel_mir_40, target=gi|317731116|gb|HS743337.1|HS743337, score=1.5, range=380-400, strand=-1												cleavage
target 5' AUUGCUGACGUCCCAAUCAGA 3'
:.::::::::::::::.::::
query 3' UGACGACUGCAGGGUUGGUCU 5'
query=novel_mir_40, target=gi|317858880|gb|HS871051.1|HS871051, score=1.5, range=109-129, strand=-1												cleavage
target 5' UUUGCUGACGUCCCAACCAGA 3'
.:::::::::::::::::::
query 3' UGACGACUGCAGGGUUGGUCU 5'
query=novel_mir_40, target=gi|317938889|gb|HS950800.1|HS950800, score=1.5, range=81-101, strand=-1												cleavage
target 5' UUUGCUGACGUCCCAACCAGA 3'
.:::::::::::::::::::
query 3' UGACGACUGCAGGGUUGGUCU 5'
query=novel_mir_40, target=gi|317881167|gb|HS893338.1|HS893338, score=1.5, range=280-300, strand=-1												cleavage
target 5' UUUGCUGACGUCCCAACCAGA 3'
.:::::::::::::::::::
query 3' UGACGACUGCAGGGUUGGUCU 5'
query=novel_mir_40, target=gi|317664711|gb|HS676966.1|HS676966, score=1.5, range=241-261, strand=-1												cleavage
target 5' UUUGCUGACGUCCCAACCAGA 3'
.:::::::::::::::::::
query 3' UGACGACUGCAGGGUUGGUCU 5'
query=novel_mir_40, target=gi|317748069|gb|HS760284.1|HS760284, score=1.5, range=104-124, strand=-1												cleavage
target 5' UUUGCUGACGUCCCAACCAGA 3'
.:::::::::::::::::::
query 3' UGACGACUGCAGGGUUGGUCU 5'
query=novel_mir_40, target=gi|317777524|gb|HS789697.1|HS789697, score=1.5, range=105-125, strand=-1												cleavage
target 5' UUUGCUGACGUCCCAACCAGA 3'
.:::::::::::::::::::
query 3' UGACGACUGCAGGGUUGGUCU 5'
query=novel_mir_40, target=gi|317661039|gb|HS672528.1|HS672528, score=1.5, range=469-489, strand=-1												cleavage
target 5' UUUGCUGACGUCCCAACCAGA 3'
.:::::::::::::::::::
query 3' UGACGACUGCAGGGUUGGUCU 5'
query=novel_mir_40, target=gi|317620400|gb|HS633168.1|HS633168, score=1.5, range=116-136, strand=-1												cleavage
target 5' UUUGCUGACGUCCCAACCAGA 3'
.:::::::::::::::::::
query 3' UGACGACUGCAGGGUUGGUCU 5'
query=novel_mir_40, target=gi|317678781|gb|HS692068.1|HS692068, score=1.5, range=180-200, strand=-1												cleavage
target 5' UUUGCUGACGUCCCAACCAGA 3'
.:::::::::::::::::::
query 3' UGACGACUGCAGGGUUGGUCU 5'
query=novel_mir_40, target=gi|317756461|gb|HS769007.1|HS769007, score=1.5, range=181-201, strand=-1												cleavage
target 5' UUUGCUGACGUCCCAACCAGA 3'
.:::::::::::::::::::
query 3' UGACGACUGCAGGGUUGGUCU 5'
query=novel_mir_40, target=gi|317831516|gb|HS843609.1|HS843609, score=1.5, range=31-51, strand=-1												cleavage
target 5' UUUGCUGACGUCCCAACCAGA 3'
.:::::::::::::::::::
query 3' UGACGACUGCAGGGUUGGUCU 5'
query=novel_mir_40, target=gi|317912730|gb|HS924641.1|HS924641, score=1.5, range=280-300, strand=-1												cleavage
target 5' UUUGCUGACGUCCCAACCAGA 3'
.:::::::::::::::::::
query 3' UGACGACUGCAGGGUUGGUCU 5'
query=novel_mir_40, target=gi|317865239|gb|HS877410.1|HS877410, score=1.5, range=180-200, strand=-1												cleavage
target 5' UUUGCUGACGUCCCAACCAGA 3'
.:::::::::::::::::::
query 3' UGACGACUGCAGGGUUGGUCU 5'
query=novel_mir_40, target=gi|317834718|gb|HS847089.1|HS847089, score=1.5, range=34-54, strand=-1												cleavage
target 5' UUUGCUGACGUCCCAACCAGA 3'
.:::::::::::::::::::
query 3' UGACGACUGCAGGGUUGGUCU 5'
query=novel_mir_40, target=gi|317696846|gb|HS709528.1|HS709528, score=1.5, range=52-72, strand=-1												cleavage
target 5' UUUGCUGACGUCCCAACCAGA 3'
.:::::::::::::::::::
query 3' UGACGACUGCAGGGUUGGUCU 5'
query=novel_mir_40, target=gi|317607784|gb|HS619338.1|HS619338, score=1.5, range=96-116, strand=-1												cleavage
target 5' UUUGCUGACGUCCCAACCAGA 3'
.:::::::::::::::::::
query 3' UGACGACUGCAGGGUUGGUCU 5'
query=novel_mir_40, target=gi|317786251|gb|HS798422.1|HS798422, score=1.5, range=124-144, strand=-1												cleavage
target 5' UUUGCUGACGUCCCAACCAGA 3'
.:::::::::::::::::::
query 3' UGACGACUGCAGGGUUGGUCU 5'
query=novel_mir_40, target=gi|317721252|gb|HS733440.1|HS733440, score=1.5, range=34-54, strand=-1												cleavage
target 5' UUUGCUGACGUCCCAACCAGA 3'
.:::::::::::::::::::
query 3' UGACGACUGCAGGGUUGGUCU 5'
query=novel_mir_40, target=gi|317765317|gb|HS778314.1|HS778314, score=1.5, range=158-178, strand=-1												cleavage
target 5' UUUGCUGACGUCCCAACCAGA 3'
.:::::::::::::::::::
query 3' UGACGACUGCAGGGUUGGUCU 5'
query=novel_mir_40, target=gi|317708615|gb|HS720846.1|HS720846, score=1.5, range=158-178, strand=-1												cleavage
target 5' UUUGCUGACGUCCCAACCAGA 3'
.:::::::::::::::::::
query 3' UGACGACUGCAGGGUUGGUCU 5'
query=novel_mir_40, target=gi|317870203|gb|HS882374.1|HS882374, score=1.5, range=109-129, strand=-1												cleavage
target 5' UUUGCUGACGUCCCAACCAGA 3'
.:::::::::::::::::::
query 3' UGACGACUGCAGGGUUGGUCU 5'
query=novel_mir_40, target=gi|317787475|gb|HS799905.1|HS799905, score=1.5, range=107-127, strand=-1												cleavage
target 5' UUUGCUGACGUCCCAACCAGA 3'
.:::::::::::::::::::
query 3' UGACGACUGCAGGGUUGGUCU 5'
query=novel_mir_40, target=gi|317673441|gb|HS685692.1|HS685692, score=1.5, range=37-57, strand=-1												cleavage
target 5' UUUGCUGACGUCCCAACCAGA 3'
.:::::::::::::::::::
query 3' UGACGACUGCAGGGUUGGUCU 5'
query=novel_mir_40, target=gi|317644223|gb|HS656490.1|HS656490, score=1.5, range=37-57, strand=-1												cleavage
target 5' UUUGCUGACGUCCCAACCAGA 3'
.:::::::::::::::::::
query 3' UGACGACUGCAGGGUUGGUCU 5'
query=novel_mir_40, target=gi|317851366|gb|HS863537.1|HS863537, score=1.5, range=280-300, strand=-1												cleavage
target 5' UUUGCUGACGUCCCAACCAGA 3'
.:::::::::::::::::::
query 3' UGACGACUGCAGGGUUGGUCU 5'
query=novel_mir_40, target=gi|317828544|gb|HS840715.1|HS840715, score=1.5, range=37-57, strand=-1												cleavage
target 5' UUUGCUGACGUCCCAACCAGA 3'
.:::::::::::::::::::
query 3' UGACGACUGCAGGGUUGGUCU 5'
query=novel_mir_40, target=gi|317822390|gb|HS834561.1|HS834561, score=1.5, range=190-210, strand=-1												cleavage
target 5' UUUGCUGACGUCCCAACCAGA 3'
.:::::::::::::::::::
query 3' UGACGACUGCAGGGUUGGUCU 5'
query=novel_mir_40, target=gi|317701640|gb|HS712702.1|HS712702, score=1.5, range=37-57, strand=-1												cleavage
target 5' UUUGCUGACGUCCCAACCAGA 3'
.:::::::::::::::::::
query 3' UGACGACUGCAGGGUUGGUCU 5'
query=novel_mir_40, target=gi|317915361|gb|HS927272.1|HS927272, score=1.5, range=249-269, strand=-1												cleavage
target 5' UUUGCUGACGUCCCAACCAGA 3'
.:::::::::::::::::::
query 3' UGACGACUGCAGGGUUGGUCU 5'
query=novel_mir_40, target=gi|317884298|gb|HS896463.1|HS896463, score=1.5, range=249-269, strand=-1												cleavage
target 5' UUUGCUGACGUCCCAACCAGA 3'
.:::::::::::::::::::
query 3' UGACGACUGCAGGGUUGGUCU 5'
query=novel_mir_40, target=gi|317790907|gb|HS803078.1|HS803078, score=1.5, range=180-200, strand=-1												cleavage
target 5' UUUGCUGACGUCCCAACCAGA 3'
.:::::::::::::::::::
query 3' UGACGACUGCAGGGUUGGUCU 5'
query=novel_mir_40, target=gi|317659015|gb|HS670231.1|HS670231, score=1.5, range=37-57, strand=-1												cleavage
target 5' UUUGCUGACGUCCCAACCAGA 3'
.:::::::::::::::::::
query 3' UGACGACUGCAGGGUUGGUCU 5'
query=novel_mir_40, target=gi|317701306|gb|HS712368.1|HS712368, score=1.5, range=181-201, strand=-1												cleavage
target 5' UUUGCUGACGUCCCAACCAGA 3'
.:::::::::::::::::::
query 3' UGACGACUGCAGGGUUGGUCU 5'
query=novel_mir_40, target=gi|317931033|gb|HS942944.1|HS942944, score=1.5, range=166-186, strand=-1												cleavage
target 5' UUUGCUGACGUCCCAACCAGA 3'
.:::::::::::::::::::
query 3' UGACGACUGCAGGGUUGGUCU 5'
query=novel_mir_40, target=gi|317813880|gb|HS825892.1|HS825892, score=1.5, range=249-269, strand=-1												cleavage
target 5' UUUGCUGACGUCCCAACCAGA 3'
.:::::::::::::::::::
query 3' UGACGACUGCAGGGUUGGUCU 5'
query=novel_mir_40, target=gi|317900103|gb|HS912274.1|HS912274, score=1.5, range=280-300, strand=-1												cleavage
target 5' UUUGCUGACGUCCCAACCAGA 3'
.:::::::::::::::::::
query 3' UGACGACUGCAGGGUUGGUCU 5'
query=novel_mir_40, target=gi|317917716|gb|HS929695.1|HS929695, score=1.5, range=315-335, strand=-1												cleavage
target 5' UUUGCUGACGUCCCAACCAGA 3'
.:::::::::::::::::::
query 3' UGACGACUGCAGGGUUGGUCU 5'
query=novel_mir_40, target=gi|317923652|gb|HS935377.1|HS935377, score=1.5, range=157-177, strand=-1												cleavage
target 5' UUUGCUGACGUCCCAACCAGA 3'
.:::::::::::::::::::
query 3' UGACGACUGCAGGGUUGGUCU 5'
query=novel_mir_40, target=gi|317851201|gb|HS863372.1|HS863372, score=1.5, range=332-352, strand=-1												cleavage
target 5' UUUGCUGACGUCCCAACCAGA 3'
.:::::::::::::::::::
query 3' UGACGACUGCAGGGUUGGUCU 5'
query=novel_mir_40, target=gi|317844214|gb|HS855663.1|HS855663, score=1.5, range=314-334, strand=-1												cleavage
target 5' UUUGCUGACGUCCCAACCAGA 3'
.:::::::::::::::::::
query 3' UGACGACUGCAGGGUUGGUCU 5'
query=novel_mir_40, target=gi|317860166|gb|HS872663.1|HS872663, score=1.5, range=257-277, strand=-1												cleavage
target 5' UUUGCUGACGUCCCAACCAGA 3'
.:::::::::::::::::::
query 3' UGACGACUGCAGGGUUGGUCU 5'
query=novel_mir_40, target=gi|317947924|gb|HS959835.1|HS959835, score=1.5, range=334-354, strand=-1												cleavage
target 5' UUUGCUGACGUCCCAACCAGA 3'
.:::::::::::::::::::
query 3' UGACGACUGCAGGGUUGGUCU 5'
query=novel_mir_40, target=gi|317880514|gb|HS892685.1|HS892685, score=1.5, range=249-269, strand=-1												cleavage
target 5' UUUGCUGACGUCCCAACCAGA 3'
.:::::::::::::::::::
query 3' UGACGACUGCAGGGUUGGUCU 5'
query=novel_mir_40, target=gi|317811707|gb|HS824083.1|HS824083, score=1.5, range=226-246, strand=-1												cleavage
target 5' UUUGCUGACGUCCCAACCAGA 3'
.:::::::::::::::::::
query 3' UGACGACUGCAGGGUUGGUCU 5'
query=novel_mir_40, target=gi|317885024|gb|HS897189.1|HS897189, score=1.5, range=227-247, strand=-1												cleavage
target 5' UUUGCUGACGUCCCAACCAGA 3'
.:::::::::::::::::::
query 3' UGACGACUGCAGGGUUGGUCU 5'
query=novel_mir_40, target=gi|317886018|gb|HS898189.1|HS898189, score=1.5, range=227-247, strand=-1												cleavage
target 5' UUUGCUGACGUCCCAACCAGA 3'
.:::::::::::::::::::
query 3' UGACGACUGCAGGGUUGGUCU 5'
query=novel_mir_40, target=gi|317785576|gb|HS797747.1|HS797747, score=1.5, range=6-26, strand=-1												cleavage
target 5' UUUGCUGACGUCCCAACCAGA 3'
.:::::::::::::::::::
query 3' UGACGACUGCAGGGUUGGUCU 5'
query=novel_mir_40, target=gi|317936428|gb|HS948339.1|HS948339, score=1.5, range=280-300, strand=-1												cleavage
target 5' UUUGCUGACGUCCCAACCAGA 3'
.:::::::::::::::::::
query 3' UGACGACUGCAGGGUUGGUCU 5'
query=novel_mir_40, target=gi|317903571|gb|HS915742.1|HS915742, score=1.5, range=280-300, strand=-1												cleavage
target 5' UUUGCUGACGUCCCAACCAGA 3'
.:::::::::::::::::::
query 3' UGACGACUGCAGGGUUGGUCU 5'
query=novel_mir_40, target=gi|317912558|gb|HS924469.1|HS924469, score=1.5, range=276-296, strand=-1												cleavage
target 5' UUUGCUGACGUCCCAACCAGA 3'
.:::::::::::::::::::
query 3' UGACGACUGCAGGGUUGGUCU 5'
query=novel_mir_40, target=gi|317718255|gb|HS729666.1|HS729666, score=1.5, range=83-103, strand=-1												cleavage
target 5' UUUGCUGACGUCCCAACCAGA 3'
.:::::::::::::::::::
query 3' UGACGACUGCAGGGUUGGUCU 5'
query=novel_mir_40, target=gi|317890505|gb|HS902676.1|HS902676, score=1.5, range=173-193, strand=-1												cleavage
target 5' UUUGCUGACGUCCCAACCAGA 3'
.:::::::::::::::::::
query 3' UGACGACUGCAGGGUUGGUCU 5'
query=novel_mir_40, target=gi|317895733|gb|HS907904.1|HS907904, score=1.5, range=106-126, strand=-1												cleavage
target 5' UUUGCUGACGUCCCAACCAGA 3'
.:::::::::::::::::::
query 3' UGACGACUGCAGGGUUGGUCU 5'
query=novel_mir_40, target=gi|317825622|gb|HS838177.1|HS838177, score=1.5, range=38-58, strand=-1												cleavage
target 5' UUUGCUGACGUCCCAACCAGA 3'
.:::::::::::::::::::
query 3' UGACGACUGCAGGGUUGGUCU 5'
query=novel_mir_40, target=gi|317921307|gb|HS933218.1|HS933218, score=1.5, range=322-342, strand=-1												cleavage
target 5' ACUGCUGGCGUCCCAACCGGA 3'
:::::::.::::::::::.::
query 3' UGACGACUGCAGGGUUGGUCU 5'
query=novel_mir_40, target=gi|317665358|gb|HS677992.1|HS677992, score=1.5, range=33-53, strand=-1												cleavage
target 5' GCCGCUGACGUCCCAACCAGA 3'
.: ::::::::::::::::::
query 3' UGACGACUGCAGGGUUGGUCU 5'
query=novel_mir_40, target=gi|317895006|gb|HS907177.1|HS907177, score=2, range=88-108, strand=1												cleavage
target 5' ACUGCUGACGUCCCAAUUAGA 3'
::::::::::::::::..:::
query 3' UGACGACUGCAGGGUUGGUCU 5'
query=novel_mir_40, target=gi|317927204|gb|HS939169.1|HS939169, score=2, range=40-61, strand=1												translational inhibition
target 5' ACUGCUGACGUCCCCAACCAGA 3'
::::::::::: ::::::::::
query 3' UGACGACUGCA-GGGUUGGUCU 5'
query=novel_mir_40, target=gi|317673320|gb|HS685571.1|HS685571, score=2, range=54-74, strand=1												cleavage
target 5' ACUGCUGACGUCCCAACGAGA 3'
::::::::::::::::: :::
query 3' UGACGACUGCAGGGUUGGUCU 5'
query=novel_mir_40, target=gi|317747849|gb|HS759389.1|HS759389, score=2, range=112-132, strand=1												cleavage
target 5' ACUGCUGACGUCCCAACGAGA 3'
::::::::::::::::: :::
query 3' UGACGACUGCAGGGUUGGUCU 5'
query=novel_mir_40, target=gi|317932100|gb|HS944011.1|HS944011, score=2, range=296-317, strand=1												cleavage
target 5' ACUGCUCACCGUCCCAACCAGA 3'
:::::: : :::::::::::::
query 3' UGACGACU-GCAGGGUUGGUCU 5'
query=novel_mir_40, target=gi|317670290|gb|HS681328.1|HS681328, score=2, range=175-195, strand=1												cleavage
target 5' ACUGCUAACGUCCCAAUCAGA 3'
:::::: :::::::::.::::
query 3' UGACGACUGCAGGGUUGGUCU 5'
query=novel_mir_40, target=gi|317699847|gb|HS712084.1|HS712084, score=2, range=176-196, strand=1												cleavage
target 5' ACUGCUAACGUCCCAAUCAGA 3'
:::::: :::::::::.::::
query 3' UGACGACUGCAGGGUUGGUCU 5'
query=novel_mir_40, target=gi|317738626|gb|HS750843.1|HS750843, score=2, range=173-193, strand=1												cleavage
target 5' ACUGCUAACGUCCCAAUCAGA 3'
:::::: :::::::::.::::
query 3' UGACGACUGCAGGGUUGGUCU 5'
query=novel_mir_40, target=gi|317729157|gb|HS741378.1|HS741378, score=2, range=173-193, strand=1												cleavage
target 5' ACUGCUAACGUCCCAAUCAGA 3'
:::::: :::::::::.::::
query 3' UGACGACUGCAGGGUUGGUCU 5'
query=novel_mir_40, target=gi|317848036|gb|HS860207.1|HS860207, score=2, range=286-306, strand=-1												cleavage
target 5' ACUGCUGACGUCCCAAUUAGA 3'
::::::::::::::::..:::
query 3' UGACGACUGCAGGGUUGGUCU 5'
query=novel_mir_40, target=gi|317652202|gb|HS664022.1|HS664022, score=2, range=264-284, strand=-1												cleavage
target 5' ACUGCUGACGUCCCAAUUAGA 3'
::::::::::::::::..:::
query 3' UGACGACUGCAGGGUUGGUCU 5'
query=novel_mir_40, target=gi|317926368|gb|HS938279.1|HS938279, score=2, range=267-287, strand=-1												cleavage
target 5' ACUGCUGACGUCCCAAUUAGA 3'
::::::::::::::::..:::
query 3' UGACGACUGCAGGGUUGGUCU 5'
query=novel_mir_40, target=gi|317694761|gb|HS707000.1|HS707000, score=2, range=279-299, strand=-1												cleavage
target 5' ACUGCUGACGUCCCAAUUAGA 3'
::::::::::::::::..:::
query 3' UGACGACUGCAGGGUUGGUCU 5'
query=novel_mir_40, target=gi|317763707|gb|HS775904.1|HS775904, score=2, range=279-299, strand=-1												cleavage
target 5' ACUGCUGACGUCCCAAUUAGA 3'
::::::::::::::::..:::
query 3' UGACGACUGCAGGGUUGGUCU 5'
query=novel_mir_40, target=gi|317879688|gb|HS891864.1|HS891864, score=2, range=269-289, strand=-1												cleavage
target 5' ACUGCUGACGUCCCAAUUAGA 3'
::::::::::::::::..:::
query 3' UGACGACUGCAGGGUUGGUCU 5'
query=novel_mir_40, target=gi|317744851|gb|HS756449.1|HS756449, score=2, range=218-238, strand=-1												cleavage
target 5' ACUGCUGACGUCCCAAUUAGA 3'
::::::::::::::::..:::
query 3' UGACGACUGCAGGGUUGGUCU 5'
query=novel_mir_40, target=gi|317637984|gb|HS650259.1|HS650259, score=2, range=173-193, strand=-1												cleavage
target 5' ACUGCUGACGUCCCAAUUAGA 3'
::::::::::::::::..:::
query 3' UGACGACUGCAGGGUUGGUCU 5'
query=novel_mir_40, target=gi|317741542|gb|HS753759.1|HS753759, score=2, range=227-247, strand=-1												cleavage
target 5' ACUGCUGACGUCCCAAUUAGA 3'
::::::::::::::::..:::
query 3' UGACGACUGCAGGGUUGGUCU 5'
query=novel_mir_40, target=gi|317706314|gb|HS718545.1|HS718545, score=2, range=227-247, strand=-1												cleavage
target 5' ACUGCUGACGUCCCAAUUAGA 3'
::::::::::::::::..:::
query 3' UGACGACUGCAGGGUUGGUCU 5'
query=novel_mir_40, target=gi|317845633|gb|HS857804.1|HS857804, score=2, range=258-278, strand=-1												cleavage
target 5' ACUGCUGACGUCCCAAUUAGA 3'
::::::::::::::::..:::
query 3' UGACGACUGCAGGGUUGGUCU 5'
query=novel_mir_40, target=gi|317918029|gb|HS930008.1|HS930008, score=2, range=269-289, strand=-1												cleavage
target 5' ACUGCUGACGUCCCAAUUAGA 3'
::::::::::::::::..:::
query 3' UGACGACUGCAGGGUUGGUCU 5'
query=novel_mir_40, target=gi|317604742|gb|HS615519.1|HS615519, score=2, range=154-174, strand=-1												cleavage
target 5' ACUGCUGACGUCCCAAUUAGA 3'
::::::::::::::::..:::
query 3' UGACGACUGCAGGGUUGGUCU 5'
query=novel_mir_40, target=gi|317831624|gb|HS843717.1|HS843717, score=2, range=164-184, strand=-1												cleavage
target 5' ACUGCUGACGUCCCAAUUAGA 3'
::::::::::::::::..:::
query 3' UGACGACUGCAGGGUUGGUCU 5'
query=novel_mir_40, target=gi|317893284|gb|HS905455.1|HS905455, score=2, range=147-167, strand=-1												cleavage
target 5' ACUGCUGACGUCCCAAUUAGA 3'
::::::::::::::::..:::
query 3' UGACGACUGCAGGGUUGGUCU 5'
query=novel_mir_40, target=gi|317604712|gb|HS615489.1|HS615489, score=2, range=105-125, strand=-1												cleavage
target 5' ACUGCUGACGUCCCAAUUAGA 3'
::::::::::::::::..:::
query 3' UGACGACUGCAGGGUUGGUCU 5'
query=novel_mir_40, target=gi|317816083|gb|HS828254.1|HS828254, score=2, range=96-116, strand=-1												cleavage
target 5' ACUGCUGACGUCCCAAUUAGA 3'
::::::::::::::::..:::
query 3' UGACGACUGCAGGGUUGGUCU 5'
query=novel_mir_40, target=gi|317593950|gb|HS606261.1|HS606261, score=2, range=105-125, strand=-1												cleavage
target 5' ACUGCUGACGUCCCAAUUAGA 3'
::::::::::::::::..:::
query 3' UGACGACUGCAGGGUUGGUCU 5'
query=novel_mir_40, target=gi|317641497|gb|HS653405.1|HS653405, score=2, range=103-123, strand=-1												cleavage
target 5' ACUGCUGACGUCCCAAUUAGA 3'
::::::::::::::::..:::
query 3' UGACGACUGCAGGGUUGGUCU 5'
query=novel_mir_40, target=gi|317635593|gb|HS647389.1|HS647389, score=2, range=94-114, strand=-1												cleavage
target 5' ACUGCUGACGUCCCAAUUAGA 3'
::::::::::::::::..:::
query 3' UGACGACUGCAGGGUUGGUCU 5'
query=novel_mir_40, target=gi|317838067|gb|HS850238.1|HS850238, score=2, range=136-156, strand=-1												cleavage
target 5' ACUGCUGACGUCCCAAUUAGA 3'
::::::::::::::::..:::
query 3' UGACGACUGCAGGGUUGGUCU 5'
query=novel_mir_40, target=gi|317939191|gb|HS951102.1|HS951102, score=2, range=136-156, strand=-1												cleavage
target 5' ACUGCUGACGUCCCAAUUAGA 3'
::::::::::::::::..:::
query 3' UGACGACUGCAGGGUUGGUCU 5'
query=novel_mir_40, target=gi|317720414|gb|HS732602.1|HS732602, score=2, range=40-60, strand=-1												cleavage
target 5' ACUGCUGACGUCCCAAUUAGA 3'
::::::::::::::::..:::
query 3' UGACGACUGCAGGGUUGGUCU 5'
query=novel_mir_40, target=gi|317947483|gb|HS959394.1|HS959394, score=2, range=226-246, strand=-1												cleavage
target 5' ACUGCUGACGUCCCAAUUAGA 3'
::::::::::::::::..:::
query 3' UGACGACUGCAGGGUUGGUCU 5'
query=novel_mir_40, target=gi|317578658|gb|HS594436.1|HS594436, score=2, range=10-30, strand=-1												cleavage
target 5' ACUGCUGACGUCCCAAUUAGA 3'
::::::::::::::::..:::
query 3' UGACGACUGCAGGGUUGGUCU 5'
query=novel_mir_40, target=gi|317970940|gb|HS968795.1|HS968795, score=2, range=134-154, strand=-1												cleavage
target 5' ACUGCUGACGUCCCAAUUAGA 3'
::::::::::::::::..:::
query 3' UGACGACUGCAGGGUUGGUCU 5'
query=novel_mir_40, target=gi|317938863|gb|HS950774.1|HS950774, score=2, range=111-131, strand=-1												cleavage
target 5' ACUGCUGACGUCCCAAUUAGA 3'
::::::::::::::::..:::
query 3' UGACGACUGCAGGGUUGGUCU 5'
query=novel_mir_40, target=gi|317590638|gb|HS601826.1|HS601826, score=2, range=10-30, strand=-1												cleavage
target 5' ACUGCUGACGUCCCAAUUAGA 3'
::::::::::::::::..:::
query 3' UGACGACUGCAGGGUUGGUCU 5'
query=novel_mir_40, target=gi|317853827|gb|HS866005.1|HS866005, score=2, range=103-123, strand=-1												cleavage
target 5' ACUGCUGACGUCCCAACGAGA 3'
::::::::::::::::: :::
query 3' UGACGACUGCAGGGUUGGUCU 5'
query=novel_mir_40, target=gi|317921471|gb|HS933382.1|HS933382, score=2, range=24-44, strand=-1												translational inhibition
target 5' ACUGCUGACGCCCCAACCAGA 3'
:::::::::: ::::::::::
query 3' UGACGACUGCAGGGUUGGUCU 5'
query=novel_mir_40, target=gi|317728029|gb|HS740250.1|HS740250, score=2, range=103-123, strand=-1												cleavage
target 5' ACUGCUGACGUCCCAACGAGA 3'
::::::::::::::::: :::
query 3' UGACGACUGCAGGGUUGGUCU 5'
query=novel_mir_40, target=gi|317804660|gb|HS816831.1|HS816831, score=2, range=216-236, strand=-1												cleavage
target 5' ACUGCUGACGUCCCAACGAGA 3'
::::::::::::::::: :::
query 3' UGACGACUGCAGGGUUGGUCU 5'
query=novel_mir_40, target=gi|317827123|gb|HS839294.1|HS839294, score=2, range=39-59, strand=-1												cleavage
target 5' ACUGCUGACGUCCCAACGAGA 3'
::::::::::::::::: :::
query 3' UGACGACUGCAGGGUUGGUCU 5'
query=novel_mir_40, target=gi|317736533|gb|HS748752.1|HS748752, score=2, range=102-122, strand=-1												cleavage
target 5' ACUGCUGACGUCCCAACGAGA 3'
::::::::::::::::: :::
query 3' UGACGACUGCAGGGUUGGUCU 5'
query=novel_mir_40, target=gi|317832203|gb|HS844374.1|HS844374, score=2, range=42-62, strand=-1												cleavage
target 5' ACUGCUGACGUCCCAACGAGA 3'
::::::::::::::::: :::
query 3' UGACGACUGCAGGGUUGGUCU 5'
query=novel_mir_40, target=gi|317588016|gb|HS599659.1|HS599659, score=2, range=4-24, strand=-1												cleavage
target 5' ACUGCUGACGUCCCAACGAGA 3'
::::::::::::::::: :::
query 3' UGACGACUGCAGGGUUGGUCU 5'
query=novel_mir_40, target=gi|317605882|gb|HS617438.1|HS617438, score=2, range=7-27, strand=-1												cleavage
target 5' ACUGCUGACGUCCCAACGAGA 3'
::::::::::::::::: :::
query 3' UGACGACUGCAGGGUUGGUCU 5'
query=novel_mir_40, target=gi|318021424|gb|HS967791.1|HS967791, score=2, range=164-184, strand=-1												cleavage
target 5' ACUGCUGACGUCCCAACAAGA 3'
::::::::::::::::: :::
query 3' UGACGACUGCAGGGUUGGUCU 5'
query=novel_mir_40, target=gi|317929860|gb|HS941771.1|HS941771, score=2, range=45-65, strand=-1												cleavage
target 5' ACUGCUGACAUCCCAACCAGA 3'
::::::::: :::::::::::
query 3' UGACGACUGCAGGGUUGGUCU 5'
query=novel_mir_40, target=gi|317705969|gb|HS718200.1|HS718200, score=2, range=84-104, strand=-1												cleavage
target 5' ACUGCUGACAUCCCAACCAGA 3'
::::::::: :::::::::::
query 3' UGACGACUGCAGGGUUGGUCU 5'
query=novel_mir_40, target=gi|317627981|gb|HS640645.1|HS640645, score=2, range=37-57, strand=-1												cleavage
target 5' ACUGCUGACGUCCCAAGCAGA 3'
:::::::::::::::: ::::
query 3' UGACGACUGCAGGGUUGGUCU 5'
query=novel_mir_40, target=gi|317878671|gb|HS890842.1|HS890842, score=2, range=154-174, strand=-1												cleavage
target 5' ACUGCUGACGUCCCAAGCAGA 3'
:::::::::::::::: ::::
query 3' UGACGACUGCAGGGUUGGUCU 5'
query=novel_mir_40, target=gi|317980675|gb|HS972190.1|HS972190, score=2, range=150-170, strand=-1												cleavage
target 5' ACUGCUGACGUCCCAACGAGA 3'
::::::::::::::::: :::
query 3' UGACGACUGCAGGGUUGGUCU 5'
query=novel_mir_40, target=gi|317900202|gb|HS912373.1|HS912373, score=2, range=241-261, strand=-1												cleavage
target 5' ACUGCUGACGUCCCAACGAGA 3'
::::::::::::::::: :::
query 3' UGACGACUGCAGGGUUGGUCU 5'
query=novel_mir_40, target=gi|318020835|gb|HS967658.1|HS967658, score=2, range=233-253, strand=-1												cleavage
target 5' ACUGCUGACGUCCCAACGAGA 3'
::::::::::::::::: :::
query 3' UGACGACUGCAGGGUUGGUCU 5'
query=novel_mir_40, target=gi|317851255|gb|HS863426.1|HS863426, score=2, range=230-250, strand=-1												cleavage
target 5' ACUGCUGACGUCCCAACGAGA 3'
::::::::::::::::: :::
query 3' UGACGACUGCAGGGUUGGUCU 5'
query=novel_mir_40, target=gi|317937304|gb|HS949215.1|HS949215, score=2, range=240-260, strand=-1												cleavage
target 5' ACUGCUGACGUCCCAACGAGA 3'
::::::::::::::::: :::
query 3' UGACGACUGCAGGGUUGGUCU 5'
query=novel_mir_40, target=gi|317983230|gb|HS972886.1|HS972886, score=2, range=240-260, strand=-1												cleavage
target 5' ACUGCUGACGUCCCAACGAGA 3'
::::::::::::::::: :::
query 3' UGACGACUGCAGGGUUGGUCU 5'
query=novel_mir_40, target=gi|317902171|gb|HS914342.1|HS914342, score=2, range=240-260, strand=-1												cleavage
target 5' ACUGCUGACGUCCCAACGAGA 3'
::::::::::::::::: :::
query 3' UGACGACUGCAGGGUUGGUCU 5'
query=novel_mir_40, target=gi|317878776|gb|HS890947.1|HS890947, score=2, range=241-261, strand=-1												cleavage
target 5' ACUGCUGACGUCCCAACGAGA 3'
::::::::::::::::: :::
query 3' UGACGACUGCAGGGUUGGUCU 5'
query=novel_mir_40, target=gi|317856995|gb|HS869166.1|HS869166, score=2, range=182-202, strand=-1												cleavage
target 5' UUUGCUGACGUCCCAACCAGG 3'
.::::::::::::::::::.
query 3' UGACGACUGCAGGGUUGGUCU 5'
query=novel_mir_40, target=gi|317994608|gb|HS966939.1|HS966939, score=2, range=230-250, strand=-1												cleavage
target 5' ACUGCUGACGUCCCAACGAGA 3'
::::::::::::::::: :::
query 3' UGACGACUGCAGGGUUGGUCU 5'
query=novel_mir_40, target=gi|317845357|gb|HS857528.1|HS857528, score=2, range=180-200, strand=-1												cleavage
target 5' ACUGCUGACGUCCCAACGAGA 3'
::::::::::::::::: :::
query 3' UGACGACUGCAGGGUUGGUCU 5'
query=novel_mir_40, target=gi|317790752|gb|HS802923.1|HS802923, score=2, range=310-330, strand=-1												cleavage
target 5' ACUGCUGACGUCCCAACGAGA 3'
::::::::::::::::: :::
query 3' UGACGACUGCAGGGUUGGUCU 5'
query=novel_mir_40, target=gi|317878969|gb|HS891145.1|HS891145, score=2, range=230-250, strand=-1												cleavage
target 5' ACUGCUGACGUCCCAACGAGA 3'
::::::::::::::::: :::
query 3' UGACGACUGCAGGGUUGGUCU 5'
query=novel_mir_40, target=gi|317844097|gb|HS856677.1|HS856677, score=2, range=240-260, strand=-1												cleavage
target 5' ACUGCUGACGUCCCAACGAGA 3'
::::::::::::::::: :::
query 3' UGACGACUGCAGGGUUGGUCU 5'
query=novel_mir_40, target=gi|317910554|gb|HS922465.1|HS922465, score=2, range=377-397, strand=-1												cleavage
target 5' ACUGCUGACGUCCCAACGAGA 3'
::::::::::::::::: :::
query 3' UGACGACUGCAGGGUUGGUCU 5'
query=novel_mir_40, target=gi|317798567|gb|HS810094.1|HS810094, score=2, range=171-191, strand=-1												cleavage
target 5' ACUGCUGACGUCCCAACGAGA 3'
::::::::::::::::: :::
query 3' UGACGACUGCAGGGUUGGUCU 5'
query=novel_mir_40, target=gi|317791183|gb|HS803354.1|HS803354, score=2, range=179-199, strand=-1												cleavage
target 5' ACUGCUGACGUCCCAACGAGA 3'
::::::::::::::::: :::
query 3' UGACGACUGCAGGGUUGGUCU 5'
query=novel_mir_40, target=gi|317823789|gb|HS835960.1|HS835960, score=2, range=198-218, strand=-1												cleavage
target 5' ACUGCUGACGUCCCAACGAGA 3'
::::::::::::::::: :::
query 3' UGACGACUGCAGGGUUGGUCU 5'
query=novel_mir_40, target=gi|317863326|gb|HS875144.1|HS875144, score=2, range=240-260, strand=-1												cleavage
target 5' ACUGCUGACGUCCCAACGAGA 3'
::::::::::::::::: :::
query 3' UGACGACUGCAGGGUUGGUCU 5'
query=novel_mir_40, target=gi|317842241|gb|HS854412.1|HS854412, score=2, range=184-204, strand=-1												cleavage
target 5' ACUGCUGACGUCCCAACGAGA 3'
::::::::::::::::: :::
query 3' UGACGACUGCAGGGUUGGUCU 5'
query=novel_mir_40, target=gi|317870804|gb|HS882975.1|HS882975, score=2, range=199-219, strand=-1												cleavage
target 5' ACUGCUGACGUCCCAACGAGA 3'
::::::::::::::::: :::
query 3' UGACGACUGCAGGGUUGGUCU 5'
query=novel_mir_40, target=gi|317699877|gb|HS712114.1|HS712114, score=2, range=126-146, strand=-1												cleavage
target 5' ACUGCUGACGUCCCAACGAGA 3'
::::::::::::::::: :::
query 3' UGACGACUGCAGGGUUGGUCU 5'
query=novel_mir_40, target=gi|317861276|gb|HS873447.1|HS873447, score=2, range=181-201, strand=-1												cleavage
target 5' ACUGCUGACGUCCCAACGAGA 3'
::::::::::::::::: :::
query 3' UGACGACUGCAGGGUUGGUCU 5'
query=novel_mir_40, target=gi|317707512|gb|HS719209.1|HS719209, score=2, range=182-202, strand=-1												cleavage
target 5' ACUGCUGACGUCCCAACGAGA 3'
::::::::::::::::: :::
query 3' UGACGACUGCAGGGUUGGUCU 5'
query=novel_mir_40, target=gi|317844172|gb|HS856752.1|HS856752, score=2, range=255-275, strand=-1												cleavage
target 5' ACUGCUGACGUCCCAACGAGA 3'
::::::::::::::::: :::
query 3' UGACGACUGCAGGGUUGGUCU 5'
query=novel_mir_40, target=gi|317837112|gb|HS849663.1|HS849663, score=2, range=256-276, strand=-1												cleavage
target 5' ACUGCUGACGUCCCAACGAGA 3'
::::::::::::::::: :::
query 3' UGACGACUGCAGGGUUGGUCU 5'
query=novel_mir_40, target=gi|317938371|gb|HS950282.1|HS950282, score=2, range=240-260, strand=-1												cleavage
target 5' ACUGCUGACGUCCCAACGAGA 3'
::::::::::::::::: :::
query 3' UGACGACUGCAGGGUUGGUCU 5'
query=novel_mir_40, target=gi|317741935|gb|HS754328.1|HS754328, score=2, range=184-204, strand=-1												cleavage
target 5' ACUGCUGACGUCCCAACGAGA 3'
::::::::::::::::: :::
query 3' UGACGACUGCAGGGUUGGUCU 5'
query=novel_mir_40, target=gi|317871420|gb|HS883591.1|HS883591, score=2, range=406-426, strand=-1												cleavage
target 5' ACUGCUGACGUCCCAACGAGA 3'
::::::::::::::::: :::
query 3' UGACGACUGCAGGGUUGGUCU 5'
query=novel_mir_40, target=gi|317823893|gb|HS836303.1|HS836303, score=2, range=42-62, strand=-1												cleavage
target 5' ACUGCUGACGUCCCAAGCAGA 3'
:::::::::::::::: ::::
query 3' UGACGACUGCAGGGUUGGUCU 5'
query=novel_mir_40, target=gi|317905801|gb|HS917803.1|HS917803, score=2, range=213-233, strand=-1												cleavage
target 5' ACUGCUGACGUCCCAACGAGA 3'
::::::::::::::::: :::
query 3' UGACGACUGCAGGGUUGGUCU 5'
query=novel_mir_40, target=gi|317728530|gb|HS740751.1|HS740751, score=2, range=181-201, strand=-1												cleavage
target 5' ACUGCUGACGUCCCAACGAGA 3'
::::::::::::::::: :::
query 3' UGACGACUGCAGGGUUGGUCU 5'
query=novel_mir_40, target=gi|317771554|gb|HS783733.1|HS783733, score=2, range=179-199, strand=-1												cleavage
target 5' ACUGCUGACGUCCCAACGAGA 3'
::::::::::::::::: :::
query 3' UGACGACUGCAGGGUUGGUCU 5'
query=novel_mir_40, target=gi|317627667|gb|HS640333.1|HS640333, score=2, range=97-117, strand=-1												cleavage
target 5' ACUGCUGACGUCCCAACGAGA 3'
::::::::::::::::: :::
query 3' UGACGACUGCAGGGUUGGUCU 5'
query=novel_mir_40, target=gi|317613003|gb|HS623020.1|HS623020, score=2, range=109-129, strand=-1												cleavage
target 5' ACUGCUGACGUCCCAACGAGA 3'
::::::::::::::::: :::
query 3' UGACGACUGCAGGGUUGGUCU 5'
query=novel_mir_40, target=gi|317872606|gb|HS884777.1|HS884777, score=2, range=180-200, strand=-1												cleavage
target 5' ACUGCUGACGUCCCAACGAGA 3'
::::::::::::::::: :::
query 3' UGACGACUGCAGGGUUGGUCU 5'
query=novel_mir_40, target=gi|317750567|gb|HS763069.1|HS763069, score=2, range=409-429, strand=-1												cleavage
target 5' ACUGCUGACGUCCCAACGAGA 3'
::::::::::::::::: :::
query 3' UGACGACUGCAGGGUUGGUCU 5'
query=novel_mir_40, target=gi|317774278|gb|HS786453.1|HS786453, score=2, range=260-280, strand=-1												cleavage
target 5' ACUGCUGACGUCCCAACGAGA 3'
::::::::::::::::: :::
query 3' UGACGACUGCAGGGUUGGUCU 5'
query=novel_mir_40, target=gi|317775648|gb|HS787821.1|HS787821, score=2, range=249-269, strand=-1												cleavage
target 5' ACUGCUGACGUCCCAACGAGA 3'
::::::::::::::::: :::
query 3' UGACGACUGCAGGGUUGGUCU 5'
query=novel_mir_40, target=gi|317631673|gb|HS642897.1|HS642897, score=2, range=123-143, strand=-1												cleavage
target 5' ACUGCUGACGUCCCAACGAGA 3'
::::::::::::::::: :::
query 3' UGACGACUGCAGGGUUGGUCU 5'
query=novel_mir_40, target=gi|317715743|gb|HS727970.1|HS727970, score=2, range=235-255, strand=-1												cleavage
target 5' ACUGCUGACGUCCCAACGAGA 3'
::::::::::::::::: :::
query 3' UGACGACUGCAGGGUUGGUCU 5'
query=novel_mir_40, target=gi|317720408|gb|HS732596.1|HS732596, score=2, range=123-143, strand=-1												cleavage
target 5' ACUGCUGACGUCCCAACGAGA 3'
::::::::::::::::: :::
query 3' UGACGACUGCAGGGUUGGUCU 5'
query=novel_mir_40, target=gi|317878856|gb|HS891027.1|HS891027, score=2, range=265-285, strand=-1												cleavage
target 5' ACUGCUGACGUCCCAACGAGA 3'
::::::::::::::::: :::
query 3' UGACGACUGCAGGGUUGGUCU 5'
query=novel_mir_40, target=gi|317841236|gb|HS853407.1|HS853407, score=2, range=251-271, strand=-1												cleavage
target 5' ACUGCUGACGUCCCAACGAGA 3'
::::::::::::::::: :::
query 3' UGACGACUGCAGGGUUGGUCU 5'
query=novel_mir_40, target=gi|317836726|gb|HS849277.1|HS849277, score=2, range=435-455, strand=-1												cleavage
target 5' ACUGCUGACGUCCCAACGAGA 3'
::::::::::::::::: :::
query 3' UGACGACUGCAGGGUUGGUCU 5'
query=novel_mir_40, target=gi|317756978|gb|HS769524.1|HS769524, score=2, range=334-354, strand=-1												cleavage
target 5' ACUGCUGACGUCCCAACGAGA 3'
::::::::::::::::: :::
query 3' UGACGACUGCAGGGUUGGUCU 5'
query=novel_mir_40, target=gi|317795291|gb|HS807462.1|HS807462, score=2, range=260-280, strand=-1												cleavage
target 5' ACUGCUGACGUCCCAACGAGA 3'
::::::::::::::::: :::
query 3' UGACGACUGCAGGGUUGGUCU 5'
query=novel_mir_40, target=gi|317815896|gb|HS828067.1|HS828067, score=2, range=241-261, strand=-1												cleavage
target 5' ACUGCUGACGUCCCAACGAGA 3'
::::::::::::::::: :::
query 3' UGACGACUGCAGGGUUGGUCU 5'
query=novel_mir_40, target=gi|317629258|gb|HS639234.1|HS639234, score=2, range=22-42, strand=-1												cleavage
target 5' ACUGCUGACAUCCCAACCAGA 3'
::::::::: :::::::::::
query 3' UGACGACUGCAGGGUUGGUCU 5'
query=novel_mir_40, target=gi|317825062|gb|HS836856.1|HS836856, score=2, range=445-465, strand=-1												cleavage
target 5' ACUGCUGACGUCCCAACGAGA 3'
::::::::::::::::: :::
query 3' UGACGACUGCAGGGUUGGUCU 5'
query=novel_mir_40, target=gi|317793120|gb|HS805430.1|HS805430, score=2, range=373-393, strand=-1												cleavage
target 5' ACUGCUGACGUCCCAACGAGA 3'
::::::::::::::::: :::
query 3' UGACGACUGCAGGGUUGGUCU 5'
query=novel_mir_40, target=gi|317853688|gb|HS865866.1|HS865866, score=2, range=256-276, strand=-1												cleavage
target 5' ACUGCUGACGUCCCAACGAGA 3'
::::::::::::::::: :::
query 3' UGACGACUGCAGGGUUGGUCU 5'
query=novel_mir_40, target=gi|317669857|gb|HS680895.1|HS680895, score=2, range=311-331, strand=-1												cleavage
target 5' ACUGCUGACGUCCCAACGAGA 3'
::::::::::::::::: :::
query 3' UGACGACUGCAGGGUUGGUCU 5'
query=novel_mir_40, target=gi|317839108|gb|HS851239.1|HS851239, score=2, range=374-394, strand=-1												cleavage
target 5' ACUGCUGACGUCCCAACGAGA 3'
::::::::::::::::: :::
query 3' UGACGACUGCAGGGUUGGUCU 5'
query=novel_mir_40, target=gi|317640853|gb|HS655206.1|HS655206, score=2, range=180-200, strand=-1												cleavage
target 5' ACUGCUGACGUCCCAACGAGA 3'
::::::::::::::::: :::
query 3' UGACGACUGCAGGGUUGGUCU 5'
query=novel_mir_40, target=gi|317842385|gb|HS854556.1|HS854556, score=2, range=254-274, strand=-1												cleavage
target 5' ACUGCUGACGUCCCAACGAGA 3'
::::::::::::::::: :::
query 3' UGACGACUGCAGGGUUGGUCU 5'
query=novel_mir_40, target=gi|317721792|gb|HS734017.1|HS734017, score=2, range=256-276, strand=-1												cleavage
target 5' ACUGCUGACGUCCCAACGAGA 3'
::::::::::::::::: :::
query 3' UGACGACUGCAGGGUUGGUCU 5'
query=novel_mir_40, target=gi|317671570|gb|HS683350.1|HS683350, score=2, range=261-281, strand=-1												cleavage
target 5' ACUGCUGACGUCCCAACGAGA 3'
::::::::::::::::: :::
query 3' UGACGACUGCAGGGUUGGUCU 5'
query=novel_mir_40, target=gi|317786393|gb|HS798564.1|HS798564, score=2, range=236-256, strand=-1												cleavage
target 5' ACUGCUGACGUCCCAACGAGA 3'
::::::::::::::::: :::
query 3' UGACGACUGCAGGGUUGGUCU 5'
query=novel_mir_40, target=gi|317779717|gb|HS791888.1|HS791888, score=2, range=290-310, strand=-1												cleavage
target 5' ACUGCUGACGUCCCAACGAGA 3'
::::::::::::::::: :::
query 3' UGACGACUGCAGGGUUGGUCU 5'
query=novel_mir_40, target=gi|317716505|gb|HS728732.1|HS728732, score=2, range=188-208, strand=-1												cleavage
target 5' ACUGCUGACGUCCCAACGAGA 3'
::::::::::::::::: :::
query 3' UGACGACUGCAGGGUUGGUCU 5'
query=novel_mir_40, target=gi|317847378|gb|HS859011.1|HS859011, score=2, range=251-271, strand=-1												cleavage
target 5' ACUGCUGACGUCCCAACGAGA 3'
::::::::::::::::: :::
query 3' UGACGACUGCAGGGUUGGUCU 5'
query=novel_mir_40, target=gi|317742295|gb|HS754688.1|HS754688, score=2, range=284-304, strand=-1												cleavage
target 5' ACUGCUGACGUCCCAACGAGA 3'
::::::::::::::::: :::
query 3' UGACGACUGCAGGGUUGGUCU 5'
query=novel_mir_40, target=gi|317797713|gb|HS810342.1|HS810342, score=2, range=171-191, strand=-1												cleavage
target 5' ACUGCUGACGUCCCAAGCAGA 3'
:::::::::::::::: ::::
query 3' UGACGACUGCAGGGUUGGUCU 5'
query=novel_mir_40, target=gi|317664921|gb|HS677176.1|HS677176, score=2, range=156-176, strand=-1												cleavage
target 5' ACUGCUGACGUCCCAACGAGA 3'
::::::::::::::::: :::
query 3' UGACGACUGCAGGGUUGGUCU 5'
query=novel_mir_40, target=gi|317731116|gb|HS743337.1|HS743337, score=2, range=456-476, strand=-1												cleavage
target 5' ACUGCUAACGUCCCAAUCAGA 3'
:::::: :::::::::.::::
query 3' UGACGACUGCAGGGUUGGUCU 5'
query=novel_mir_40, target=gi|317777524|gb|HS789697.1|HS789697, score=2, range=29-49, strand=-1												cleavage
target 5' ACUGCUCACGUCCCAACCAGC 3'
:::::: :::::::::::::
query 3' UGACGACUGCAGGGUUGGUCU 5'
query=novel_mir_40, target=gi|317748069|gb|HS760284.1|HS760284, score=2, range=29-49, strand=-1												cleavage
target 5' ACUGCUCACGUCCCAACCAGC 3'
:::::: :::::::::::::
query 3' UGACGACUGCAGGGUUGGUCU 5'
query=novel_mir_40, target=gi|317845251|gb|HS857422.1|HS857422, score=2, range=168-188, strand=-1												cleavage
target 5' ACUGCUGACAUCCCAACCAGA 3'
::::::::: :::::::::::
query 3' UGACGACUGCAGGGUUGGUCU 5'
query=novel_mir_40, target=gi|317965217|gb|HS962599.1|HS962599, score=2, range=42-62, strand=-1												cleavage
target 5' ACUGCUGACGUCCCAAGCAGA 3'
:::::::::::::::: ::::
query 3' UGACGACUGCAGGGUUGGUCU 5'
query=novel_mir_40, target=gi|317805913|gb|HS818084.1|HS818084, score=2, range=107-127, strand=-1												cleavage
target 5' ACUGCUGACGUCCCAAGCAGA 3'
:::::::::::::::: ::::
[truncated: 5,637 more rows]
