# Supplementary material for: Identification of conserved and novel microRNAs in Porphyridium purpureum via deep sequencing and bioinformatics
Source: BMC Genomics. 2016 Aug 11;17:612. doi: 10.1186/s12864-016-2985-7 (PMC4981961; doi:10.1186/s12864-016-2985-7)
Supplement: Additional file 9: Table S8. — GO analysis of novel miRNAs in P. purpureum. (XLS 283 kb) [file 12864_2016_2985_MOESM9_ESM.xls]

## Sheet: title page
	Applied Microbiology and Biotechnology
	Identification of conserved and novel microRNAs in Porphyridium purpureum via deep sequencing and bioinformatics
	Fan Gao, Fangru Nan, Jia Feng, Junping Lv, Qi Liu, Shulian Xie* School of Life Science, Shanxi University, Taiyuan, 030006, P. R. China
*To whom correspondence should be addressed. Tel: +086-0351-7018121; E-mail: xiesl@sxu.edu.cn Present Address: School of Life Science, Shanxi University, Taiyuan, 030006, P. R. China

## Sheet: GO statistics
Ontology	Class	number_of_ppu	genes_of_ppu
biological_process	biological regulation	95	gi|317939052|gb|HS950963.1|HS950963;gi|317705778|gb|HS718013.1|HS718013;gi|317932200|gb|HS944111.1|HS944111;gi|317661046|gb|HS672535.1|HS672535;gi|317894009|gb|HS905968.1|HS905968;gi|317946413|gb|HS958324.1|HS958324;gi|317825866|gb|HS837667.1|HS837667;gi|317985027|gb|HS973316.1|HS973316;gi|317850109|gb|HS862009.1|HS862009;gi|317909845|gb|HS921756.1|HS921756;gi|317816888|gb|HS829059.1|HS829059;gi|…
biological_process	cellular component organization or biogenesis	54	gi|317939052|gb|HS950963.1|HS950963;gi|317705778|gb|HS718013.1|HS718013;gi|317932200|gb|HS944111.1|HS944111;gi|317661046|gb|HS672535.1|HS672535;gi|317894009|gb|HS905968.1|HS905968;gi|317946413|gb|HS958324.1|HS958324;gi|317824259|gb|HS836669.1|HS836669;gi|317709797|gb|HS722940.1|HS722940;gi|317860308|gb|HS871837.1|HS871837;gi|317825866|gb|HS837667.1|HS837667;gi|317825231|gb|HS837025.1|HS837025;gi|…
biological_process	cellular process	212	gi|317914648|gb|HS926559.1|HS926559;gi|317865216|gb|HS877387.1|HS877387;gi|317897206|gb|HS909053.1|HS909053;gi|317833863|gb|HS846034.1|HS846034;gi|317875819|gb|HS887990.1|HS887990;gi|317939052|gb|HS950963.1|HS950963;gi|317705778|gb|HS718013.1|HS718013;gi|317932200|gb|HS944111.1|HS944111;gi|317661046|gb|HS672535.1|HS672535;gi|317894009|gb|HS905968.1|HS905968;gi|317946413|gb|HS958324.1|HS958324;gi|…
biological_process	developmental process	11	gi|317709797|gb|HS722940.1|HS722940;gi|317825231|gb|HS837025.1|HS837025;gi|317775475|gb|HS787098.1|HS787098;gi|317914648|gb|HS926559.1|HS926559;gi|317757841|gb|HS770046.1|HS770046;gi|317865216|gb|HS877387.1|HS877387;gi|317684211|gb|HS696905.1|HS696905;gi|317654081|gb|HS665901.1|HS665901;gi|317897206|gb|HS909053.1|HS909053;gi|317833863|gb|HS846034.1|HS846034;gi|317875819|gb|HS887990.1|HS887990
biological_process	establishment of localization	64	gi|317939052|gb|HS950963.1|HS950963;gi|317705778|gb|HS718013.1|HS718013;gi|317932200|gb|HS944111.1|HS944111;gi|317661046|gb|HS672535.1|HS672535;gi|317894009|gb|HS905968.1|HS905968;gi|317946413|gb|HS958324.1|HS958324;gi|317825866|gb|HS837667.1|HS837667;gi|317985027|gb|HS973316.1|HS973316;gi|317850109|gb|HS862009.1|HS862009;gi|317909845|gb|HS921756.1|HS921756;gi|317816888|gb|HS829059.1|HS829059;gi|…
biological_process	growth	3	gi|317709797|gb|HS722940.1|HS722940;gi|317825231|gb|HS837025.1|HS837025;gi|317775475|gb|HS787098.1|HS787098
biological_process	localization	64	gi|317939052|gb|HS950963.1|HS950963;gi|317705778|gb|HS718013.1|HS718013;gi|317932200|gb|HS944111.1|HS944111;gi|317661046|gb|HS672535.1|HS672535;gi|317894009|gb|HS905968.1|HS905968;gi|317946413|gb|HS958324.1|HS958324;gi|317825866|gb|HS837667.1|HS837667;gi|317985027|gb|HS973316.1|HS973316;gi|317850109|gb|HS862009.1|HS862009;gi|317909845|gb|HS921756.1|HS921756;gi|317816888|gb|HS829059.1|HS829059;gi|…
biological_process	metabolic process	206	gi|317697955|gb|HS708799.1|HS708799;gi|317729881|gb|HS741499.1|HS741499;gi|317937791|gb|HS949702.1|HS949702;gi|317692955|gb|HS705194.1|HS705194;gi|317833939|gb|HS846110.1|HS846110;gi|317865286|gb|HS878252.1|HS878252;gi|317887490|gb|HS899661.1|HS899661;gi|317689687|gb|HS703164.1|HS703164;gi|317816454|gb|HS828625.1|HS828625;gi|317777718|gb|HS789891.1|HS789891;gi|317655783|gb|HS668042.1|HS668042;gi|…
biological_process	multi-organism process	3	gi|317709797|gb|HS722940.1|HS722940;gi|317825231|gb|HS837025.1|HS837025;gi|317775475|gb|HS787098.1|HS787098
biological_process	multicellular organismal process	55	gi|317939052|gb|HS950963.1|HS950963;gi|317705778|gb|HS718013.1|HS718013;gi|317932200|gb|HS944111.1|HS944111;gi|317661046|gb|HS672535.1|HS672535;gi|317894009|gb|HS905968.1|HS905968;gi|317946413|gb|HS958324.1|HS958324;gi|317709797|gb|HS722940.1|HS722940;gi|317914648|gb|HS926559.1|HS926559;gi|317825866|gb|HS837667.1|HS837667;gi|317825231|gb|HS837025.1|HS837025;gi|317985027|gb|HS973316.1|HS973316;gi|…
biological_process	negative regulation of biological process	45	gi|317939052|gb|HS950963.1|HS950963;gi|317705778|gb|HS718013.1|HS718013;gi|317932200|gb|HS944111.1|HS944111;gi|317661046|gb|HS672535.1|HS672535;gi|317894009|gb|HS905968.1|HS905968;gi|317946413|gb|HS958324.1|HS958324;gi|317825866|gb|HS837667.1|HS837667;gi|317985027|gb|HS973316.1|HS973316;gi|317850109|gb|HS862009.1|HS862009;gi|317909845|gb|HS921756.1|HS921756;gi|317816888|gb|HS829059.1|HS829059;gi|…
biological_process	regulation of biological process	95	gi|317939052|gb|HS950963.1|HS950963;gi|317705778|gb|HS718013.1|HS718013;gi|317932200|gb|HS944111.1|HS944111;gi|317661046|gb|HS672535.1|HS672535;gi|317894009|gb|HS905968.1|HS905968;gi|317946413|gb|HS958324.1|HS958324;gi|317825866|gb|HS837667.1|HS837667;gi|317985027|gb|HS973316.1|HS973316;gi|317850109|gb|HS862009.1|HS862009;gi|317909845|gb|HS921756.1|HS921756;gi|317816888|gb|HS829059.1|HS829059;gi|…
biological_process	reproduction	5	gi|317709797|gb|HS722940.1|HS722940;gi|317825231|gb|HS837025.1|HS837025;gi|317775475|gb|HS787098.1|HS787098;gi|317684211|gb|HS696905.1|HS696905;gi|317654081|gb|HS665901.1|HS665901
biological_process	reproductive process	5	gi|317709797|gb|HS722940.1|HS722940;gi|317825231|gb|HS837025.1|HS837025;gi|317775475|gb|HS787098.1|HS787098;gi|317684211|gb|HS696905.1|HS696905;gi|317654081|gb|HS665901.1|HS665901
biological_process	response to stimulus	61	gi|317914648|gb|HS926559.1|HS926559;gi|317865216|gb|HS877387.1|HS877387;gi|317897206|gb|HS909053.1|HS909053;gi|317833863|gb|HS846034.1|HS846034;gi|317875819|gb|HS887990.1|HS887990;gi|317605888|gb|HS617442.1|HS617442;gi|317939052|gb|HS950963.1|HS950963;gi|317705778|gb|HS718013.1|HS718013;gi|317932200|gb|HS944111.1|HS944111;gi|317661046|gb|HS672535.1|HS672535;gi|317894009|gb|HS905968.1|HS905968;gi|…
biological_process	signaling	51	gi|317605888|gb|HS617442.1|HS617442;gi|317939052|gb|HS950963.1|HS950963;gi|317705778|gb|HS718013.1|HS718013;gi|317932200|gb|HS944111.1|HS944111;gi|317661046|gb|HS672535.1|HS672535;gi|317894009|gb|HS905968.1|HS905968;gi|317946413|gb|HS958324.1|HS958324;gi|317827537|gb|HS839708.1|HS839708;gi|317825866|gb|HS837667.1|HS837667;gi|317985027|gb|HS973316.1|HS973316;gi|317850109|gb|HS862009.1|HS862009;gi|…
biological_process	single-organism process	105	gi|317914648|gb|HS926559.1|HS926559;gi|317865216|gb|HS877387.1|HS877387;gi|317897206|gb|HS909053.1|HS909053;gi|317833863|gb|HS846034.1|HS846034;gi|317875819|gb|HS887990.1|HS887990;gi|317939052|gb|HS950963.1|HS950963;gi|317705778|gb|HS718013.1|HS718013;gi|317932200|gb|HS944111.1|HS944111;gi|317661046|gb|HS672535.1|HS672535;gi|317894009|gb|HS905968.1|HS905968;gi|317946413|gb|HS958324.1|HS958324;gi|…
cellular_component	cell	194	gi|317781382|gb|HS793150.1|HS793150;gi|317710726|gb|HS722276.1|HS722276;gi|317737264|gb|HS750495.1|HS750495;gi|317870636|gb|HS882807.1|HS882807;gi|317900922|gb|HS913093.1|HS913093;gi|317914489|gb|HS926400.1|HS926400;gi|317933018|gb|HS944929.1|HS944929;gi|318001446|gb|HS963458.1|HS963458;gi|317909356|gb|HS921267.1|HS921267;gi|317882414|gb|HS894625.1|HS894625;gi|317928957|gb|HS940868.1|HS940868;gi|…
cellular_component	cell part	194	gi|317781382|gb|HS793150.1|HS793150;gi|317710726|gb|HS722276.1|HS722276;gi|317737264|gb|HS750495.1|HS750495;gi|317870636|gb|HS882807.1|HS882807;gi|317900922|gb|HS913093.1|HS913093;gi|317914489|gb|HS926400.1|HS926400;gi|317933018|gb|HS944929.1|HS944929;gi|318001446|gb|HS963458.1|HS963458;gi|317909356|gb|HS921267.1|HS921267;gi|317882414|gb|HS894625.1|HS894625;gi|317928957|gb|HS940868.1|HS940868;gi|…
cellular_component	macromolecular complex	66	gi|317781382|gb|HS793150.1|HS793150;gi|317710726|gb|HS722276.1|HS722276;gi|317737264|gb|HS750495.1|HS750495;gi|317870636|gb|HS882807.1|HS882807;gi|317900922|gb|HS913093.1|HS913093;gi|317914489|gb|HS926400.1|HS926400;gi|317933018|gb|HS944929.1|HS944929;gi|318001446|gb|HS963458.1|HS963458;gi|317909356|gb|HS921267.1|HS921267;gi|317882414|gb|HS894625.1|HS894625;gi|317928957|gb|HS940868.1|HS940868;gi|…
cellular_component	membrane	70	gi|317692955|gb|HS705194.1|HS705194;gi|317796691|gb|HS808862.1|HS808862;gi|317923149|gb|HS934874.1|HS934874;gi|317939052|gb|HS950963.1|HS950963;gi|317705778|gb|HS718013.1|HS718013;gi|317932200|gb|HS944111.1|HS944111;gi|317661046|gb|HS672535.1|HS672535;gi|317894009|gb|HS905968.1|HS905968;gi|317946413|gb|HS958324.1|HS958324;gi|317825866|gb|HS837667.1|HS837667;gi|317985027|gb|HS973316.1|HS973316;gi|…
cellular_component	membrane part	52	gi|317692955|gb|HS705194.1|HS705194;gi|317796691|gb|HS808862.1|HS808862;gi|317923149|gb|HS934874.1|HS934874;gi|317939052|gb|HS950963.1|HS950963;gi|317705778|gb|HS718013.1|HS718013;gi|317932200|gb|HS944111.1|HS944111;gi|317661046|gb|HS672535.1|HS672535;gi|317894009|gb|HS905968.1|HS905968;gi|317946413|gb|HS958324.1|HS958324;gi|317825866|gb|HS837667.1|HS837667;gi|317985027|gb|HS973316.1|HS973316;gi|…
cellular_component	organelle	165	gi|317937791|gb|HS949702.1|HS949702;gi|317692955|gb|HS705194.1|HS705194;gi|317601365|gb|HS611463.1|HS611463;gi|317833939|gb|HS846110.1|HS846110;gi|317966426|gb|HS963004.1|HS963004;gi|317689687|gb|HS703164.1|HS703164;gi|317777718|gb|HS789891.1|HS789891;gi|317939052|gb|HS950963.1|HS950963;gi|317864825|gb|HS876996.1|HS876996;gi|317705778|gb|HS718013.1|HS718013;gi|317809887|gb|HS821621.1|HS821621;gi|…
cellular_component	organelle part	29	gi|317966426|gb|HS963004.1|HS963004;gi|317824259|gb|HS836669.1|HS836669;gi|317883524|gb|HS895695.1|HS895695;gi|317842460|gb|HS854631.1|HS854631;gi|317711361|gb|HS723592.1|HS723592;gi|317633112|gb|HS645393.1|HS645393;gi|317626877|gb|HS639160.1|HS639160;gi|317727678|gb|HS739901.1|HS739901;gi|317708955|gb|HS721186.1|HS721186;gi|317651287|gb|HS663712.1|HS663712;gi|317937610|gb|HS949521.1|HS949521;gi|…
molecular_function	binding	177	gi|317697955|gb|HS708799.1|HS708799;gi|317729881|gb|HS741499.1|HS741499;gi|317692955|gb|HS705194.1|HS705194;gi|317601365|gb|HS611463.1|HS611463;gi|317777718|gb|HS789891.1|HS789891;gi|317605888|gb|HS617442.1|HS617442;gi|317601164|gb|HS611262.1|HS611262;gi|317939052|gb|HS950963.1|HS950963;gi|317849741|gb|HS861641.1|HS861641;gi|317705778|gb|HS718013.1|HS718013;gi|317980675|gb|HS972190.1|HS972190;gi|…
molecular_function	catalytic activity	174	gi|317836964|gb|HS849515.1|HS849515;gi|317659117|gb|HS670333.1|HS670333;gi|317787501|gb|HS799931.1|HS799931;gi|317790552|gb|HS802723.1|HS802723;gi|317684165|gb|HS696859.1|HS696859;gi|317737491|gb|HS749633.1|HS749633;gi|317605888|gb|HS617442.1|HS617442;gi|317939052|gb|HS950963.1|HS950963;gi|317705778|gb|HS718013.1|HS718013;gi|317980675|gb|HS972190.1|HS972190;gi|317583198|gb|HS599197.1|HS599197;gi|…
molecular_function	molecular transducer activity	61	gi|317787501|gb|HS799931.1|HS799931;gi|317684165|gb|HS696859.1|HS696859;gi|317737491|gb|HS749633.1|HS749633;gi|317605888|gb|HS617442.1|HS617442;gi|317939052|gb|HS950963.1|HS950963;gi|317705778|gb|HS718013.1|HS718013;gi|317765525|gb|HS778522.1|HS778522;gi|317932200|gb|HS944111.1|HS944111;gi|317661046|gb|HS672535.1|HS672535;gi|317894009|gb|HS905968.1|HS905968;gi|317946413|gb|HS958324.1|HS958324;gi|…
molecular_function	nucleic acid binding transcription factor activity	23	gi|317655783|gb|HS668042.1|HS668042;gi|317675852|gb|HS688739.1|HS688739;gi|317601164|gb|HS611262.1|HS611262;gi|317744748|gb|HS756346.1|HS756346;gi|317759867|gb|HS771887.1|HS771887;gi|317665033|gb|HS677288.1|HS677288;gi|317749565|gb|HS761780.1|HS761780;gi|317604083|gb|HS614860.1|HS614860;gi|317761074|gb|HS773275.1|HS773275;gi|317766415|gb|HS777937.1|HS777937;gi|317727262|gb|HS739485.1|HS739485;gi|…
molecular_function	protein binding transcription factor activity	31	gi|317655783|gb|HS668042.1|HS668042;gi|317675852|gb|HS688739.1|HS688739;gi|317601164|gb|HS611262.1|HS611262;gi|317744748|gb|HS756346.1|HS756346;gi|317759867|gb|HS771887.1|HS771887;gi|317665033|gb|HS677288.1|HS677288;gi|317702944|gb|HS715179.1|HS715179;gi|317749565|gb|HS761780.1|HS761780;gi|317816645|gb|HS828816.1|HS828816;gi|317604083|gb|HS614860.1|HS614860;gi|317793716|gb|HS805887.1|HS805887;gi|…
molecular_function	receptor activity	46	gi|317939052|gb|HS950963.1|HS950963;gi|317705778|gb|HS718013.1|HS718013;gi|317932200|gb|HS944111.1|HS944111;gi|317661046|gb|HS672535.1|HS672535;gi|317894009|gb|HS905968.1|HS905968;gi|317946413|gb|HS958324.1|HS958324;gi|317827537|gb|HS839708.1|HS839708;gi|317825866|gb|HS837667.1|HS837667;gi|317985027|gb|HS973316.1|HS973316;gi|317850109|gb|HS862009.1|HS862009;gi|317909845|gb|HS921756.1|HS921756;gi|…
molecular_function	structural molecule activity	10	gi|317737264|gb|HS750495.1|HS750495;gi|317870636|gb|HS882807.1|HS882807;gi|317914489|gb|HS926400.1|HS926400;gi|317933018|gb|HS944929.1|HS944929;gi|318001446|gb|HS963458.1|HS963458;gi|317882414|gb|HS894625.1|HS894625;gi|317827348|gb|HS839519.1|HS839519;gi|317903119|gb|HS915290.1|HS915290;gi|317935743|gb|HS948112.1|HS948112;gi|317932933|gb|HS944844.1|HS944844
molecular_function	transporter activity	9	gi|317692955|gb|HS705194.1|HS705194;gi|317796691|gb|HS808862.1|HS808862;gi|317923149|gb|HS934874.1|HS934874;gi|317824259|gb|HS836669.1|HS836669;gi|317711361|gb|HS723592.1|HS723592;gi|317727678|gb|HS739901.1|HS739901;gi|317651287|gb|HS663712.1|HS663712;gi|317937610|gb|HS949521.1|HS949521;gi|317799730|gb|HS811901.1|HS811901

## Sheet: BP
GO_ID	Term	Number_of_diff_exp_Gene_In_Term	Number_of_Gene_In_Term	P-Value	Correct_P-Value
GO:0009902	chloroplast relocation	43	197	3.21967e-54	2.51457e-51
GO:0010360	negative regulation of anion channel activity	45	259	7.57789e-52	1.97278e-49
GO:0030522	intracellular receptor signaling pathway	45	259	7.57789e-52	1.97278e-49
GO:0009606	tropism	45	284	6.10808e-50	1.1926e-47
GO:0010564	regulation of cell cycle process	31	82	4.57534e-48	7.14668e-46
GO:0010118	stomatal movement	43	277	2.19442e-47	2.8564e-45
GO:0015992	proton transport	42	313	1.49183e-43	1.66445e-41
GO:0006468	protein phosphorylation	44	371	3.8777e-43	3.78561e-41
GO:0009416	response to light stimulus	46	451	5.43795e-42	4.71893e-40
GO:0006351	transcription, DNA-templated	62	1101	1.29912e-40	1.01461e-38
GO:0034645	cellular macromolecule biosynthetic process	17	65	8.16434e-24	5.79668e-22
GO:0019941	modification-dependent protein catabolic process	36	905	2.84373e-19	1.85079e-17
GO:0050794	regulation of cellular process	12	232	1.23549e-08	7.42242e-07
GO:0015860	purine nucleoside transmembrane transport	6	42	1.41663e-07	7.90275e-06
GO:0044238	primary metabolic process	24	1234	2.98632e-07	1.55488e-05
GO:0012501	programmed cell death	5	30	7.22957e-07	3.52893e-05
GO:0005975	carbohydrate metabolic process	12	398	3.85983e-06	0.000177325
GO:0033554	cellular response to stress	5	115	0.000523915	0.0227321
GO:0044260	cellular macromolecule metabolic process	9	529	0.00355406	0.14609
GO:0009860	pollen tube growth	3	70	0.00742252	0.289849
GO:0009657	plastid organization	6	312	0.00914982	0.340286
GO:0009791	post-embryonic development	5	230	0.0103368	0.366956
GO:0007017	microtubule-based process	3	87	0.0133948	0.45484
GO:0010467	gene expression	27	3256	0.0339618	1
GO:0007165	signal transduction	6	432	0.0374992	1
GO:0006725	cellular aromatic compound metabolic process	2	65	0.052436	1
GO:0010033	response to organic substance	1	23	0.122082	1
GO:0006613	cotranslational protein targeting to membrane	1	26	0.136867	1
GO:0000097	sulfur amino acid biosynthetic process	2	142	0.191554	1
GO:0090304	nucleic acid metabolic process	2	164	0.236868	1
GO:0006996	organelle organization	2	173	0.255589	1
GO:0006970	response to osmotic stress	5	672	0.330708	1
GO:0006508	proteolysis	1	72	0.334766	1
GO:0009793	embryo development ending in seed dormancy	1	75	0.34597	1
GO:0006355	regulation of transcription, DNA-templated	1	85	0.381972	1
GO:0055114	oxidation-reduction process	4	582	0.416635	1
GO:0009058	biosynthetic process	1	109	0.460502	1
GO:0006650	glycerophospholipid metabolic process	1	115	0.478523	1
GO:0009640	photomorphogenesis	1	121	0.495943	1
GO:0006730	one-carbon metabolic process	2	306	0.51591	1
GO:0006629	lipid metabolic process	1	157	0.588904	1
GO:0070646	protein modification by small protein removal	1	179	0.637061	1
GO:0007275	multicellular organismal development	1	225	0.720305	1
GO:0015986	ATP synthesis coupled proton transport	3	686	0.743675	1
GO:0006811	ion transport	1	241	0.744538	1
GO:0044267	cellular protein metabolic process	3	772	0.810882	1
GO:0006810	transport	7	1923	0.916357	1
GO:0050896	response to stimulus	1	481	0.934424	1
GO:0006418	tRNA aminoacylation for protein translation	1	483	0.935163	1
GO:0006091	generation of precursor metabolites and energy	4	1522	0.972263	1
GO:0009987	cellular process	4	1572	0.97726	1
GO:0010038	response to metal ion	5	1839	0.977677	1
GO:0006259	DNA metabolic process	1	680	0.978779	1
GO:0003006	developmental process involved in reproduction	1	724	0.983465	1
GO:0006412	translation	3	1460	0.988877	1
GO:0015988	energy coupled proton transmembrane transport, against	1	806	0.989615	1
GO:0009207	purine ribonucleoside triphosphate catabolic process	2	1204	0.991477	1
GO:0006950	response to stress	2	1601	0.998848	1
GO:0006464	cellular protein modification process	4	2485	0.99956	1
GO:0044237	cellular metabolic process	1	1793	0.999962	1
GO:0051234	establishment of localization	1	2412	0.999999	1
GO:0008152	metabolic process	1	3938	1	1
GO:0000003	reproduction	0	49	1	1
GO:0000018	regulation of DNA recombination	0	1	1	1
GO:0000023	maltose metabolic process	0	114	1	1
GO:0000038	very long-chain fatty acid metabolic process	0	1	1	1
GO:0000041	transition metal ion transport	0	32	1	1
GO:0000086	G2/M transition of mitotic cell cycle	0	5	1	1
GO:0000087	mitotic M phase	0	28	1	1
GO:0000096	sulfur amino acid metabolic process	0	28	1	1
GO:0000103	sulfate assimilation	0	13	1	1
GO:0000154	rRNA modification	0	30	1	1
GO:0000160	phosphorelay signal transduction system	0	13	1	1
GO:0000161	MAPK cascade involved in osmosensory signaling pathway	0	23	1	1
GO:0000226	microtubule cytoskeleton organization	0	2	1	1
GO:0000255	allantoin metabolic process	0	8	1	1
GO:0000270	peptidoglycan metabolic process	0	11	1	1
GO:0000278	mitotic cell cycle	0	18	1	1
GO:0000279	M phase	0	4	1	1
GO:0000288	nuclear-transcribed mRNA catabolic process,	0	1	1	1
GO:0000302	response to reactive oxygen species	0	83	1	1
GO:0000304	response to singlet oxygen	0	9	1	1
GO:0000338	protein deneddylation	0	43	1	1
GO:0000377	RNA splicing, via transesterification reactions with bulged	0	19	1	1
GO:0000394	RNA splicing, via endonucleolytic cleavage and ligation	0	12	1	1
GO:0000413	protein peptidyl-prolyl isomerization	0	5	1	1
GO:0000723	telomere maintenance	0	55	1	1
GO:0000725	recombinational repair	0	28	1	1
GO:0000730	DNA recombinase assembly	0	36	1	1
GO:0000741	karyogamy	0	36	1	1
GO:0000902	cell morphogenesis	0	144	1	1
GO:0000904	cell morphogenesis involved in differentiation	0	329	1	1
GO:0000911	cytokinesis by cell plate formation	0	3	1	1
GO:0000956	nuclear-transcribed mRNA catabolic process	0	46	1	1
GO:0001522	pseudouridine synthesis	0	14	1	1
GO:0001708	cell fate specification	0	1	1	1
GO:0001709	cell fate determination	0	62	1	1
GO:0001738	morphogenesis of a polarized epithelium	0	1	1	1
GO:0001933	negative regulation of protein phosphorylation	0	21	1	1
GO:0002097	tRNA wobble base modification	0	15	1	1
GO:0002218	activation of innate immune response	0	73	1	1
GO:0002239	response to oomycetes	0	22	1	1
GO:0002252	immune effector process	0	24	1	1
GO:0002697	regulation of immune effector process	0	1	1	1
GO:0002698	negative regulation of immune effector process	0	9	1	1
GO:0003002	regionalization	0	10	1	1
GO:0005976	polysaccharide metabolic process	0	53	1	1
GO:0005977	glycogen metabolic process	0	2	1	1
GO:0005982	starch metabolic process	0	256	1	1
GO:0005984	disaccharide metabolic process	0	9	1	1
GO:0005985	sucrose metabolic process	0	18	1	1
GO:0005991	trehalose metabolic process	0	41	1	1
GO:0006000	fructose metabolic process	0	31	1	1
GO:0006006	glucose metabolic process	0	60	1	1
GO:0006007	glucose catabolic process	0	579	1	1
GO:0006013	mannose metabolic process	0	5	1	1
GO:0006020	inositol metabolic process	0	48	1	1
GO:0006067	ethanol metabolic process	0	2	1	1
GO:0006071	glycerol metabolic process	0	4	1	1
GO:0006072	glycerol-3-phosphate metabolic process	0	56	1	1
GO:0006073	cellular glucan metabolic process	0	17	1	1
GO:0006081	cellular aldehyde metabolic process	0	23	1	1
GO:0006084	acetyl-CoA metabolic process	0	81	1	1
GO:0006085	acetyl-CoA biosynthetic process	0	1	1	1
GO:0006089	lactate metabolic process	0	35	1	1
GO:0006090	pyruvate metabolic process	0	119	1	1
GO:0006098	pentose-phosphate shunt	0	116	1	1
GO:0006105	succinate metabolic process	0	10	1	1
GO:0006139	nucleobase-containing compound metabolic process	0	80	1	1
GO:0006140	regulation of nucleotide metabolic process	0	1	1	1
GO:0006144	purine nucleobase metabolic process	0	83	1	1
GO:0006163	purine nucleotide metabolic process	0	98	1	1
GO:0006164	purine nucleotide biosynthetic process	0	11	1	1
GO:0006166	purine ribonucleoside salvage	0	42	1	1
GO:0006220	pyrimidine nucleotide metabolic process	0	34	1	1
GO:0006221	pyrimidine nucleotide biosynthetic process	0	13	1	1
GO:0006222	UMP biosynthetic process	0	5	1	1
GO:0006260	DNA replication	0	114	1	1
GO:0006261	DNA-dependent DNA replication	0	138	1	1
GO:0006266	DNA ligation	0	4	1	1
GO:0006278	RNA-dependent DNA replication	0	27	1	1
GO:0006281	DNA repair	0	459	1	1
GO:0006282	regulation of DNA repair	0	53	1	1
GO:0006289	nucleotide-excision repair	0	14	1	1
GO:0006290	pyrimidine dimer repair	0	8	1	1
GO:0006310	DNA recombination	0	103	1	1
GO:0006325	chromatin organization	0	154	1	1
GO:0006338	chromatin remodeling	0	36	1	1
GO:0006342	chromatin silencing	0	15	1	1
GO:0006352	DNA-templated transcription, initiation	0	61	1	1
GO:0006354	DNA-templated transcription, elongation	0	13	1	1
GO:0006357	regulation of transcription from RNA polymerase II promoter	0	6	1	1
GO:0006364	rRNA processing	0	25	1	1
GO:0006396	RNA processing	0	157	1	1
GO:0006397	mRNA processing	0	8	1	1
GO:0006399	tRNA metabolic process	0	18	1	1
GO:0006400	tRNA modification	0	15	1	1
GO:0006401	RNA catabolic process	0	2	1	1
GO:0006405	RNA export from nucleus	0	1	1	1
GO:0006406	mRNA export from nucleus	0	1	1	1
GO:0006413	translational initiation	0	19	1	1
GO:0006414	translational elongation	0	9	1	1
GO:0006417	regulation of translation	0	10	1	1
GO:0006448	regulation of translational elongation	0	3	1	1
GO:0006449	regulation of translational termination	0	3	1	1
GO:0006457	protein folding	0	58	1	1
GO:0006461	protein complex assembly	0	2	1	1
GO:0006476	protein deacetylation	0	47	1	1
GO:0006479	protein methylation	0	4	1	1
GO:0006486	protein glycosylation	0	6	1	1
GO:0006487	protein N-linked glycosylation	0	42	1	1
GO:0006497	protein lipidation	0	1	1	1
GO:0006498	N-terminal protein lipidation	0	16	1	1
GO:0006511	ubiquitin-dependent protein catabolic process	0	68	1	1
GO:0006513	protein monoubiquitination	0	6	1	1
GO:0006518	peptide metabolic process	0	2	1	1
GO:0006520	cellular amino acid metabolic process	0	225	1	1
GO:0006525	arginine metabolic process	0	61	1	1
GO:0006526	arginine biosynthetic process	0	2	1	1
GO:0006527	arginine catabolic process	0	32	1	1
GO:0006528	asparagine metabolic process	0	50	1	1
GO:0006536	glutamate metabolic process	0	158	1	1
GO:0006541	glutamine metabolic process	0	28	1	1
GO:0006544	glycine metabolic process	0	16	1	1
GO:0006546	glycine catabolic process	0	17	1	1
GO:0006547	histidine metabolic process	0	96	1	1
GO:0006549	isoleucine metabolic process	0	3	1	1
GO:0006551	leucine metabolic process	0	68	1	1
GO:0006560	proline metabolic process	0	35	1	1
GO:0006563	L-serine metabolic process	0	39	1	1
GO:0006566	threonine metabolic process	0	5	1	1
GO:0006568	tryptophan metabolic process	0	57	1	1
GO:0006570	tyrosine metabolic process	0	3	1	1
GO:0006575	cellular modified amino acid metabolic process	0	3	1	1
GO:0006587	serotonin biosynthetic process from tryptophan	0	3	1	1
GO:0006591	ornithine metabolic process	0	30	1	1
GO:0006595	polyamine metabolic process	0	19	1	1
GO:0006596	polyamine biosynthetic process	0	14	1	1
GO:0006605	protein targeting	0	333	1	1
GO:0006612	protein targeting to membrane	0	3	1	1
GO:0006614	SRP-dependent cotranslational protein targeting to membrane	0	6	1	1
GO:0006625	protein targeting to peroxisome	0	45	1	1
GO:0006631	fatty acid metabolic process	0	281	1	1
GO:0006633	fatty acid biosynthetic process	0	154	1	1
GO:0006639	acylglycerol metabolic process	0	9	1	1
GO:0006641	triglyceride metabolic process	0	20	1	1
GO:0006643	membrane lipid metabolic process	0	22	1	1
GO:0006644	phospholipid metabolic process	0	49	1	1
GO:0006658	phosphatidylserine metabolic process	0	21	1	1
GO:0006664	glycolipid metabolic process	0	10	1	1
GO:0006665	sphingolipid metabolic process	0	31	1	1
GO:0006670	sphingosine metabolic process	0	2	1	1
GO:0006694	steroid biosynthetic process	0	96	1	1
GO:0006706	steroid catabolic process	0	3	1	1
GO:0006720	isoprenoid metabolic process	0	95	1	1
GO:0006721	terpenoid metabolic process	0	139	1	1
GO:0006732	coenzyme metabolic process	0	9	1	1
GO:0006739	NADP metabolic process	0	8	1	1
GO:0006743	ubiquinone metabolic process	0	21	1	1
GO:0006749	glutathione metabolic process	0	19	1	1
GO:0006754	ATP biosynthetic process	0	475	1	1
GO:0006760	folic acid-containing compound metabolic process	0	38	1	1
GO:0006768	biotin metabolic process	0	36	1	1
GO:0006771	riboflavin metabolic process	0	62	1	1
GO:0006772	thiamine metabolic process	0	133	1	1
GO:0006778	porphyrin-containing compound metabolic process	0	76	1	1
GO:0006779	porphyrin-containing compound biosynthetic process	0	413	1	1
GO:0006783	heme biosynthetic process	0	4	1	1
GO:0006787	porphyrin-containing compound catabolic process	0	16	1	1
GO:0006790	sulfur compound metabolic process	0	78	1	1
GO:0006793	phosphorus metabolic process	0	38	1	1
GO:0006796	phosphate-containing compound metabolic process	0	602	1	1
GO:0006801	superoxide metabolic process	0	20	1	1
GO:0006807	nitrogen compound metabolic process	0	170	1	1
GO:0006812	cation transport	0	96	1	1
GO:0006813	potassium ion transport	0	7	1	1
GO:0006816	calcium ion transport	0	38	1	1
GO:0006818	hydrogen transport	0	295	1	1
GO:0006820	anion transport	0	6	1	1
GO:0006825	copper ion transport	0	30	1	1
GO:0006826	iron ion transport	0	13	1	1
GO:0006828	manganese ion transport	0	9	1	1
GO:0006829	zinc ion transport	0	8	1	1
GO:0006842	tricarboxylic acid transport	0	27	1	1
GO:0006865	amino acid transport	0	23	1	1
GO:0006869	lipid transport	0	18	1	1
GO:0006875	cellular metal ion homeostasis	0	36	1	1
GO:0006879	cellular iron ion homeostasis	0	4	1	1
GO:0006886	intracellular protein transport	0	179	1	1
GO:0006900	membrane budding	0	11	1	1
GO:0006914	autophagy	0	10	1	1
GO:0006952	defense response	0	500	1	1
GO:0006968	cellular defense response	0	5	1	1
GO:0006972	hyperosmotic response	0	53	1	1
GO:0006974	cellular response to DNA damage stimulus	0	5	1	1
GO:0006979	response to oxidative stress	0	46	1	1
GO:0006984	ER-nucleus signaling pathway	0	1	1	1
GO:0007007	inner mitochondrial membrane organization	0	2	1	1
GO:0007010	cytoskeleton organization	0	49	1	1
GO:0007015	actin filament organization	0	22	1	1
GO:0007031	peroxisome organization	0	1	1	1
GO:0007034	vacuolar transport	0	16	1	1
GO:0007041	lysosomal transport	0	5	1	1
GO:0007049	cell cycle	0	102	1	1
GO:0007053	spindle assembly involved in male meiosis	0	7	1	1
GO:0007059	chromosome segregation	0	26	1	1
GO:0007088	regulation of mitosis	0	1	1	1
GO:0007090	NA	0	4	1	1
GO:0007126	meiotic nuclear division	0	9	1	1
GO:0007127	meiosis I	0	29	1	1
GO:0007128	meiotic prophase I	0	7	1	1
GO:0007166	cell surface receptor signaling pathway	0	1	1	1
GO:0007186	G-protein coupled receptor signaling pathway	0	7	1	1
GO:0007243	NA	0	7	1	1
GO:0007276	gamete generation	0	16	1	1
GO:0007349	cellularization	0	7	1	1
GO:0007389	pattern specification process	0	20	1	1
GO:0007568	aging	0	7	1	1
GO:0007584	response to nutrient	0	7	1	1
GO:0007602	phototransduction	0	36	1	1
GO:0007623	circadian rhythm	0	12	1	1
GO:0008033	tRNA processing	0	87	1	1
GO:0008037	cell recognition	0	1	1	1
GO:0008104	protein localization	0	38	1	1
GO:0008154	actin polymerization or depolymerization	0	19	1	1
GO:0008202	steroid metabolic process	0	5	1	1
GO:0008213	protein alkylation	0	45	1	1
GO:0008219	cell death	0	116	1	1
GO:0008283	cell proliferation	0	5	1	1
GO:0008361	regulation of cell size	0	50	1	1
GO:0008544	epidermis development	0	4	1	1
GO:0008610	lipid biosynthetic process	0	36	1	1
GO:0008614	pyridoxine metabolic process	0	7	1	1
GO:0008615	pyridoxine biosynthetic process	0	3	1	1
GO:0008643	carbohydrate transport	0	192	1	1
GO:0008645	hexose transport	0	7	1	1
GO:0008652	cellular amino acid biosynthetic process	0	415	1	1
GO:0008654	phospholipid biosynthetic process	0	6	1	1
GO:0009056	catabolic process	0	25	1	1
GO:0009057	macromolecule catabolic process	0	265	1	1
GO:0009059	macromolecule biosynthetic process	0	24	1	1
GO:0009060	aerobic respiration	0	173	1	1
GO:0009062	fatty acid catabolic process	0	109	1	1
GO:0009063	cellular amino acid catabolic process	0	11	1	1
GO:0009064	glutamine family amino acid metabolic process	0	141	1	1
GO:0009066	aspartate family amino acid metabolic process	0	16	1	1
GO:0009069	serine family amino acid metabolic process	0	96	1	1
GO:0009072	aromatic amino acid family metabolic process	0	26	1	1
GO:0009081	branched-chain amino acid metabolic process	0	24	1	1
GO:0009085	lysine biosynthetic process	0	3	1	1
GO:0009086	methionine biosynthetic process	0	6	1	1
GO:0009089	lysine biosynthetic process via diaminopimelate	0	8	1	1
GO:0009092	homoserine metabolic process	0	3	1	1
GO:0009103	lipopolysaccharide biosynthetic process	0	2	1	1
GO:0009108	coenzyme biosynthetic process	0	99	1	1
GO:0009116	nucleoside metabolic process	0	9	1	1
GO:0009117	nucleotide metabolic process	0	65	1	1
GO:0009124	nucleoside monophosphate biosynthetic process	0	26	1	1
GO:0009127	purine nucleoside monophosphate biosynthetic process	0	63	1	1
GO:0009129	pyrimidine nucleoside monophosphate metabolic process	0	6	1	1
GO:0009132	nucleoside diphosphate metabolic process	0	44	1	1
GO:0009142	nucleoside triphosphate biosynthetic process	0	1	1	1
GO:0009152	purine ribonucleotide biosynthetic process	0	11	1	1
GO:0009165	nucleotide biosynthetic process	0	25	1	1
GO:0009168	purine ribonucleoside monophosphate biosynthetic process	0	22	1	1
GO:0009174	pyrimidine ribonucleoside monophosphate biosynthetic process	0	7	1	1
GO:0009177	pyrimidine deoxyribonucleoside monophosphate biosynthetic process	0	3	1	1
GO:0009201	ribonucleoside triphosphate biosynthetic process	0	3	1	1
GO:0009205	purine ribonucleoside triphosphate metabolic process	0	28	1	1
GO:0009206	purine ribonucleoside triphosphate biosynthetic process	0	66	1	1
GO:0009209	pyrimidine ribonucleoside triphosphate biosynthetic process	0	16	1	1
GO:0009220	pyrimidine ribonucleotide biosynthetic process	0	1	1	1
GO:0009226	nucleotide-sugar biosynthetic process	0	4	1	1
GO:0009233	menaquinone metabolic process	0	1	1	1
GO:0009247	glycolipid biosynthetic process	0	38	1	1
GO:0009250	glucan biosynthetic process	0	82	1	1
GO:0009256	10-formyltetrahydrofolate metabolic process	0	2	1	1
GO:0009266	response to temperature stimulus	0	9	1	1
GO:0009267	cellular response to starvation	0	254	1	1
GO:0009292	genetic transfer	0	23	1	1
GO:0009311	oligosaccharide metabolic process	0	14	1	1
GO:0009312	oligosaccharide biosynthetic process	0	3	1	1
GO:0009314	response to radiation	0	274	1	1
GO:0009396	folic acid-containing compound biosynthetic process	0	8	1	1
GO:0009408	response to heat	0	35	1	1
GO:0009409	response to cold	0	20	1	1
GO:0009411	response to UV	0	96	1	1
GO:0009414	response to water deprivation	0	15	1	1
GO:0009415	response to water	0	8	1	1
GO:0009438	methylglyoxal metabolic process	0	3	1	1
GO:0009451	RNA modification	0	120	1	1
GO:0009553	embryo sac development	0	43	1	1
GO:0009555	pollen development	0	78	1	1
GO:0009566	fertilization	0	2	1	1
GO:0009581	detection of external stimulus	0	101	1	1
GO:0009605	response to external stimulus	0	5	1	1
GO:0009607	response to biotic stimulus	0	34	1	1
GO:0009608	response to symbiont	0	20	1	1
GO:0009626	plant-type hypersensitive response	0	13	1	1
GO:0009627	systemic acquired resistance	0	11	1	1
GO:0009628	response to abiotic stimulus	0	173	1	1
GO:0009630	gravitropism	0	37	1	1
GO:0009636	response to toxic substance	0	3	1	1
GO:0009639	response to red or far red light	0	69	1	1
GO:0009642	response to light intensity	0	122	1	1
GO:0009646	response to absence of light	0	25	1	1
GO:0009648	photoperiodism	0	15	1	1
GO:0009651	response to salt stress	0	38	1	1
GO:0009653	anatomical structure morphogenesis	0	36	1	1
GO:0009658	chloroplast organization	0	32	1	1
GO:0009668	plastid membrane organization	0	59	1	1
GO:0009683	indoleacetic acid metabolic process	0	9	1	1
GO:0009685	gibberellin metabolic process	0	14	1	1
GO:0009690	cytokinin metabolic process	0	2	1	1
GO:0009692	ethylene metabolic process	0	18	1	1
GO:0009694	jasmonic acid metabolic process	0	3	1	1
GO:0009695	jasmonic acid biosynthetic process	0	1	1	1
GO:0009696	salicylic acid metabolic process	0	2	1	1
GO:0009698	phenylpropanoid metabolic process	0	3	1	1
GO:0009699	phenylpropanoid biosynthetic process	0	15	1	1
GO:0009700	indole phytoalexin biosynthetic process	0	26	1	1
GO:0009718	anthocyanin-containing compound biosynthetic process	0	22	1	1
GO:0009719	response to endogenous stimulus	0	42	1	1
GO:0009720	detection of hormone stimulus	0	2	1	1
GO:0009723	response to ethylene	0	9	1	1
GO:0009725	response to hormone	0	738	1	1
GO:0009733	response to auxin	0	21	1	1
GO:0009734	auxin-activated signaling pathway	0	13	1	1
GO:0009737	response to abscisic acid	0	17	1	1
GO:0009738	abscisic acid-activated signaling pathway	0	112	1	1
GO:0009740	gibberellic acid mediated signaling pathway	0	11	1	1
GO:0009743	response to carbohydrate	0	162	1	1
GO:0009746	response to hexose	0	29	1	1
GO:0009755	hormone-mediated signaling pathway	0	74	1	1
GO:0009756	carbohydrate mediated signaling	0	95	1	1
GO:0009757	hexose mediated signaling	0	39	1	1
GO:0009765	photosynthesis, light harvesting	0	66	1	1
GO:0009767	photosynthetic electron transport chain	0	469	1	1
GO:0009790	embryo development	0	6	1	1
GO:0009812	flavonoid metabolic process	0	4	1	1
GO:0009813	flavonoid biosynthetic process	0	14	1	1
GO:0009814	defense response, incompatible interaction	0	4	1	1
GO:0009821	alkaloid biosynthetic process	0	5	1	1
GO:0009826	unidimensional cell growth	0	8	1	1
GO:0009845	seed germination	0	53	1	1
GO:0009850	auxin metabolic process	0	18	1	1
GO:0009853	photorespiration	0	5	1	1
GO:0009856	pollination	0	204	1	1
GO:0009861	jasmonic acid and ethylene-dependent systemic resistance	0	1	1	1
GO:0009863	salicylic acid mediated signaling pathway	0	5	1	1
GO:0009873	ethylene-activated signaling pathway	0	10	1	1
GO:0009880	embryonic pattern specification	0	33	1	1
GO:0009887	organ morphogenesis	0	142	1	1
GO:0009888	tissue development	0	21	1	1
GO:0009894	regulation of catabolic process	0	71	1	1
GO:0009900	dehiscence	0	5	1	1
GO:0009908	flower development	0	242	1	1
GO:0009913	epidermal cell differentiation	0	91	1	1
GO:0009926	auxin polar transport	0	22	1	1
GO:0009933	meristem structural organization	0	13	1	1
GO:0009943	adaxial/abaxial axis specification	0	1	1	1
GO:0010015	root morphogenesis	0	36	1	1
GO:0010016	shoot system morphogenesis	0	16	1	1
GO:0010035	response to inorganic substance	0	194	1	1
GO:0010039	response to iron ion	0	22	1	1
GO:0010048	vernalization response	0	27	1	1
GO:0010051	xylem and phloem pattern formation	0	3	1	1
GO:0010053	root epidermal cell differentiation	0	3	1	1
GO:0010073	meristem maintenance	0	65	1	1
GO:0010074	maintenance of meristem identity	0	94	1	1
GO:0010087	phloem or xylem histogenesis	0	53	1	1
GO:0010102	lateral root morphogenesis	0	38	1	1
GO:0010109	regulation of photosynthesis	0	1	1	1
GO:0010135	ureide metabolic process	0	17	1	1
GO:0010154	fruit development	0	3	1	1
GO:0010160	formation of organ boundary	0	24	1	1
GO:0010191	mucilage metabolic process	0	2	1	1
GO:0010208	pollen wall assembly	0	1	1	1
GO:0010212	response to ionizing radiation	0	75	1	1
GO:0010224	response to UV-B	0	1	1	1
GO:0010260	organ senescence	0	23	1	1
GO:0010346	shoot axis formation	0	39	1	1
GO:0010374	stomatal complex development	0	26	1	1
GO:0010375	stomatal complex patterning	0	26	1	1
GO:0010468	regulation of gene expression	0	19	1	1
GO:0010496	intercellular transport	0	9	1	1
GO:0010520	regulation of reciprocal meiotic recombination	0	4	1	1
GO:0010565	regulation of cellular ketone metabolic process	0	1	1	1
GO:0010584	pollen exine formation	0	25	1	1
GO:0010586	miRNA metabolic process	0	3	1	1
GO:0010608	posttranscriptional regulation of gene expression	0	11	1	1
GO:0010647	positive regulation of cell communication	0	3	1	1
GO:0010675	regulation of cellular carbohydrate metabolic process	0	13	1	1
GO:0010876	lipid localization	0	16	1	1
GO:0010941	regulation of cell death	0	19	1	1
GO:0014071	response to cycloalkane	0	1	1	1
GO:0015031	protein transport	0	262	1	1
GO:0015669	gas transport	0	3	1	1
GO:0015672	monovalent inorganic cation transport	0	9	1	1
GO:0015691	cadmium ion transport	0	9	1	1
GO:0015695	organic cation transport	0	11	1	1
GO:0015696	ammonium transport	0	10	1	1
GO:0015698	inorganic anion transport	0	27	1	1
GO:0015711	organic anion transport	0	68	1	1
GO:0015712	hexose phosphate transport	0	17	1	1
GO:0015717	triose phosphate transport	0	48	1	1
GO:0015749	monosaccharide transport	0	2	1	1
GO:0015766	disaccharide transport	0	1	1	1
GO:0015809	arginine transport	0	1	1	1
GO:0015837	amine transport	0	12	1	1
GO:0015868	purine ribonucleotide transport	0	3	1	1
GO:0015977	carbon fixation	0	227	1	1
GO:0015979	photosynthesis	0	94	1	1
GO:0015980	energy derivation by oxidation of organic compounds	0	69	1	1
GO:0015995	chlorophyll biosynthetic process	0	102	1	1
GO:0016043	cellular component organization	0	33	1	1
GO:0016044	NA	0	32	1	1
GO:0016049	cell growth	0	22	1	1
GO:0016070	RNA metabolic process	0	134	1	1
GO:0016094	polyprenol biosynthetic process	0	1	1	1
GO:0016098	monoterpenoid metabolic process	0	1	1	1
GO:0016104	triterpenoid biosynthetic process	0	2	1	1
GO:0016108	tetraterpenoid metabolic process	0	10	1	1
GO:0016109	tetraterpenoid biosynthetic process	0	79	1	1
GO:0016117	carotenoid biosynthetic process	0	14	1	1
GO:0016129	phytosteroid biosynthetic process	0	81	1	1
GO:0016192	vesicle-mediated transport	0	14	1	1
GO:0016197	endosomal transport	0	54	1	1
GO:0016226	iron-sulfur cluster assembly	0	11	1	1
GO:0016246	RNA interference	0	4	1	1
GO:0016310	phosphorylation	0	16	1	1
GO:0016441	posttranscriptional gene silencing	0	7	1	1
GO:0016458	gene silencing	0	1	1	1
GO:0016567	protein ubiquitination	0	96	1	1
GO:0016568	chromatin modification	0	52	1	1
GO:0016570	histone modification	0	4	1	1
GO:0016571	histone methylation	0	2	1	1
GO:0016572	histone phosphorylation	0	6	1	1
GO:0016574	histone ubiquitination	0	13	1	1
GO:0017003	protein-heme linkage	0	46	1	1
GO:0017004	cytochrome complex assembly	0	14	1	1
GO:0017038	protein import	0	119	1	1
GO:0017145	stem cell division	0	10	1	1
GO:0017182	peptidyl-diphthamide metabolic process	0	1	1	1
GO:0018065	protein-cofactor linkage	0	1	1	1
GO:0018130	heterocycle biosynthetic process	0	9	1	1
GO:0018193	peptidyl-amino acid modification	0	20	1	1
GO:0018197	peptidyl-aspartic acid modification	0	3	1	1
GO:0018199	peptidyl-glutamine modification	0	11	1	1
GO:0018205	peptidyl-lysine modification	0	9	1	1
GO:0018216	peptidyl-arginine methylation	0	11	1	1
GO:0018904	ether metabolic process	0	3	1	1
GO:0019219	regulation of nucleobase-containing compound metabolic process	0	4	1	1
GO:0019222	regulation of metabolic process	0	11	1	1
GO:0019276	UDP-N-acetylgalactosamine metabolic process	0	11	1	1
GO:0019318	hexose metabolic process	0	142	1	1
GO:0019321	pentose metabolic process	0	25	1	1
GO:0019344	cysteine biosynthetic process	0	6	1	1
GO:0019357	nicotinate nucleotide biosynthetic process	0	1	1	1
GO:0019359	nicotinamide nucleotide biosynthetic process	0	13	1	1
GO:0019362	pyridine nucleotide metabolic process	0	5	1	1
GO:0019363	pyridine nucleotide biosynthetic process	0	2	1	1
GO:0019406	hexitol biosynthetic process	0	3	1	1
GO:0019438	aromatic compound biosynthetic process	0	1	1	1
GO:0019538	protein metabolic process	0	449	1	1
GO:0019632	shikimate metabolic process	0	6	1	1
GO:0019637	organophosphate metabolic process	0	3	1	1
GO:0019684	photosynthesis, light reaction	0	19	1	1
GO:0019725	cellular homeostasis	0	158	1	1
GO:0019740	nitrogen utilization	0	3	1	1
GO:0019748	secondary metabolic process	0	11	1	1
GO:0019752	carboxylic acid metabolic process	0	167	1	1
GO:0019758	glycosinolate biosynthetic process	0	2	1	1
GO:0019759	glycosinolate catabolic process	0	10	1	1
GO:0019761	glucosinolate biosynthetic process	0	1	1	1
GO:0019827	stem cell maintenance	0	41	1	1
GO:0019852	L-ascorbic acid metabolic process	0	42	1	1
GO:0019856	pyrimidine nucleobase biosynthetic process	0	20	1	1
GO:0019932	second-messenger-mediated signaling	0	24	1	1
GO:0019953	sexual reproduction	0	2	1	1
GO:0019985	translesion synthesis	0	5	1	1
GO:0022402	cell cycle process	0	29	1	1
GO:0022403	cell cycle phase	0	103	1	1
GO:0022406	membrane docking	0	3	1	1
GO:0022414	reproductive process	0	10	1	1
GO:0022415	NA	0	3	1	1
GO:0022613	ribonucleoprotein complex biogenesis	0	182	1	1
GO:0022618	ribonucleoprotein complex assembly	0	31	1	1
GO:0022900	electron transport chain	0	679	1	1
GO:0022904	respiratory electron transport chain	0	207	1	1
GO:0023052	signaling	0	176	1	1
GO:0030001	metal ion transport	0	72	1	1
GO:0030003	cellular cation homeostasis	0	74	1	1
GO:0030029	actin filament-based process	0	22	1	1
GO:0030036	actin cytoskeleton organization	0	2	1	1
GO:0030163	protein catabolic process	0	10	1	1
GO:0030258	lipid modification	0	11	1	1
GO:0030307	positive regulation of cell growth	0	1	1	1
GO:0030422	production of siRNA involved in RNA interference	0	7	1	1
GO:0030865	cortical cytoskeleton organization	0	16	1	1
GO:0030908	protein splicing	0	16	1	1
GO:0030968	endoplasmic reticulum unfolded protein response	0	2	1	1
GO:0031060	regulation of histone methylation	0	3	1	1
GO:0031062	positive regulation of histone methylation	0	10	1	1
GO:0031086	nuclear-transcribed mRNA catabolic process,	0	2	1	1
GO:0031109	microtubule polymerization or depolymerization	0	5	1	1
GO:0031123	RNA 3'-end processing	0	23	1	1
GO:0031124	mRNA 3'-end processing	0	1	1	1
GO:0031163	metallo-sulfur cluster assembly	0	66	1	1
GO:0031323	regulation of cellular metabolic process	0	63	1	1
GO:0031647	regulation of protein stability	0	39	1	1
GO:0031667	response to nutrient levels	0	40	1	1
GO:0032011	ARF protein signal transduction	0	1	1	1
GO:0032012	regulation of ARF protein signal transduction	0	2	1	1
GO:0032196	transposition	0	10	1	1
GO:0032259	methylation	0	4	1	1
GO:0032318	regulation of Ras GTPase activity	0	1	1	1
GO:0032392	DNA geometric change	0	5	1	1
GO:0032412	regulation of ion transmembrane transporter activity	0	14	1	1
GO:0032446	protein modification by small protein conjugation	0	122	1	1
GO:0032501	multicellular organismal process	0	188	1	1
GO:0032502	developmental process	0	55	1	1
GO:0032506	cytokinetic process	0	4	1	1
GO:0032787	monocarboxylic acid metabolic process	0	136	1	1
GO:0032875	regulation of DNA endoreduplication	0	1	1	1
GO:0032958	inositol phosphate biosynthetic process	0	30	1	1
GO:0033013	tetrapyrrole metabolic process	0	3	1	1
GO:0033014	tetrapyrrole biosynthetic process	0	18	1	1
GO:0033194	response to hydroperoxide	0	3	1	1
GO:0033273	response to vitamin	0	14	1	1
GO:0033477	S-methylmethionine metabolic process	0	8	1	1
GO:0033674	positive regulation of kinase activity	0	26	1	1
GO:0033692	cellular polysaccharide biosynthetic process	0	1	1	1
GO:0034220	ion transmembrane transport	0	64	1	1
GO:0034285	response to disaccharide	0	97	1	1
GO:0034404	nucleobase-containing small molecule biosynthetic process	0	48	1	1
GO:0034433	steroid esterification	0	3	1	1
GO:0034613	cellular protein localization	0	7	1	1
GO:0034635	glutathione transport	0	3	1	1
GO:0034641	cellular nitrogen compound metabolic process	0	57	1	1
GO:0034660	ncRNA metabolic process	0	41	1	1
GO:0034728	nucleosome organization	0	311	1	1
GO:0034765	regulation of ion transmembrane transport	0	4	1	1
GO:0034968	histone lysine methylation	0	34	1	1
GO:0035067	negative regulation of histone acetylation	0	10	1	1
GO:0035194	posttranscriptional gene silencing by RNA	0	50	1	1
GO:0035195	gene silencing by miRNA	0	11	1	1
GO:0035337	fatty-acyl-CoA metabolic process	0	4	1	1
GO:0035404	histone-serine phosphorylation	0	11	1	1
GO:0035434	copper ion transmembrane transport	0	12	1	1
GO:0035437	maintenance of protein localization in endoplasmic reticulum	0	14	1	1
GO:0035556	intracellular signal transduction	0	595	1	1
GO:0035601	protein deacylation	0	1	1	1
GO:0040007	growth	0	49	1	1
GO:0040020	regulation of meiosis	0	9	1	1
GO:0040029	regulation of gene expression, epigenetic	0	28	1	1
GO:0040034	regulation of development, heterochronic	0	3	1	1
GO:0042126	nitrate metabolic process	0	40	1	1
GO:0042180	cellular ketone metabolic process	0	3	1	1
GO:0042221	response to chemical	0	137	1	1
GO:0042254	ribosome biogenesis	0	242	1	1
GO:0042255	ribosome assembly	0	16	1	1
GO:0042360	vitamin E metabolic process	0	3	1	1
GO:0042364	water-soluble vitamin biosynthetic process	0	9	1	1
GO:0042371	vitamin K biosynthetic process	0	25	1	1
GO:0042435	indole-containing compound biosynthetic process	0	4	1	1
GO:0042445	hormone metabolic process	0	9	1	1
GO:0042546	cell wall biogenesis	0	36	1	1
GO:0042548	regulation of photosynthesis, light reaction	0	40	1	1
GO:0042558	pteridine-containing compound metabolic process	0	1	1	1
GO:0042723	thiamine-containing compound metabolic process	0	2	1	1
GO:0042742	defense response to bacterium	0	15	1	1
GO:0042743	hydrogen peroxide metabolic process	0	74	1	1
GO:0042816	vitamin B6 metabolic process	0	12	1	1
GO:0042853	L-alanine catabolic process	0	18	1	1
GO:0042981	regulation of apoptotic process	0	12	1	1
GO:0043039	tRNA aminoacylation	0	39	1	1
GO:0043066	negative regulation of apoptotic process	0	12	1	1
GO:0043069	negative regulation of programmed cell death	0	12	1	1
GO:0043085	positive regulation of catalytic activity	0	2	1	1
GO:0043094	cellular metabolic compound salvage	0	333	1	1
GO:0043101	purine-containing compound salvage	0	14	1	1
GO:0043102	amino acid salvage	0	5	1	1
GO:0043161	proteasome-mediated ubiquitin-dependent protein catabolic process	0	28	1	1
GO:0043170	macromolecule metabolic process	0	207	1	1
GO:0043248	proteasome assembly	0	36	1	1
GO:0043269	regulation of ion transport	0	3	1	1
GO:0043392	negative regulation of DNA binding	0	14	1	1
GO:0043401	steroid hormone mediated signaling pathway	0	8	1	1
GO:0043405	regulation of MAP kinase activity	0	1	1	1
GO:0043412	macromolecule modification	0	117	1	1
GO:0043436	oxoacid metabolic process	0	3	1	1
GO:0043479	pigment accumulation in tissues in response to UV light	0	38	1	1
GO:0043488	regulation of mRNA stability	0	1	1	1
GO:0043603	cellular amide metabolic process	0	10	1	1
GO:0043623	cellular protein complex assembly	0	119	1	1
GO:0043648	dicarboxylic acid metabolic process	0	73	1	1
GO:0043650	dicarboxylic acid biosynthetic process	0	11	1	1
GO:0044003	modification by symbiont of host morphology or physiology	0	1	1	1
GO:0044085	cellular component biogenesis	0	1	1	1
GO:0044093	positive regulation of molecular function	0	10	1	1
GO:0044106	cellular amine metabolic process	0	3	1	1
GO:0044248	cellular catabolic process	0	4	1	1
GO:0044249	cellular biosynthetic process	0	122	1	1
GO:0044255	cellular lipid metabolic process	0	68	1	1
GO:0044257	cellular protein catabolic process	0	101	1	1
GO:0044262	cellular carbohydrate metabolic process	0	38	1	1
GO:0044271	cellular nitrogen compound biosynthetic process	0	1	1	1
GO:0044281	small molecule metabolic process	0	238	1	1
GO:0044283	small molecule biosynthetic process	0	1	1	1
GO:0045087	innate immune response	0	19	1	1
GO:0045088	regulation of innate immune response	0	8	1	1
GO:0045216	cell-cell junction organization	0	4	1	1
GO:0045229	external encapsulating structure organization	0	10	1	1
GO:0045333	cellular respiration	0	264	1	1
GO:0045426	NA	0	6	1	1
GO:0045489	pectin biosynthetic process	0	12	1	1
GO:0045595	regulation of cell differentiation	0	7	1	1
GO:0045926	negative regulation of growth	0	21	1	1
GO:0046034	ATP metabolic process	0	9	1	1
GO:0046203	spermidine catabolic process	0	4	1	1
GO:0046335	ethanolamine biosynthetic process	0	2	1	1
GO:0046339	diacylglycerol metabolic process	0	16	1	1
GO:0046394	carboxylic acid biosynthetic process	0	2	1	1
GO:0046471	phosphatidylglycerol metabolic process	0	6	1	1
GO:0046474	glycerophospholipid biosynthetic process	0	49	1	1
GO:0046483	heterocycle metabolic process	0	16	1	1
GO:0046488	phosphatidylinositol metabolic process	0	72	1	1
GO:0046620	regulation of organ growth	0	4	1	1
GO:0046824	positive regulation of nucleocytoplasmic transport	0	2	1	1
GO:0046903	secretion	0	13	1	1
GO:0046907	intracellular transport	0	41	1	1
GO:0048017	inositol lipid-mediated signaling	0	20	1	1
GO:0048193	Golgi vesicle transport	0	84	1	1
GO:0048229	gametophyte development	0	236	1	1
GO:0048281	inflorescence morphogenesis	0	1	1	1
GO:0048316	seed development	0	35	1	1
GO:0048364	root development	0	27	1	1
GO:0048367	shoot system development	0	5	1	1
GO:0048437	floral organ development	0	10	1	1
GO:0048438	floral whorl development	0	1	1	1
GO:0048449	floral organ formation	0	2	1	1
GO:0048468	cell development	0	8	1	1
GO:0048506	regulation of timing of meristematic phase transition	0	21	1	1
GO:0048507	meristem development	0	74	1	1
GO:0048511	rhythmic process	0	51	1	1
GO:0048513	organ development	0	183	1	1
GO:0048519	negative regulation of biological process	0	8	1	1
GO:0048522	positive regulation of cellular process	0	2	1	1
GO:0048527	lateral root development	0	37	1	1
GO:0048528	post-embryonic root development	0	88	1	1
GO:0048571	long-day photoperiodism	0	3	1	1
GO:0048572	short-day photoperiodism	0	59	1	1
GO:0048573	photoperiodism, flowering	0	14	1	1
GO:0048581	negative regulation of post-embryonic development	0	4	1	1
GO:0048588	developmental cell growth	0	88	1	1
GO:0048608	reproductive structure development	0	62	1	1
GO:0048646	anatomical structure formation involved in morphogenesis	0	47	1	1
GO:0048764	trichoblast maturation	0	6	1	1
GO:0048827	phyllome development	0	212	1	1
GO:0048856	anatomical structure development	0	55	1	1
GO:0048868	pollen tube development	0	3	1	1
GO:0048869	cellular developmental process	0	42	1	1
GO:0048878	chemical homeostasis	0	1	1	1
GO:0050789	regulation of biological process	0	123	1	1
GO:0050793	regulation of developmental process	0	8	1	1
GO:0050801	ion homeostasis	0	14	1	1
GO:0050832	defense response to fungus	0	30	1	1
GO:0051052	regulation of DNA metabolic process	0	10	1	1
GO:0051084	'de novo' posttranslational protein folding	0	3	1	1
GO:0051169	nuclear transport	0	83	1	1
GO:0051179	localization	0	21	1	1
GO:0051181	cofactor transport	0	10	1	1
GO:0051186	cofactor metabolic process	0	3	1	1
GO:0051188	cofactor biosynthetic process	0	1	1	1
GO:0051259	protein oligomerization	0	21	1	1
GO:0051260	protein homooligomerization	0	8	1	1
GO:0051276	chromosome organization	0	84	1	1
GO:0051304	chromosome separation	0	5	1	1
GO:0051319	G2 phase	0	9	1	1
GO:0051320	S phase	0	5	1	1
GO:0051592	response to calcium ion	0	2	1	1
GO:0051603	proteolysis involved in cellular protein catabolic process	0	160	1	1
GO:0051604	protein maturation	0	57	1	1
GO:0051701	interaction with host	0	17	1	1
GO:0051704	multi-organism process	0	12	1	1
GO:0051707	response to other organism	0	173	1	1
GO:0051716	cellular response to stimulus	0	12	1	1
GO:0051726	regulation of cell cycle	0	36	1	1
GO:0051775	response to redox state	0	22	1	1
GO:0052386	cell wall thickening	0	24	1	1
GO:0052482	defense response by cell wall thickening	0	4	1	1
GO:0055080	cation homeostasis	0	42	1	1
GO:0055085	transmembrane transport	0	49	1	1
GO:0055086	nucleobase-containing small molecule metabolic process	0	40	1	1
GO:0060255	regulation of macromolecule metabolic process	0	27	1	1
GO:0060918	auxin transport	0	41	1	1
GO:0065003	macromolecular complex assembly	0	9	1	1
GO:0065007	biological regulation	0	56	1	1
GO:0065008	regulation of biological quality	0	27	1	1
GO:0070076	histone lysine demethylation	0	7	1	1
GO:0070838	divalent metal ion transport	0	29	1	1
GO:0070887	cellular response to chemical stimulus	0	7	1	1
GO:0070918	production of small RNA involved in gene silencing by RNA	0	7	1	1
GO:0071241	cellular response to inorganic substance	0	10	1	1
GO:0071265	L-methionine biosynthetic process	0	17	1	1
GO:0071310	cellular response to organic substance	0	24	1	1
GO:0071495	cellular response to endogenous stimulus	0	8	1	1
GO:0071704	organic substance metabolic process	0	1	1	1
GO:0071805	potassium ion transmembrane transport	0	3	1	1
GO:0071941	nitrogen cycle metabolic process	0	33	1	1
GO:0072387	flavin adenine dinucleotide metabolic process	0	6	1	1
GO:0072503	cellular divalent inorganic cation homeostasis	0	28	1	1
GO:0072506	trivalent inorganic anion homeostasis	0	2	1	1
GO:0072507	divalent inorganic cation homeostasis	0	3	1	1
GO:0072521	purine-containing compound metabolic process	0	18	1	1
GO:0072527	pyrimidine-containing compound metabolic process	0	2	1	1
GO:0072528	pyrimidine-containing compound biosynthetic process	0	44	1	1
GO:0072593	reactive oxygen species metabolic process	0	29	1	1
GO:0080090	regulation of primary metabolic process	0	3	1	1
GO:2000026	regulation of multicellular organismal development	0	48	1	1

## Sheet: CC
GO_ID	Term	Number_of_diff_exp_Gene_In_Term	Number_of_Gene_In_Term	P-Value	Correct_P-Value
GO:0044459	plasma membrane part	42	194	7.91066e-53	1.32899e-50
GO:0005839	proteasome core complex	36	377	3.633e-32	3.05172e-30
GO:0043231	intracellular membrane-bounded organelle	124	11415	1.10629e-11	6.19523e-10
GO:0000322	storage vacuole	5	7	1.18688e-10	3.98792e-09
GO:0000323	lytic vacuole	5	7	1.18688e-10	3.98792e-09
GO:0015934	large ribosomal subunit	9	241	1.15474e-05	0.000323326
GO:0005618	cell wall	5	77	8.04676e-05	0.00193122
GO:0031225	anchored component of membrane	2	13	0.00238366	0.0500569
GO:0015630	microtubule cytoskeleton	4	170	0.0162616	0.30355
GO:0005886	plasma membrane	1	4	0.0223889	0.376134
GO:0030867	rough endoplasmic reticulum membrane	1	13	0.0709491	1
GO:0044446	intracellular organelle part	2	83	0.0803523	1
GO:0071944	cell periphery	1	16	0.086594	1
GO:0009526	plastid envelope	12	1373	0.0937709	1
GO:0044436	thylakoid part	2	178	0.266003	1
GO:0016591	DNA-directed RNA polymerase II, holoenzyme	1	63	0.29999	1
GO:0044425	membrane part	4	595	0.432869	1
GO:0009579	thylakoid	2	323	0.544841	1
GO:0005622	intracellular	2	372	0.621289	1
GO:0031461	cullin-RING ubiquitin ligase complex	1	183	0.64519	1
GO:0033178	proton-transporting two-sector ATPase complex, catalytic domain	3	677	0.735644	1
GO:0009507	chloroplast	2	475	0.748987	1
GO:0030529	ribonucleoprotein complex	13	2705	0.755719	1
GO:0000502	proteasome complex	1	287	0.803139	1
GO:0030312	external encapsulating structure	2	824	0.946666	1
GO:0043234	protein complex	2	1080	0.98432	1
GO:0016020	membrane	17	4814	0.985862	1
GO:0031410	cytoplasmic vesicle	1	778	0.987827	1
GO:0044464	cell part	6	2269	0.988193	1
GO:0044424	intracellular part	5	2235	0.995248	1
GO:0044444	cytoplasmic part	3	1915	0.998636	1
GO:0009534	chloroplast thylakoid	4	3176	0.999983	1
GO:0031224	intrinsic component of membrane	1	2578	1	1
GO:0009536	plastid	12	9747	1	1
GO:0031981	nuclear lumen	0	801	1	1
GO:0042579	microbody	0	369	1	1
GO:0000109	nucleotide-excision repair complex	0	4	1	1
GO:0000151	ubiquitin ligase complex	0	54	1	1
GO:0000152	nuclear ubiquitin ligase complex	0	1	1	1
GO:0000228	nuclear chromosome	0	6	1	1
GO:0000229	cytoplasmic chromosome	0	5	1	1
GO:0000275	mitochondrial proton-transporting ATP synthase complex, catalytic	0	6	1	1
GO:0000314	organellar small ribosomal subunit	0	4	1	1
GO:0000325	plant-type vacuole	0	153	1	1
GO:0000785	chromatin	0	320	1	1
GO:0000790	nuclear chromatin	0	16	1	1
GO:0000793	condensed chromosome	0	3	1	1
GO:0000794	condensed nuclear chromosome	0	1	1	1
GO:0005576	extracellular region	0	777	1	1
GO:0005634	nucleus	0	133	1	1
GO:0005635	nuclear envelope	0	96	1	1
GO:0005654	nucleoplasm	0	10	1	1
GO:0005657	replication fork	0	2	1	1
GO:0005667	transcription factor complex	0	78	1	1
GO:0005694	chromosome	0	11	1	1
GO:0005737	cytoplasm	0	181	1	1
GO:0005739	mitochondrion	0	73	1	1
GO:0005740	mitochondrial envelope	0	61	1	1
GO:0005743	mitochondrial inner membrane	0	84	1	1
GO:0005746	mitochondrial respiratory chain	0	373	1	1
GO:0005753	mitochondrial proton-transporting ATP synthase complex	0	36	1	1
GO:0005758	mitochondrial intermembrane space	0	1	1	1
GO:0005768	endosome	0	5	1	1
GO:0005770	late endosome	0	27	1	1
GO:0005773	vacuole	0	27	1	1
GO:0005774	vacuolar membrane	0	1	1	1
GO:0005777	peroxisome	0	57	1	1
GO:0005783	endoplasmic reticulum	0	22	1	1
GO:0005789	endoplasmic reticulum membrane	0	32	1	1
GO:0005793	endoplasmic reticulum-Golgi intermediate compartment	0	92	1	1
GO:0005794	Golgi apparatus	0	2	1	1
GO:0005798	Golgi-associated vesicle	0	5	1	1
GO:0005811	lipid particle	0	3	1	1
GO:0005819	spindle	0	2	1	1
GO:0005838	proteasome regulatory particle	0	184	1	1
GO:0005840	ribosome	0	271	1	1
GO:0005856	cytoskeleton	0	4	1	1
GO:0005871	kinesin complex	0	7	1	1
GO:0005875	microtubule associated complex	0	4	1	1
GO:0005881	cytoplasmic microtubule	0	2	1	1
GO:0005911	cell-cell junction	0	30	1	1
GO:0008023	transcription elongation factor complex	0	16	1	1
GO:0008287	protein serine/threonine phosphatase complex	0	86	1	1
GO:0009368	endopeptidase Clp complex	0	1	1	1
GO:0009501	amyloplast	0	1	1	1
GO:0009521	photosystem	0	1081	1	1
GO:0009522	photosystem I	0	63	1	1
GO:0009523	photosystem II	0	139	1	1
GO:0009527	plastid outer membrane	0	34	1	1
GO:0009528	plastid inner membrane	0	101	1	1
GO:0009532	plastid stroma	0	1834	1	1
GO:0009535	chloroplast thylakoid membrane	0	9	1	1
GO:0009570	chloroplast stroma	0	127	1	1
GO:0009706	chloroplast inner membrane	0	93	1	1
GO:0009707	chloroplast outer membrane	0	11	1	1
GO:0009842	cyanelle	0	216	1	1
GO:0009843	cyanelle thylakoid	0	294	1	1
GO:0009898	cytoplasmic side of plasma membrane	0	3	1	1
GO:0009941	chloroplast envelope	0	29	1	1
GO:0010008	endosome membrane	0	1	1	1
GO:0012505	endomembrane system	0	140	1	1
GO:0012506	vesicle membrane	0	66	1	1
GO:0012507	ER to Golgi transport vesicle membrane	0	9	1	1
GO:0012510	trans-Golgi network transport vesicle membrane	0	11	1	1
GO:0015629	actin cytoskeleton	0	14	1	1
GO:0015935	small ribosomal subunit	0	319	1	1
GO:0016021	integral component of membrane	0	29	1	1
GO:0016023	cytoplasmic membrane-bounded vesicle	0	1	1	1
GO:0016323	basolateral plasma membrane	0	1	1	1
GO:0016469	proton-transporting two-sector ATPase complex	0	128	1	1
GO:0016604	nuclear body	0	34	1	1
GO:0019866	organelle inner membrane	0	576	1	1
GO:0030076	light-harvesting complex	0	485	1	1
GO:0030117	membrane coat	0	18	1	1
GO:0030118	clathrin coat	0	26	1	1
GO:0030119	AP-type membrane coat adaptor complex	0	15	1	1
GO:0030120	vesicle coat	0	38	1	1
GO:0030135	coated vesicle	0	31	1	1
GO:0030658	transport vesicle membrane	0	5	1	1
GO:0030665	clathrin-coated vesicle membrane	0	7	1	1
GO:0030684	preribosome	0	5	1	1
GO:0030874	nucleolar chromatin	0	7	1	1
GO:0030964	NADH dehydrogenase complex	0	252	1	1
GO:0031090	organelle membrane	0	1093	1	1
GO:0031227	intrinsic component of endoplasmic reticulum membrane	0	92	1	1
GO:0031234	extrinsic component of cytoplasmic side of plasma membrane	0	27	1	1
GO:0031300	intrinsic component of organelle membrane	0	1	1	1
GO:0031371	ubiquitin conjugating enzyme complex	0	83	1	1
GO:0031966	mitochondrial membrane	0	6	1	1
GO:0031967	organelle envelope	0	62	1	1
GO:0031968	organelle outer membrane	0	1	1	1
GO:0031976	plastid thylakoid	0	206	1	1
GO:0032300	mismatch repair complex	0	5	1	1
GO:0032991	macromolecular complex	0	107	1	1
GO:0033176	proton-transporting V-type ATPase complex	0	107	1	1
GO:0033177	proton-transporting two-sector ATPase complex,	0	185	1	1
GO:0034357	photosynthetic membrane	0	242	1	1
GO:0034399	nuclear periphery	0	4	1	1
GO:0035618	root hair	0	66	1	1
GO:0042170	plastid membrane	0	1	1	1
GO:0042575	DNA polymerase complex	0	5	1	1
GO:0042651	thylakoid membrane	0	87	1	1
GO:0042716	plasma membrane-derived chromatophore	0	265	1	1
GO:0042995	cell projection	0	12	1	1
GO:0043033	isoamylase complex	0	9	1	1
GO:0043036	starch grain	0	16	1	1
GO:0043227	membrane-bounded organelle	0	44	1	1
GO:0043229	intracellular organelle	0	487	1	1
GO:0043232	intracellular non-membrane-bounded organelle	0	577	1	1
GO:0043660	bacteroid-containing symbiosome	0	153	1	1
GO:0044421	extracellular region part	0	1	1	1
GO:0044422	organelle part	0	4	1	1
GO:0044427	chromosomal part	0	115	1	1
GO:0044428	nuclear part	0	6	1	1
GO:0044429	mitochondrial part	0	78	1	1
GO:0044430	cytoskeletal part	0	18	1	1
GO:0044431	Golgi apparatus part	0	224	1	1
GO:0044432	endoplasmic reticulum part	0	52	1	1
GO:0044434	chloroplast part	0	70	1	1
GO:0044435	plastid part	0	115	1	1
GO:0044439	peroxisomal part	0	51	1	1
GO:0044451	nucleoplasm part	0	4	1	1
GO:0045254	pyruvate dehydrogenase complex	0	3	1	1
GO:0045261	proton-transporting ATP synthase complex, catalytic core F(1)	0	4	1	1
GO:0048500	signal recognition particle	0	33	1	1
GO:0055029	nuclear DNA-directed RNA polymerase complex	0	23	1	1
GO:0070469	respiratory chain	0	6	1	1
GO:0070603	SWI/SNF superfamily-type complex	0	1	1	1

## Sheet: MF
GO_ID	Term	Number_of_diff_exp_Gene_In_Term	Number_of_Gene_In_Term	P-Value	Correct_P-Value
GO:0009881	photoreceptor activity	45	259	7.57789e-52	3.19029e-49
GO:0003712	transcription cofactor activity	31	87	4.30781e-47	9.06794e-45
GO:0004672	protein kinase activity	68	2574	8.0212e-25	1.12564e-22
GO:0005515	protein binding	45	1295	2.09837e-21	2.20854e-19
GO:0004175	endopeptidase activity	37	950	1.82126e-19	1.5335e-17
GO:0004673	protein histidine kinase activity	11	74	5.46187e-13	3.83242e-11
GO:0042578	phosphoric ester hydrolase activity	11	76	7.40712e-13	4.45486e-11
GO:0001071	nucleic acid binding transcription factor activity	23	626	3.68543e-12	1.93946e-10
GO:0004871	signal transducer activity	16	335	1.56346e-10	7.31353e-09
GO:0003676	nucleic acid binding	49	3117	4.14874e-10	1.74662e-08
GO:0005337	nucleoside transmembrane transporter activity	6	42	1.41663e-07	5.42181e-06
GO:0000166	nucleotide binding	50	4502	8.60627e-06	0.000301937
GO:0008079	translation termination factor activity	1	3	0.0168391	0.545328
GO:0019842	vitamin binding	3	105	0.0219958	0.661444
GO:0008047	enzyme activator activity	1	13	0.0709491	1
GO:0016820	hydrolase activity, acting on acid anhydrides, catalyzing	2	169	0.247263	1
GO:0008172	S-methyltransferase activity	2	171	0.251425	1
GO:0004872	receptor activity	1	59	0.283956	1
GO:0005488	binding	41	6779	0.349094	1
GO:0043021	ribonucleoprotein complex binding	1	80	0.364226	1
GO:0019203	carbohydrate phosphatase activity	1	84	0.378463	1
GO:0016769	transferase activity, transferring nitrogenous groups	1	170	0.618082	1
GO:0004518	nuclease activity	1	171	0.620239	1
GO:0016879	ligase activity, forming carbon-nitrogen bonds	1	231	0.72965	1
GO:0004620	phospholipase activity	1	242	0.745981	1
GO:0005506	iron ion binding	4	938	0.775103	1
GO:0016491	oxidoreductase activity	8	1765	0.777819	1
GO:0046914	transition metal ion binding	9	1966	0.778016	1
GO:0016853	isomerase activity	1	267	0.779523	1
GO:0019787	small conjugating protein ligase activity	1	297	0.813981	1
GO:0016831	carboxy-lyase activity	1	305	0.822224	1
GO:0005198	structural molecule activity	10	2338	0.848373	1
GO:0008233	peptidase activity	1	424	0.909418	1
GO:0004674	protein serine/threonine kinase activity	1	436	0.915374	1
GO:0016301	kinase activity	8	2205	0.929392	1
GO:0015078	hydrogen ion transmembrane transporter activity	3	1050	0.935465	1
GO:0004812	aminoacyl-tRNA ligase activity	1	486	0.936257	1
GO:0034062	RNA polymerase activity	1	569	0.96018	1
GO:0019829	cation-transporting ATPase activity	1	714	0.9825	1
GO:0032559	adenyl ribonucleotide binding	20	6078	0.997007	1
GO:0017111	nucleoside-triphosphatase activity	5	2447	0.998016	1
GO:0003723	RNA binding	1	1213	0.998969	1
GO:0016787	hydrolase activity	2	1638	0.999047	1
GO:0046872	metal ion binding	3	2051	0.999286	1
GO:0016740	transferase activity	3	2203	0.999657	1
GO:0003824	catalytic activity	8	4234	0.999954	1
GO:0032561	guanyl ribonucleotide binding	1	1893	0.999978	1
GO:0008135	translation factor activity, nucleic acid binding	0	865	1	1
GO:0042623	ATPase activity, coupled	0	805	1	1
GO:0048037	cofactor binding	0	696	1	1
GO:0000030	mannosyltransferase activity	0	12	1	1
GO:0000104	succinate dehydrogenase activity	0	31	1	1
GO:0000175	3'-5'-exoribonuclease activity	0	1	1	1
GO:0000254	C-4 methylsterol oxidase activity	0	41	1	1
GO:0000295	adenine nucleotide transmembrane transporter activity	0	3	1	1
GO:0000339	RNA cap binding	0	9	1	1
GO:0000702	oxidized base lesion DNA N-glycosylase activity	0	6	1	1
GO:0000996	core DNA-dependent RNA polymerase binding promoter specificity	0	157	1	1
GO:0001727	lipid kinase activity	0	83	1	1
GO:0001882	nucleoside binding	0	236	1	1
GO:0002094	polyprenyltransferase activity	0	8	1	1
GO:0003677	DNA binding	0	337	1	1
GO:0003678	DNA helicase activity	0	25	1	1
GO:0003682	chromatin binding	0	53	1	1
GO:0003690	double-stranded DNA binding	0	60	1	1
GO:0003724	RNA helicase activity	0	4	1	1
GO:0003729	mRNA binding	0	2	1	1
GO:0003747	translation release factor activity	0	92	1	1
GO:0003774	motor activity	0	48	1	1
GO:0003777	microtubule motor activity	0	7	1	1
GO:0003779	actin binding	0	23	1	1
GO:0003880	protein C-terminal carboxyl O-methyltransferase activity	0	4	1	1
GO:0003909	DNA ligase activity	0	32	1	1
GO:0003913	DNA photolyase activity	0	29	1	1
GO:0003916	DNA topoisomerase activity	0	199	1	1
GO:0003933	GTP cyclohydrolase activity	0	23	1	1
GO:0003954	NADH dehydrogenase activity	0	52	1	1
GO:0003964	RNA-directed DNA polymerase activity	0	3	1	1
GO:0003973	(S)-2-hydroxy-acid oxidase activity	0	5	1	1
GO:0003995	acyl-CoA dehydrogenase activity	0	20	1	1
GO:0004003	ATP-dependent DNA helicase activity	0	1	1	1
GO:0004030	aldehyde dehydrogenase [NAD(P)+] activity	0	1	1	1
GO:0004033	aldo-keto reductase (NADP) activity	0	5	1	1
GO:0004091	NA	0	88	1	1
GO:0004133	glycogen debranching enzyme activity	0	118	1	1
GO:0004152	dihydroorotate dehydrogenase activity	0	9	1	1
GO:0004180	carboxypeptidase activity	0	1	1	1
GO:0004311	farnesyltranstransferase activity	0	51	1	1
GO:0004312	fatty acid synthase activity	0	92	1	1
GO:0004386	helicase activity	0	291	1	1
GO:0004402	histone acetyltransferase activity	0	2	1	1
GO:0004407	histone deacetylase activity	0	17	1	1
GO:0004448	isocitrate dehydrogenase activity	0	67	1	1
GO:0004457	lactate dehydrogenase activity	0	3	1	1
GO:0004468	lysine N-acetyltransferase activity	0	81	1	1
GO:0004470	malic enzyme activity	0	28	1	1
GO:0004486	methylenetetrahydrofolate dehydrogenase [NAD(P)+] activity	0	37	1	1
GO:0004497	monooxygenase activity	0	40	1	1
GO:0004519	endonuclease activity	0	25	1	1
GO:0004527	exonuclease activity	0	23	1	1
GO:0004551	nucleotide diphosphatase activity	0	2	1	1
GO:0004553	hydrolase activity, hydrolyzing O-glycosyl compounds	0	43	1	1
GO:0004558	alpha-glucosidase activity	0	7	1	1
GO:0004576	oligosaccharyl transferase activity	0	13	1	1
GO:0004601	peroxidase activity	0	116	1	1
GO:0004611	phosphoenolpyruvate carboxykinase activity	0	3	1	1
GO:0004629	phospholipase C activity	0	5	1	1
GO:0004659	prenyltransferase activity	0	19	1	1
GO:0004683	calmodulin-dependent protein kinase activity	0	13	1	1
GO:0004702	receptor signaling protein serine/threonine kinase activity	0	73	1	1
GO:0004712	protein serine/threonine/tyrosine kinase activity	0	66	1	1
GO:0004721	phosphoprotein phosphatase activity	0	385	1	1
GO:0004722	protein serine/threonine phosphatase activity	0	30	1	1
GO:0004738	pyruvate dehydrogenase activity	0	76	1	1
GO:0004774	succinate-CoA ligase activity	0	51	1	1
GO:0004779	sulfate adenylyltransferase activity	0	67	1	1
GO:0004842	ubiquitin-protein ligase activity	0	7	1	1
GO:0005048	signal sequence binding	0	14	1	1
GO:0005083	small GTPase regulator activity	0	71	1	1
GO:0005092	GDP-dissociation inhibitor activity	0	38	1	1
GO:0005099	Ras GTPase activator activity	0	1	1	1
GO:0005102	receptor binding	0	1	1	1
GO:0005215	transporter activity	0	175	1	1
GO:0005216	ion channel activity	0	66	1	1
GO:0005227	calcium activated cation channel activity	0	2	1	1
GO:0005244	voltage-gated ion channel activity	0	1	1	1
GO:0005249	voltage-gated potassium channel activity	0	22	1	1
GO:0005261	cation channel activity	0	5	1	1
GO:0005262	calcium channel activity	0	4	1	1
GO:0005267	potassium channel activity	0	2	1	1
GO:0005275	amine transmembrane transporter activity	0	7	1	1
GO:0005319	lipid transporter activity	0	13	1	1
GO:0005342	organic acid transmembrane transporter activity	0	64	1	1
GO:0005343	organic acid:sodium symporter activity	0	6	1	1
GO:0005375	copper ion transmembrane transporter activity	0	10	1	1
GO:0005381	iron ion transmembrane transporter activity	0	1	1	1
GO:0005384	manganese ion transmembrane transporter activity	0	1	1	1
GO:0005385	zinc ion transmembrane transporter activity	0	3	1	1
GO:0005451	monovalent cation:hydrogen antiporter activity	0	20	1	1
GO:0005496	steroid binding	0	1	1	1
GO:0005507	copper ion binding	0	4	1	1
GO:0005527	macrolide binding	0	33	1	1
GO:0005543	phospholipid binding	0	46	1	1
GO:0005548	phospholipid transporter activity	0	2	1	1
GO:0008026	ATP-dependent helicase activity	0	9	1	1
GO:0008080	N-acetyltransferase activity	0	23	1	1
GO:0008081	phosphoric diester hydrolase activity	0	15	1	1
GO:0008092	cytoskeletal protein binding	0	2	1	1
GO:0008134	transcription factor binding	0	2	1	1
GO:0008168	methyltransferase activity	0	283	1	1
GO:0008169	C-methyltransferase activity	0	7	1	1
GO:0008170	N-methyltransferase activity	0	20	1	1
GO:0008171	O-methyltransferase activity	0	19	1	1
GO:0008187	poly-pyrimidine tract binding	0	70	1	1
GO:0008194	UDP-glycosyltransferase activity	0	23	1	1
GO:0008234	cysteine-type peptidase activity	0	2	1	1
GO:0008235	metalloexopeptidase activity	0	4	1	1
GO:0008237	metallopeptidase activity	0	38	1	1
GO:0008238	exopeptidase activity	0	145	1	1
GO:0008252	nucleotidase activity	0	3	1	1
GO:0008276	protein methyltransferase activity	0	25	1	1
GO:0008289	lipid binding	0	14	1	1
GO:0008318	protein prenyltransferase activity	0	1	1	1
GO:0008320	protein transmembrane transporter activity	0	30	1	1
GO:0008324	cation transmembrane transporter activity	0	129	1	1
GO:0008374	O-acyltransferase activity	0	11	1	1
GO:0008375	acetylglucosaminyltransferase activity	0	21	1	1
GO:0008378	galactosyltransferase activity	0	11	1	1
GO:0008408	3'-5' exonuclease activity	0	5	1	1
GO:0008409	5'-3' exonuclease activity	0	4	1	1
GO:0008443	phosphofructokinase activity	0	109	1	1
GO:0008483	transaminase activity	0	326	1	1
GO:0008509	anion transmembrane transporter activity	0	5	1	1
GO:0008514	organic anion transmembrane transporter activity	0	20	1	1
GO:0008517	folic acid transporter activity	0	5	1	1
GO:0008641	small protein activating enzyme activity	0	5	1	1
GO:0008649	rRNA methyltransferase activity	0	27	1	1
GO:0008757	S-adenosylmethionine-dependent methyltransferase activity	0	31	1	1
GO:0008905	mannose-phosphate guanylyltransferase activity	0	45	1	1
GO:0008937	ferredoxin-NAD(P) reductase activity	0	76	1	1
GO:0008940	nitrate reductase activity	0	8	1	1
GO:0009055	electron carrier activity	0	554	1	1
GO:0009975	cyclase activity	0	1	1	1
GO:0010333	terpene synthase activity	0	1	1	1
GO:0010354	homogentisate prenyltransferase activity	0	1	1	1
GO:0010420	polyprenyldihydroxybenzoate methyltransferase activity	0	15	1	1
GO:0015002	heme-copper terminal oxidase activity	0	279	1	1
GO:0015036	disulfide oxidoreductase activity	0	33	1	1
GO:0015038	glutathione disulfide oxidoreductase activity	0	19	1	1
GO:0015075	ion transmembrane transporter activity	0	101	1	1
GO:0015077	monovalent inorganic cation transmembrane transporter activity	0	215	1	1
GO:0015085	calcium ion transmembrane transporter activity	0	3	1	1
GO:0015086	cadmium ion transmembrane transporter activity	0	3	1	1
GO:0015098	molybdate ion transmembrane transporter activity	0	1	1	1
GO:0015101	organic cation transmembrane transporter activity	0	10	1	1
GO:0015103	inorganic anion transmembrane transporter activity	0	2	1	1
GO:0015119	hexose phosphate transmembrane transporter activity	0	17	1	1
GO:0015142	tricarboxylic acid transmembrane transporter activity	0	27	1	1
GO:0015145	monosaccharide transmembrane transporter activity	0	31	1	1
GO:0015154	disaccharide transmembrane transporter activity	0	1	1	1
GO:0015179	L-amino acid transmembrane transporter activity	0	1	1	1
GO:0015291	secondary active transmembrane transporter activity	0	35	1	1
GO:0015297	antiporter activity	0	6	1	1
GO:0015298	solute:cation antiporter activity	0	3	1	1
GO:0015299	solute:hydrogen antiporter activity	0	2	1	1
GO:0015368	calcium:cation antiporter activity	0	13	1	1
GO:0015405	P-P-bond-hydrolysis-driven transmembrane transporter activity	0	238	1	1
GO:0015604	organic phosphonate transmembrane transporter activity	0	16	1	1
GO:0015631	tubulin binding	0	50	1	1
GO:0015645	fatty acid ligase activity	0	159	1	1
GO:0015662	ATPase activity, coupled to transmembrane movement of ions,	0	342	1	1
GO:0015923	mannosidase activity	0	23	1	1
GO:0015925	galactosidase activity	0	7	1	1
GO:0015926	glucosidase activity	0	6	1	1
GO:0015930	glutamate synthase activity	0	216	1	1
GO:0016160	amylase activity	0	21	1	1
GO:0016209	antioxidant activity	0	80	1	1
GO:0016211	ammonia ligase activity	0	84	1	1
GO:0016274	protein-arginine N-methyltransferase activity	0	2	1	1
GO:0016298	lipase activity	0	11	1	1
GO:0016307	phosphatidylinositol phosphate kinase activity	0	3	1	1
GO:0016405	CoA-ligase activity	0	57	1	1
GO:0016407	acetyltransferase activity	0	23	1	1
GO:0016408	C-acyltransferase activity	0	1	1	1
GO:0016410	N-acyltransferase activity	0	16	1	1
GO:0016411	acylglycerol O-acyltransferase activity	0	5	1	1
GO:0016412	serine O-acyltransferase activity	0	36	1	1
GO:0016421	CoA carboxylase activity	0	39	1	1
GO:0016453	C-acetyltransferase activity	0	13	1	1
GO:0016454	C-palmitoyltransferase activity	0	2	1	1
GO:0016462	pyrophosphatase activity	0	658	1	1
GO:0016597	amino acid binding	0	1	1	1
GO:0016614	oxidoreductase activity, acting on CH-OH group of donors	0	77	1	1
GO:0016615	malate dehydrogenase activity	0	37	1	1
GO:0016616	oxidoreductase activity, acting on the CH-OH group of donors, NAD	0	678	1	1
GO:0016620	oxidoreductase activity, acting on the aldehyde or oxo group of	0	32	1	1
GO:0016624	oxidoreductase activity, acting on the aldehyde or oxo group of	0	35	1	1
GO:0016627	oxidoreductase activity, acting on the CH-CH group of donors	0	115	1	1
GO:0016628	oxidoreductase activity, acting on the CH-CH group of donors, NAD	0	99	1	1
GO:0016632	oxidoreductase activity, acting on the CH-CH group of donors,	0	19	1	1
GO:0016634	oxidoreductase activity, acting on the CH-CH group of donors,	0	68	1	1
GO:0016638	oxidoreductase activity, acting on the CH-NH2 group of donors	0	4	1	1
GO:0016639	oxidoreductase activity, acting on the CH-NH2 group of donors,	0	24	1	1
GO:0016641	oxidoreductase activity, acting on the CH-NH2 group of donors,	0	30	1	1
GO:0016642	oxidoreductase activity, acting on the CH-NH2 group of donors,	0	7	1	1
GO:0016646	oxidoreductase activity, acting on the CH-NH group of donors, NAD	0	18	1	1
GO:0016649	oxidoreductase activity, acting on the CH-NH group of donors,	0	6	1	1
GO:0016651	oxidoreductase activity, acting on NAD(P)H	0	84	1	1
GO:0016653	oxidoreductase activity, acting on NAD(P)H, heme protein as	0	22	1	1
GO:0016655	oxidoreductase activity, acting on NAD(P)H, quinone or similar	0	1	1	1
GO:0016657	oxidoreductase activity, acting on NAD(P)H, nitrogenous group as	0	2	1	1
GO:0016661	oxidoreductase activity, acting on other nitrogenous compounds as	0	128	1	1
GO:0016667	oxidoreductase activity, acting on a sulfur group of donors	0	90	1	1
GO:0016668	oxidoreductase activity, acting on a sulfur group of donors,	0	53	1	1
GO:0016670	oxidoreductase activity, acting on a sulfur group of donors,	0	4	1	1
GO:0016671	oxidoreductase activity, acting on a sulfur group of donors,	0	95	1	1
GO:0016673	oxidoreductase activity, acting on a sulfur group of donors,	0	13	1	1
GO:0016679	oxidoreductase activity, acting on diphenols and related	0	62	1	1
GO:0016682	oxidoreductase activity, acting on diphenols and related	0	70	1	1
GO:0016699	oxidoreductase activity, acting on hydrogen as donor, iron-sulfur	0	1	1	1
GO:0016702	oxidoreductase activity, acting on single donors with	0	9	1	1
GO:0016705	oxidoreductase activity, acting on paired donors, with	0	233	1	1
GO:0016709	oxidoreductase activity, acting on paired donors, with	0	69	1	1
GO:0016717	oxidoreductase activity, acting on paired donors, with oxidation	0	30	1	1
GO:0016724	oxidoreductase activity, oxidizing metal ions, oxygen as acceptor	0	2	1	1
GO:0016725	oxidoreductase activity, acting on CH or CH2 groups	0	11	1	1
GO:0016726	oxidoreductase activity, acting on CH or CH2 groups, NAD or NADP	0	109	1	1
GO:0016728	oxidoreductase activity, acting on CH or CH2 groups, disulfide as	0	41	1	1
GO:0016731	oxidoreductase activity, acting on iron-sulfur proteins as	0	25	1	1
GO:0016741	transferase activity, transferring one-carbon groups	0	114	1	1
GO:0016742	hydroxymethyl-, formyl- and related transferase activity	0	88	1	1
GO:0016743	carboxyl- or carbamoyltransferase activity	0	26	1	1
GO:0016744	transferase activity, transferring aldehyde or ketonic groups	0	149	1	1
GO:0016746	transferase activity, transferring acyl groups	0	40	1	1
GO:0016747	transferase activity, transferring acyl groups other than	0	183	1	1
GO:0016751	S-succinyltransferase activity	0	4	1	1
GO:0016755	transferase activity, transferring amino-acyl groups	0	42	1	1
GO:0016757	transferase activity, transferring glycosyl groups	0	172	1	1
GO:0016758	transferase activity, transferring hexosyl groups	0	155	1	1
GO:0016763	transferase activity, transferring pentosyl groups	0	137	1	1
GO:0016765	transferase activity, transferring alkyl or aryl (other than	0	185	1	1
GO:0016772	transferase activity, transferring phosphorus-containing groups	0	518	1	1
GO:0016773	phosphotransferase activity, alcohol group as acceptor	0	17	1	1
GO:0016774	phosphotransferase activity, carboxyl group as acceptor	0	10	1	1
GO:0016776	phosphotransferase activity, phosphate group as acceptor	0	82	1	1
GO:0016778	diphosphotransferase activity	0	51	1	1
GO:0016779	nucleotidyltransferase activity	0	318	1	1
GO:0016780	phosphotransferase activity, for other substituted phosphate	0	13	1	1
GO:0016783	sulfurtransferase activity	0	114	1	1
GO:0016788	hydrolase activity, acting on ester bonds	0	216	1	1
GO:0016790	thiolester hydrolase activity	0	133	1	1
GO:0016791	phosphatase activity	0	347	1	1
GO:0016798	hydrolase activity, acting on glycosyl bonds	0	98	1	1
GO:0016799	hydrolase activity, hydrolyzing N-glycosyl compounds	0	2	1	1
GO:0016802	trialkylsulfonium hydrolase activity	0	9	1	1
GO:0016810	hydrolase activity, acting on carbon-nitrogen (but not peptide)	0	41	1	1
GO:0016811	hydrolase activity, acting on carbon-nitrogen (but not peptide)	0	38	1	1
GO:0016812	hydrolase activity, acting on carbon-nitrogen (but not peptide)	0	25	1	1
GO:0016813	hydrolase activity, acting on carbon-nitrogen (but not peptide)	0	16	1	1
GO:0016814	hydrolase activity, acting on carbon-nitrogen (but not peptide)	0	65	1	1
GO:0016817	hydrolase activity, acting on acid anhydrides	0	183	1	1
GO:0016818	hydrolase activity, acting on acid anhydrides, in	0	51	1	1
GO:0016819	hydrolase activity, acting on acid anhydrides, in	0	5	1	1
GO:0016829	lyase activity	0	438	1	1
GO:0016830	carbon-carbon lyase activity	0	114	1	1
GO:0016832	aldehyde-lyase activity	0	30	1	1
GO:0016833	oxo-acid-lyase activity	0	35	1	1
GO:0016835	carbon-oxygen lyase activity	0	13	1	1
GO:0016836	hydro-lyase activity	0	478	1	1
GO:0016838	carbon-oxygen lyase activity, acting on phosphates	0	8	1	1
GO:0016841	ammonia-lyase activity	0	3	1	1
GO:0016842	amidine-lyase activity	0	19	1	1
GO:0016846	carbon-sulfur lyase activity	0	71	1	1
GO:0016849	phosphorus-oxygen lyase activity	0	7	1	1
GO:0016857	racemase and epimerase activity, acting on carbohydrates and	0	47	1	1
GO:0016859	cis-trans isomerase activity	0	112	1	1
GO:0016861	intramolecular oxidoreductase activity, interconverting aldoses	0	115	1	1
GO:0016862	intramolecular oxidoreductase activity, interconverting keto- and	0	1	1	1
GO:0016863	intramolecular oxidoreductase activity, transposing C=C bonds	0	11	1	1
GO:0016866	intramolecular transferase activity	0	101	1	1
GO:0016868	intramolecular transferase activity, phosphotransferases	0	109	1	1
GO:0016869	intramolecular transferase activity, transferring amino groups	0	25	1	1
GO:0016872	intramolecular lyase activity	0	41	1	1
GO:0016874	ligase activity	0	523	1	1
GO:0016876	ligase activity, forming aminoacyl-tRNA and related compounds	0	115	1	1
GO:0016878	acid-thiol ligase activity	0	3	1	1
GO:0016881	acid-amino acid ligase activity	0	186	1	1
GO:0016884	carbon-nitrogen ligase activity, with glutamine as amido-N-donor	0	30	1	1
GO:0016885	ligase activity, forming carbon-carbon bonds	0	12	1	1
GO:0016887	ATPase activity	0	173	1	1
GO:0016888	endodeoxyribonuclease activity, producing 5'-phosphomonoesters	0	14	1	1
GO:0016891	endoribonuclease activity, producing 5'-phosphomonoesters	0	16	1	1
GO:0016899	oxidoreductase activity, acting on the CH-OH group of donors,	0	5	1	1
GO:0016901	oxidoreductase activity, acting on the CH-OH group of donors,	0	1	1	1
GO:0016903	oxidoreductase activity, acting on the aldehyde or oxo group of	0	17	1	1
GO:0017016	Ras GTPase binding	0	19	1	1
GO:0017076	purine nucleotide binding	0	26	1	1
GO:0017136	NAD-dependent histone deacetylase activity	0	84	1	1
GO:0017169	CDP-alcohol phosphatidyltransferase activity	0	2	1	1
GO:0018024	histone-lysine N-methyltransferase activity	0	12	1	1
GO:0019104	DNA N-glycosylase activity	0	5	1	1
GO:0019113	limonene monooxygenase activity	0	9	1	1
GO:0019144	ADP-sugar diphosphatase activity	0	14	1	1
GO:0019171	3-hydroxyacyl-[acyl-carrier-protein] dehydratase activity	0	7	1	1
GO:0019201	nucleotide kinase activity	0	49	1	1
GO:0019205	nucleobase-containing compound kinase activity	0	20	1	1
GO:0019206	nucleoside kinase activity	0	74	1	1
GO:0019207	kinase regulator activity	0	12	1	1
GO:0019238	cyclohydrolase activity	0	50	1	1
GO:0019783	small conjugating protein-specific protease activity	0	90	1	1
GO:0019840	isoprenoid binding	0	13	1	1
GO:0019843	rRNA binding	0	77	1	1
GO:0019887	protein kinase regulator activity	0	23	1	1
GO:0019888	protein phosphatase regulator activity	0	21	1	1
GO:0019899	enzyme binding	0	82	1	1
GO:0019900	kinase binding	0	7	1	1
GO:0019901	protein kinase binding	0	114	1	1
GO:0019902	phosphatase binding	0	31	1	1
GO:0022857	transmembrane transporter activity	0	56	1	1
GO:0022890	inorganic cation transmembrane transporter activity	0	47	1	1
GO:0022891	substrate-specific transmembrane transporter activity	0	23	1	1
GO:0022892	substrate-specific transporter activity	0	220	1	1
GO:0030234	enzyme regulator activity	0	4	1	1
GO:0030246	carbohydrate binding	0	44	1	1
GO:0030247	polysaccharide binding	0	89	1	1
GO:0030291	protein serine/threonine kinase inhibitor activity	0	3	1	1
GO:0030554	adenyl nucleotide binding	0	1	1	1
GO:0030695	GTPase regulator activity	0	7	1	1
GO:0031406	carboxylic acid binding	0	62	1	1
GO:0031420	alkali metal ion binding	0	29	1	1
GO:0031559	oxidosqualene cyclase activity	0	2	1	1
GO:0032029	myosin tail binding	0	2	1	1
GO:0032182	small conjugating protein binding	0	5	1	1
GO:0032403	protein complex binding	0	2	1	1
GO:0032555	purine ribonucleotide binding	0	36	1	1
GO:0034061	DNA polymerase activity	0	138	1	1
GO:0034212	peptide N-acetyltransferase activity	0	9	1	1
GO:0035004	phosphatidylinositol 3-kinase activity	0	2	1	1
GO:0035091	phosphatidylinositol binding	0	41	1	1
GO:0035174	histone serine kinase activity	0	11	1	1
GO:0035250	UDP-galactosyltransferase activity	0	28	1	1
GO:0035251	UDP-glucosyltransferase activity	0	32	1	1
GO:0042083	5,10-methylenetetrahydrofolate-dependent methyltransferase	0	4	1	1
GO:0042625	ATPase activity, coupled to transmembrane movement of ions	0	149	1	1
GO:0042626	ATPase activity, coupled to transmembrane movement of substances	0	93	1	1
GO:0042802	identical protein binding	0	143	1	1
GO:0043167	ion binding	0	49	1	1
GO:0043168	anion binding	0	35	1	1
GO:0043169	cation binding	0	1476	1	1
GO:0043492	ATPase activity, coupled to movement of substances	0	66	1	1
GO:0043565	sequence-specific DNA binding	0	2	1	1
GO:0043566	structure-specific DNA binding	0	67	1	1
GO:0043682	copper-transporting ATPase activity	0	2	1	1
GO:0046508	hydrolase activity, acting on carbon-sulfur bonds	0	1	1	1
GO:0046527	glucosyltransferase activity	0	4	1	1
GO:0046873	metal ion transmembrane transporter activity	0	68	1	1
GO:0046906	tetrapyrrole binding	0	653	1	1
GO:0046912	transferase activity, transferring acyl groups, acyl groups	0	197	1	1
GO:0046915	transition metal ion transmembrane transporter activity	0	10	1	1
GO:0046923	ER retention sequence binding	0	1	1	1
GO:0046983	protein dimerization activity	0	11	1	1
GO:0047635	alanine-oxo-acid transaminase activity	0	39	1	1
GO:0050136	NADH dehydrogenase (quinone) activity	0	430	1	1
GO:0050661	NADP binding	0	105	1	1
GO:0050662	coenzyme binding	0	373	1	1
GO:0051003	ligase activity, forming nitrogen-metal bonds, forming	0	136	1	1
GO:0051184	cofactor transporter activity	0	5	1	1
GO:0051213	dioxygenase activity	0	1	1	1
GO:0051287	NAD binding	0	8	1	1
GO:0051536	iron-sulfur cluster binding	0	1412	1	1
GO:0051540	metal cluster binding	0	140	1	1
GO:0051748	UTP-monosaccharide-1-phosphate uridylyltransferase activity	0	28	1	1
GO:0051766	inositol trisphosphate kinase activity	0	18	1	1
GO:0052592	oxidoreductase activity, acting on CH or CH2 groups, with an	0	40	1	1
GO:0060089	molecular transducer activity	0	94	1	1
GO:0060229	lipase activator activity	0	9	1	1
GO:0070011	peptidase activity, acting on L-amino acid peptides	0	303	1	1
GO:0070259	tyrosyl-DNA phosphodiesterase activity	0	4	1	1
GO:0070456	galactose-1-phosphate phosphatase activity	0	3	1	1
GO:0070566	adenylyltransferase activity	0	27	1	1
GO:0070567	cytidylyltransferase activity	0	47	1	1
