# Supplementary material for: Identification of conserved and novel microRNAs in Porphyridium purpureum via deep sequencing and bioinformatics
Source: BMC Genomics. 2016 Aug 11;17:612. doi: 10.1186/s12864-016-2985-7 (PMC4981961; doi:10.1186/s12864-016-2985-7)
Supplement: Additional file 10: Table S9. — KEGG pathway analysis in P. purpureum. (XLS 421 kb) [file 12864_2016_2985_MOESM10_ESM.xls]

## Sheet: title page
	Applied Microbiology and Biotechnology
	Identification of conserved and novel microRNAs in Porphyridium purpureum via deep sequencing and bioinformatics
	Fan Gao, Fangru Nan, Jia Feng, Junping Lv, Qi Liu, Shulian Xie* School of Life Science, Shanxi University, Taiyuan, 030006, P. R. China
*To whom correspondence should be addressed. Tel: +086-0351-7018121; E-mail: xiesl@sxu.edu.cn Present Address: School of Life Science, Shanxi University, Taiyuan, 030006, P. R. China

## Sheet: Pathways for conserved miRNAs
#Pathway	Sample1 (3249)	Sample2 (82790)	Pvalue	Qvalue	Pathway ID	Genes	KOs
Fc gamma R-mediated phagocytosis	221	1926	5.26e-46	1.32e-43	ko04666	gi|317847037|gb|HS859673.1|HS859673;gi|317621291|gb|HS631755.1|HS631755;gi|318001383|gb|HS963395.1|HS963395;gi|317944474|gb|HS956385.1|HS956385;gi|317920363|gb|HS932660.1|HS932660;gi|317698665|gb|HS710902.1|HS710902;gi|317789699|gb|HS801965.1|HS801965;gi|317861371|gb|HS873542.1|HS873542;gi|317708740|gb|HS720971.1|HS720971;gi|317766576|gb|HS778763.1|HS778763;gi|317684849|gb|HS697543.1|HS697543;gi|…	K05765+K04688+K04368+K04371+K04718+K05768+K01115
Regulation of actin cytoskeleton	209	1906	1.48e-40	1.86e-38	ko04810	gi|317847037|gb|HS859673.1|HS859673;gi|317621291|gb|HS631755.1|HS631755;gi|318001383|gb|HS963395.1|HS963395;gi|317944474|gb|HS956385.1|HS956385;gi|317920363|gb|HS932660.1|HS932660;gi|317698665|gb|HS710902.1|HS710902;gi|317861371|gb|HS873542.1|HS873542;gi|317708740|gb|HS720971.1|HS720971;gi|317766576|gb|HS778763.1|HS778763;gi|317684849|gb|HS697543.1|HS697543;gi|317773907|gb|HS786082.1|HS786082;gi|…	K05765+K04368+K04371+K05692+K05759+K05768+K06269
Pertussis	160	1247	2.52e-39	2.1e-37	ko05133	gi|317847037|gb|HS859673.1|HS859673;gi|317621291|gb|HS631755.1|HS631755;gi|318001383|gb|HS963395.1|HS963395;gi|317944474|gb|HS956385.1|HS956385;gi|317920363|gb|HS932660.1|HS932660;gi|317698665|gb|HS710902.1|HS710902;gi|317861371|gb|HS873542.1|HS873542;gi|317684849|gb|HS697543.1|HS697543;gi|317773907|gb|HS786082.1|HS786082;gi|317938685|gb|HS950596.1|HS950596;gi|317623926|gb|HS635538.1|HS635538;gi|…	K05765+K04371+K02183
Axon guidance	159	1241	5.22e-39	3.27e-37	ko04360	gi|317847037|gb|HS859673.1|HS859673;gi|317621291|gb|HS631755.1|HS631755;gi|318001383|gb|HS963395.1|HS963395;gi|317944474|gb|HS956385.1|HS956385;gi|317920363|gb|HS932660.1|HS932660;gi|317698665|gb|HS710902.1|HS710902;gi|317861371|gb|HS873542.1|HS873542;gi|317684849|gb|HS697543.1|HS697543;gi|317773907|gb|HS786082.1|HS786082;gi|317938685|gb|HS950596.1|HS950596;gi|317623926|gb|HS635538.1|HS635538;gi|…	K05765+K04371
Zeatin biosynthesis	48	172	2.15e-27	1.08e-25	ko00908	gi|317614367|gb|HS628222.1|HS628222;gi|317669719|gb|HS680757.1|HS680757;gi|317935679|gb|HS948048.1|HS948048;gi|317599733|gb|HS613095.1|HS613095;gi|317760098|gb|HS772118.1|HS772118;gi|317743643|gb|HS755860.1|HS755860;gi|317980720|gb|HS972235.1|HS972235;gi|317887663|gb|HS899834.1|HS899834;gi|317745679|gb|HS757896.1|HS757896;gi|317896480|gb|HS908651.1|HS908651;gi|317669102|gb|HS682781.1|HS682781;gi|…	K10760
Steroid biosynthesis	65	421	5.59e-21	2.34e-19	ko00100	gi|317855110|gb|HS867281.1|HS867281;gi|317878825|gb|HS890996.1|HS890996;gi|317934462|gb|HS946373.1|HS946373;gi|317753327|gb|HS765540.1|HS765540;gi|317833443|gb|HS845614.1|HS845614;gi|317772021|gb|HS784294.1|HS784294;gi|317758479|gb|HS770684.1|HS770684;gi|317795388|gb|HS807559.1|HS807559;gi|317842988|gb|HS855159.1|HS855159;gi|317888543|gb|HS900824.1|HS900824;gi|317820761|gb|HS832932.1|HS832932;gi|…	K00213+K00227+K14424+K09828
Amoebiasis	39	154	7.11e-21	2.55e-19	ko05146	gi|317682181|gb|HS694428.1|HS694428;gi|317645319|gb|HS658844.1|HS658844;gi|317885874|gb|HS898045.1|HS898045;gi|317602869|gb|HS616805.1|HS616805;gi|317903877|gb|HS916048.1|HS916048;gi|317767855|gb|HS780042.1|HS780042;gi|317658279|gb|HS671793.1|HS671793;gi|317590216|gb|HS601404.1|HS601404;gi|317803709|gb|HS815880.1|HS815880;gi|317702584|gb|HS714819.1|HS714819;gi|317861911|gb|HS874082.1|HS874082;gi|…	K07897
Collecting duct acid secretion	70	497	3.43e-20	1.08e-18	ko04966	gi|317897356|gb|HS909203.1|HS909203;gi|317905870|gb|HS917872.1|HS917872;gi|317867834|gb|HS880005.1|HS880005;gi|317863555|gb|HS875726.1|HS875726;gi|317788608|gb|HS800779.1|HS800779;gi|317888461|gb|HS900742.1|HS900742;gi|317604038|gb|HS614815.1|HS614815;gi|317617145|gb|HS629436.1|HS629436;gi|317831158|gb|HS843908.1|HS843908;gi|317644294|gb|HS656561.1|HS656561;gi|317731070|gb|HS743291.1|HS743291;gi|…	K02149+K02148+K02154+K02153+K02146+K02145
Phagosome	119	1227	3.17e-19	8.83e-18	ko04145	gi|317682181|gb|HS694428.1|HS694428;gi|317897356|gb|HS909203.1|HS909203;gi|317905870|gb|HS917872.1|HS917872;gi|317669223|gb|HS682902.1|HS682902;gi|317645319|gb|HS658844.1|HS658844;gi|317885874|gb|HS898045.1|HS898045;gi|317602869|gb|HS616805.1|HS616805;gi|317867834|gb|HS880005.1|HS880005;gi|317863555|gb|HS875726.1|HS875726;gi|317903877|gb|HS916048.1|HS916048;gi|317802346|gb|HS814517.1|HS814517;gi|…	K07897+K02149+K02148+K05692+K02154+K02153+K02146+K02145
Rheumatoid arthritis	70	539	3e-18	7.53e-17	ko05323	gi|317897356|gb|HS909203.1|HS909203;gi|317905870|gb|HS917872.1|HS917872;gi|317867834|gb|HS880005.1|HS880005;gi|317863555|gb|HS875726.1|HS875726;gi|317788608|gb|HS800779.1|HS800779;gi|317888461|gb|HS900742.1|HS900742;gi|317604038|gb|HS614815.1|HS614815;gi|317617145|gb|HS629436.1|HS629436;gi|317831158|gb|HS843908.1|HS843908;gi|317644294|gb|HS656561.1|HS656561;gi|317731070|gb|HS743291.1|HS743291;gi|…	K02149+K02148+K02154+K02153+K02146+K02145
Epithelial cell signaling in Helicobacter pylori infection	70	542	4.05e-18	9.23e-17	ko05120	gi|317897356|gb|HS909203.1|HS909203;gi|317905870|gb|HS917872.1|HS917872;gi|317867834|gb|HS880005.1|HS880005;gi|317863555|gb|HS875726.1|HS875726;gi|317788608|gb|HS800779.1|HS800779;gi|317888461|gb|HS900742.1|HS900742;gi|317604038|gb|HS614815.1|HS614815;gi|317617145|gb|HS629436.1|HS629436;gi|317831158|gb|HS843908.1|HS843908;gi|317644294|gb|HS656561.1|HS656561;gi|317731070|gb|HS743291.1|HS743291;gi|…	K02149+K02148+K02154+K02153+K02146+K02145
Oxidative phosphorylation	291	4544	1.7e-16	3.55e-15	ko00190	gi|317795357|gb|HS807528.1|HS807528;gi|317757880|gb|HS770085.1|HS770085;gi|317665288|gb|HS677922.1|HS677922;gi|317897356|gb|HS909203.1|HS909203;gi|317902629|gb|HS914800.1|HS914800;gi|317640025|gb|HS652433.1|HS652433;gi|317986828|gb|HS970326.1|HS970326;gi|317905870|gb|HS917872.1|HS917872;gi|317926249|gb|HS938160.1|HS938160;gi|317747055|gb|HS759653.1|HS759653;gi|317803052|gb|HS815223.1|HS815223;gi|…	K03963+K03878+K02149+K02126+K02148+K02256+K03941+K00412+K01507+K03942+K01539+K03934+K02154+K03883+K02113+K02114+K00416+K03935+K02153+K02133+K03880+K00948+K03885+K02146+K02112+K05577+K02110+K02108+K02145+K00234
Lipopolysaccharide biosynthesis	56	448	3.44e-14	6.64e-13	ko00540	gi|317692616|gb|HS704855.1|HS704855;gi|317781487|gb|HS793255.1|HS793255;gi|317835670|gb|HS846886.1|HS846886;gi|317668671|gb|HS682350.1|HS682350;gi|317719505|gb|HS731730.1|HS731730;gi|317805607|gb|HS817778.1|HS817778;gi|317754821|gb|HS767030.1|HS767030;gi|317772570|gb|HS784843.1|HS784843;gi|317853009|gb|HS865180.1|HS865180;gi|317773756|gb|HS785931.1|HS785931;gi|317861664|gb|HS873835.1|HS873835;gi|…	K03046+K00599+K02527
Glutathione metabolism	106	1279	8.03e-13	1.44e-11	ko00480	gi|317685649|gb|HS699260.1|HS699260;gi|317793969|gb|HS806140.1|HS806140;gi|317890869|gb|HS903040.1|HS903040;gi|317625922|gb|HS638205.1|HS638205;gi|317841522|gb|HS853693.1|HS853693;gi|317603806|gb|HS614585.1|HS614585;gi|317635068|gb|HS646864.1|HS646864;gi|317605907|gb|HS617461.1|HS617461;gi|317909800|gb|HS921711.1|HS921711;gi|317820552|gb|HS832723.1|HS832723;gi|317915360|gb|HS927271.1|HS927271;gi|…	K11204+K01256+K00432+K01581+K00020+K00036+K00681+K01057+K01586
Parkinson's disease	188	2843	3.47e-12	5.81e-11	ko05012	gi|317795357|gb|HS807528.1|HS807528;gi|317757880|gb|HS770085.1|HS770085;gi|317665288|gb|HS677922.1|HS677922;gi|317902629|gb|HS914800.1|HS914800;gi|317640025|gb|HS652433.1|HS652433;gi|317986828|gb|HS970326.1|HS970326;gi|317926249|gb|HS938160.1|HS938160;gi|317747055|gb|HS759653.1|HS759653;gi|317803052|gb|HS815223.1|HS815223;gi|317878165|gb|HS890336.1|HS890336;gi|317692657|gb|HS704896.1|HS704896;gi|…	K03963+K03878+K02126+K02256+K03941+K00412+K03942+K03934+K03883+K00416+K03935+K03178+K02133+K03880+K00234
RNA transport	148	2135	2.81e-11	4.41e-10	ko03013	gi|317641868|gb|HS653776.1|HS653776;gi|317617759|gb|HS630050.1|HS630050;gi|317795883|gb|HS808157.1|HS808157;gi|317801115|gb|HS813620.1|HS813620;gi|317687142|gb|HS698679.1|HS698679;gi|317853445|gb|HS865623.1|HS865623;gi|317740907|gb|HS753124.1|HS753124;gi|317900537|gb|HS912708.1|HS912708;gi|317886076|gb|HS898247.1|HS898247;gi|317817108|gb|HS829566.1|HS829566;gi|317671958|gb|HS683738.1|HS683738;gi|…	K03253+K07562+K14326+K03243+K14525+K03236+K03247+K03113+K03231+K14290+K10577+K12812+K03246
Synaptic vesicle cycle	70	785	2.74e-10	4.04e-09	ko04721	gi|317897356|gb|HS909203.1|HS909203;gi|317905870|gb|HS917872.1|HS917872;gi|317867834|gb|HS880005.1|HS880005;gi|317863555|gb|HS875726.1|HS875726;gi|317788608|gb|HS800779.1|HS800779;gi|317888461|gb|HS900742.1|HS900742;gi|317604038|gb|HS614815.1|HS614815;gi|317617145|gb|HS629436.1|HS629436;gi|317831158|gb|HS843908.1|HS843908;gi|317644294|gb|HS656561.1|HS656561;gi|317731070|gb|HS743291.1|HS743291;gi|…	K02149+K02148+K02154+K02153+K02146+K02145
Vibrio cholerae infection	81	1096	6.18e-08	8.62e-07	ko05110	gi|317897356|gb|HS909203.1|HS909203;gi|317905870|gb|HS917872.1|HS917872;gi|317669223|gb|HS682902.1|HS682902;gi|317867834|gb|HS880005.1|HS880005;gi|317863555|gb|HS875726.1|HS875726;gi|317802346|gb|HS814517.1|HS814517;gi|317788608|gb|HS800779.1|HS800779;gi|317888461|gb|HS900742.1|HS900742;gi|317604038|gb|HS614815.1|HS614815;gi|317617145|gb|HS629436.1|HS629436;gi|317831158|gb|HS843908.1|HS843908;gi|…	K02149+K02148+K05692+K02154+K02153+K02146+K10949+K02145
Mineral absorption	35	327	1.04e-07	1.38e-06	ko04978	gi|317831677|gb|HS843770.1|HS843770;gi|317702406|gb|HS714641.1|HS714641;gi|317898332|gb|HS910503.1|HS910503;gi|317854307|gb|HS866478.1|HS866478;gi|317863026|gb|HS874844.1|HS874844;gi|317719081|gb|HS731306.1|HS731306;gi|317859797|gb|HS872294.1|HS872294;gi|317923947|gb|HS935858.1|HS935858;gi|317748889|gb|HS761104.1|HS761104;gi|317869202|gb|HS881159.1|HS881159;gi|317794949|gb|HS807120.1|HS807120;gi|…	K01539+K01533+K00522
Ribosome biogenesis in eukaryotes	94	1388	3.16e-07	3.96e-06	ko03008	gi|317707179|gb|HS718876.1|HS718876;gi|317738622|gb|HS750839.1|HS750839;gi|317617759|gb|HS630050.1|HS630050;gi|317795883|gb|HS808157.1|HS808157;gi|317759932|gb|HS771952.1|HS771952;gi|317732857|gb|HS745173.1|HS745173;gi|317740907|gb|HS753124.1|HS753124;gi|317918918|gb|HS930829.1|HS930829;gi|317941941|gb|HS953852.1|HS953852;gi|317938022|gb|HS949933.1|HS949933;gi|317949711|gb|HS961385.1|HS961385;gi|…	K11130+K14553+K07562+K14525+K12619+K12618+K14564+K14290+K11129+K03097+K11131+K14568
Fatty acid elongation	34	333	4.76e-07	5.69e-06	ko00062	gi|317715080|gb|HS727307.1|HS727307;gi|317721752|gb|HS733977.1|HS733977;gi|317938730|gb|HS950641.1|HS950641;gi|317634497|gb|HS648177.1|HS648177;gi|317733580|gb|HS745896.1|HS745896;gi|317731261|gb|HS743482.1|HS743482;gi|317902477|gb|HS914648.1|HS914648;gi|317767181|gb|HS779368.1|HS779368;gi|317970855|gb|HS968710.1|HS968710;gi|317815703|gb|HS827874.1|HS827874;gi|317803770|gb|HS816360.1|HS816360;gi|…	K10249+K10244
Long-term depression	63	823	5.31e-07	6.06e-06	ko04730	gi|317638704|gb|HS651114.1|HS651114;gi|317708740|gb|HS720971.1|HS720971;gi|317766576|gb|HS778763.1|HS778763;gi|317773907|gb|HS786082.1|HS786082;gi|317627317|gb|HS639983.1|HS639983;gi|317814065|gb|HS826077.1|HS826077;gi|317921583|gb|HS933494.1|HS933494;gi|317741894|gb|HS754287.1|HS754287;gi|317598848|gb|HS612212.1|HS612212;gi|317827573|gb|HS839744.1|HS839744;gi|317886169|gb|HS898340.1|HS898340;gi|…	K03456+K04368+K04371+K04382+K07376
Lysine biosynthesis	42	481	1.58e-06	1.73e-05	ko00300	gi|317625922|gb|HS638205.1|HS638205;gi|317603806|gb|HS614585.1|HS614585;gi|317605907|gb|HS617461.1|HS617461;gi|317820552|gb|HS832723.1|HS832723;gi|317915360|gb|HS927271.1|HS927271;gi|317949151|gb|HS961062.1|HS961062;gi|317622053|gb|HS636355.1|HS636355;gi|317777359|gb|HS789532.1|HS789532;gi|317586027|gb|HS597287.1|HS597287;gi|317832910|gb|HS845081.1|HS845081;gi|317776607|gb|HS788780.1|HS788780;gi|…	K01581+K01586
Polycyclic aromatic hydrocarbon degradation	23	191	2.07e-06	2.16e-05	ko00624	gi|317781487|gb|HS793255.1|HS793255;gi|317668671|gb|HS682350.1|HS682350;gi|317719505|gb|HS731730.1|HS731730;gi|317754821|gb|HS767030.1|HS767030;gi|317772570|gb|HS784843.1|HS784843;gi|317916902|gb|HS928813.1|HS928813;gi|317853009|gb|HS865180.1|HS865180;gi|317773756|gb|HS785931.1|HS785931;gi|317869867|gb|HS882038.1|HS882038;gi|317810072|gb|HS822243.1|HS822243;gi|317655584|gb|HS667843.1|HS667843;gi|…	K00599+K00120+K02527
Acute myeloid leukemia	64	944	2.16e-05	0.000217	ko05221	gi|317789699|gb|HS801965.1|HS801965;gi|317708740|gb|HS720971.1|HS720971;gi|317766576|gb|HS778763.1|HS778763;gi|317773907|gb|HS786082.1|HS786082;gi|317627317|gb|HS639983.1|HS639983;gi|317740282|gb|HS752499.1|HS752499;gi|317814065|gb|HS826077.1|HS826077;gi|317741894|gb|HS754287.1|HS754287;gi|317598848|gb|HS612212.1|HS612212;gi|317827573|gb|HS839744.1|HS839744;gi|317686090|gb|HS699699.1|HS699699;gi|…	K04688+K04368+K04371
Sesquiterpenoid and triterpenoid biosynthesis	17	141	4.16e-05	0.000401	ko00909	gi|317833868|gb|HS846039.1|HS846039;gi|317598914|gb|HS612276.1|HS612276;gi|317702316|gb|HS714551.1|HS714551;gi|317627039|gb|HS639705.1|HS639705;gi|317588335|gb|HS603722.1|HS603722;gi|317623557|gb|HS635171.1|HS635171;gi|317717556|gb|HS728969.1|HS728969;gi|317736149|gb|HS748368.1|HS748368;gi|317773642|gb|HS785817.1|HS785817;gi|317725831|gb|HS738016.1|HS738016;gi|317684108|gb|HS696802.1|HS696802;gi|…	K00801
ErbB signaling pathway	64	1027	0.000236333	0.0022	ko04012	gi|317789699|gb|HS801965.1|HS801965;gi|317708740|gb|HS720971.1|HS720971;gi|317766576|gb|HS778763.1|HS778763;gi|317773907|gb|HS786082.1|HS786082;gi|317627317|gb|HS639983.1|HS639983;gi|317740282|gb|HS752499.1|HS752499;gi|317814065|gb|HS826077.1|HS826077;gi|317741894|gb|HS754287.1|HS754287;gi|317598848|gb|HS612212.1|HS612212;gi|317827573|gb|HS839744.1|HS839744;gi|317686090|gb|HS699699.1|HS699699;gi|…	K04688+K04368+K04371
Salmonella infection	59	948	0.000416205	0.00373	ko05132	gi|317682181|gb|HS694428.1|HS694428;gi|317773907|gb|HS786082.1|HS786082;gi|317669223|gb|HS682902.1|HS682902;gi|317645319|gb|HS658844.1|HS658844;gi|317885874|gb|HS898045.1|HS898045;gi|317602869|gb|HS616805.1|HS616805;gi|317903877|gb|HS916048.1|HS916048;gi|317802346|gb|HS814517.1|HS814517;gi|317767855|gb|HS780042.1|HS780042;gi|317658279|gb|HS671793.1|HS671793;gi|317590216|gb|HS601404.1|HS601404;gi|…	K07897+K04371+K05692+K05759
mRNA surveillance pathway	91	1615	0.000438789	0.0038	ko03015	gi|317638704|gb|HS651114.1|HS651114;gi|317801115|gb|HS813620.1|HS813620;gi|317814431|gb|HS826602.1|HS826602;gi|317753680|gb|HS765986.1|HS765986;gi|317629063|gb|HS641727.1|HS641727;gi|317934528|gb|HS946439.1|HS946439;gi|317920491|gb|HS932788.1|HS932788;gi|317853153|gb|HS865331.1|HS865331;gi|317710912|gb|HS722462.1|HS722462;gi|317832127|gb|HS844298.1|HS844298;gi|317921583|gb|HS933494.1|HS933494;gi|…	K03456+K14326+K00565+K14403+K14416+K15542+K11583+K04382+K04354+K14402+K12812+K06269
Melanoma	42	620	0.000518924	0.00395	ko05218	gi|317708740|gb|HS720971.1|HS720971;gi|317766576|gb|HS778763.1|HS778763;gi|317773907|gb|HS786082.1|HS786082;gi|317627317|gb|HS639983.1|HS639983;gi|317814065|gb|HS826077.1|HS826077;gi|317741894|gb|HS754287.1|HS754287;gi|317598848|gb|HS612212.1|HS612212;gi|317827573|gb|HS839744.1|HS839744;gi|317886169|gb|HS898340.1|HS898340;gi|317908381|gb|HS920292.1|HS920292;gi|317800448|gb|HS812619.1|HS812619;gi|…	K04368+K04371
Dorso-ventral axis formation	42	620	0.000518924	0.00395	ko04320	gi|317708740|gb|HS720971.1|HS720971;gi|317766576|gb|HS778763.1|HS778763;gi|317773907|gb|HS786082.1|HS786082;gi|317627317|gb|HS639983.1|HS639983;gi|317814065|gb|HS826077.1|HS826077;gi|317741894|gb|HS754287.1|HS754287;gi|317598848|gb|HS612212.1|HS612212;gi|317827573|gb|HS839744.1|HS839744;gi|317886169|gb|HS898340.1|HS898340;gi|317908381|gb|HS920292.1|HS920292;gi|317800448|gb|HS812619.1|HS812619;gi|…	K04368+K04371
Bladder cancer	42	620	0.000518924	0.00395	ko05219	gi|317708740|gb|HS720971.1|HS720971;gi|317766576|gb|HS778763.1|HS778763;gi|317773907|gb|HS786082.1|HS786082;gi|317627317|gb|HS639983.1|HS639983;gi|317814065|gb|HS826077.1|HS826077;gi|317741894|gb|HS754287.1|HS754287;gi|317598848|gb|HS612212.1|HS612212;gi|317827573|gb|HS839744.1|HS839744;gi|317886169|gb|HS898340.1|HS898340;gi|317908381|gb|HS920292.1|HS920292;gi|317800448|gb|HS812619.1|HS812619;gi|…	K04368+K04371
MAPK signaling pathway - fly	42	620	0.000518924	0.00395	ko04013	gi|317708740|gb|HS720971.1|HS720971;gi|317766576|gb|HS778763.1|HS778763;gi|317773907|gb|HS786082.1|HS786082;gi|317627317|gb|HS639983.1|HS639983;gi|317814065|gb|HS826077.1|HS826077;gi|317741894|gb|HS754287.1|HS754287;gi|317598848|gb|HS612212.1|HS612212;gi|317827573|gb|HS839744.1|HS839744;gi|317886169|gb|HS898340.1|HS898340;gi|317908381|gb|HS920292.1|HS920292;gi|317800448|gb|HS812619.1|HS812619;gi|…	K04368+K04371
Fc epsilon RI signaling pathway	42	623	0.000571199	0.00422	ko04664	gi|317708740|gb|HS720971.1|HS720971;gi|317766576|gb|HS778763.1|HS778763;gi|317773907|gb|HS786082.1|HS786082;gi|317627317|gb|HS639983.1|HS639983;gi|317814065|gb|HS826077.1|HS826077;gi|317741894|gb|HS754287.1|HS754287;gi|317598848|gb|HS612212.1|HS612212;gi|317827573|gb|HS839744.1|HS839744;gi|317886169|gb|HS898340.1|HS898340;gi|317908381|gb|HS920292.1|HS920292;gi|317800448|gb|HS812619.1|HS812619;gi|…	K04368+K04371
Lysine degradation	19	209	0.000641306	0.0046	ko00310	gi|317948030|gb|HS959941.1|HS959941;gi|317732792|gb|HS745108.1|HS745108;gi|317764464|gb|HS776661.1|HS776661;gi|317903082|gb|HS915253.1|HS915253;gi|317902423|gb|HS914594.1|HS914594;gi|317763228|gb|HS775426.1|HS775426;gi|317899772|gb|HS911654.1|HS911654;gi|317841200|gb|HS853371.1|HS853371;gi|317639292|gb|HS651702.1|HS651702;gi|317879973|gb|HS892144.1|HS892144;gi|317864870|gb|HS877041.1|HS877041;gi|…	K00658+K11423+K11422+K00128+K00626+K00164
Thyroid cancer	42	629	0.000689973	0.00481	ko05216	gi|317708740|gb|HS720971.1|HS720971;gi|317766576|gb|HS778763.1|HS778763;gi|317773907|gb|HS786082.1|HS786082;gi|317627317|gb|HS639983.1|HS639983;gi|317814065|gb|HS826077.1|HS826077;gi|317741894|gb|HS754287.1|HS754287;gi|317598848|gb|HS612212.1|HS612212;gi|317827573|gb|HS839744.1|HS839744;gi|317886169|gb|HS898340.1|HS898340;gi|317908381|gb|HS920292.1|HS920292;gi|317800448|gb|HS812619.1|HS812619;gi|…	K04368+K04371
Carbon fixation pathways in prokaryotes	32	457	0.00132493	0.00875	ko00720	gi|317862775|gb|HS874593.1|HS874593;gi|318003554|gb|HS974483.1|HS974483;gi|317668857|gb|HS682536.1|HS682536;gi|317768484|gb|HS780244.1|HS780244;gi|317746530|gb|HS758747.1|HS758747;gi|317895868|gb|HS908039.1|HS908039;gi|317695284|gb|HS707523.1|HS707523;gi|317901015|gb|HS913186.1|HS913186;gi|317687903|gb|HS700146.1|HS700146;gi|317778029|gb|HS790252.1|HS790252;gi|317899772|gb|HS911654.1|HS911654;gi|…	K01595+K01676+K00626+K01895
Toll-like receptor signaling pathway	42	651	0.00133379	0.00875	ko04620	gi|317708740|gb|HS720971.1|HS720971;gi|317766576|gb|HS778763.1|HS778763;gi|317773907|gb|HS786082.1|HS786082;gi|317627317|gb|HS639983.1|HS639983;gi|317814065|gb|HS826077.1|HS826077;gi|317741894|gb|HS754287.1|HS754287;gi|317598848|gb|HS612212.1|HS612212;gi|317827573|gb|HS839744.1|HS839744;gi|317886169|gb|HS898340.1|HS898340;gi|317908381|gb|HS920292.1|HS920292;gi|317800448|gb|HS812619.1|HS812619;gi|…	K04368+K04371
Fanconi anemia pathway	25	328	0.00135918	0.00875	ko03460	gi|317655006|gb|HS667265.1|HS667265;gi|317670289|gb|HS681327.1|HS681327;gi|317750109|gb|HS762324.1|HS762324;gi|317873712|gb|HS885883.1|HS885883;gi|317728001|gb|HS740222.1|HS740222;gi|317867178|gb|HS879349.1|HS879349;gi|317781268|gb|HS793036.1|HS793036;gi|317672180|gb|HS683960.1|HS683960;gi|317828172|gb|HS839924.1|HS839924;gi|317920067|gb|HS931978.1|HS931978;gi|317749456|gb|HS761671.1|HS761671;gi|…	K10849+K07466+K04482
Photosynthesis	138	2737	0.00181266	0.0114	ko00195	gi|317858685|gb|HS870856.1|HS870856;gi|317802655|gb|HS814826.1|HS814826;gi|317907525|gb|HS919436.1|HS919436;gi|317919589|gb|HS931500.1|HS931500;gi|317690940|gb|HS702512.1|HS702512;gi|317599053|gb|HS612415.1|HS612415;gi|317858865|gb|HS871036.1|HS871036;gi|317873089|gb|HS885260.1|HS885260;gi|317926484|gb|HS938395.1|HS938395;gi|317619968|gb|HS632736.1|HS632736;gi|317768986|gb|HS780746.1|HS780746;gi|…	K02720+K02703+K02704+K02113+K02114+K02706+K02691+K02705+K02112+K02708+K02690+K02110+K02108+K08906
Porphyrin and chlorophyll metabolism	58	995	0.00209445	0.0128	ko00860	gi|317896648|gb|HS908819.1|HS908819;gi|317612391|gb|HS625329.1|HS625329;gi|317767239|gb|HS779426.1|HS779426;gi|317898332|gb|HS910503.1|HS910503;gi|317759337|gb|HS772760.1|HS772760;gi|317863026|gb|HS874844.1|HS874844;gi|317620317|gb|HS633085.1|HS633085;gi|317719081|gb|HS731306.1|HS731306;gi|317859797|gb|HS872294.1|HS872294;gi|317623295|gb|HS634909.1|HS634909;gi|317797019|gb|HS809190.1|HS809190;gi|…	K03405+K01845+K00522+K00798+K01772+K01885+K08101
Jak-STAT signaling pathway	4	16	0.00294862	0.0176	ko04630	gi|317761941|gb|HS774142.1|HS774142;gi|317762776|gb|HS774974.1|HS774974;gi|317804513|gb|HS816265.1|HS816265;gi|317766672|gb|HS778859.1|HS778859	K04706
Flavonoid biosynthesis	17	206	0.00334397	0.0195	ko00941	gi|317604307|gb|HS615084.1|HS615084;gi|317910375|gb|HS922286.1|HS922286;gi|317728634|gb|HS740855.1|HS740855;gi|317624260|gb|HS636545.1|HS636545;gi|317845124|gb|HS857295.1|HS857295;gi|317669684|gb|HS680722.1|HS680722;gi|317730848|gb|HS743069.1|HS743069;gi|317738342|gb|HS750559.1|HS750559;gi|317666761|gb|HS679393.1|HS679393;gi|317912616|gb|HS924527.1|HS924527;gi|317821770|gb|HS833528.1|HS833528;gi|…	K08695+K08243+K13082
Cholinergic synapse	42	686	0.00343947	0.0196	ko04725	gi|317708740|gb|HS720971.1|HS720971;gi|317766576|gb|HS778763.1|HS778763;gi|317773907|gb|HS786082.1|HS786082;gi|317627317|gb|HS639983.1|HS639983;gi|317814065|gb|HS826077.1|HS826077;gi|317741894|gb|HS754287.1|HS754287;gi|317598848|gb|HS612212.1|HS612212;gi|317827573|gb|HS839744.1|HS839744;gi|317886169|gb|HS898340.1|HS898340;gi|317908381|gb|HS920292.1|HS920292;gi|317800448|gb|HS812619.1|HS812619;gi|…	K04368+K04371
Renal cell carcinoma	42	690	0.00380446	0.0212	ko05211	gi|317708740|gb|HS720971.1|HS720971;gi|317766576|gb|HS778763.1|HS778763;gi|317773907|gb|HS786082.1|HS786082;gi|317627317|gb|HS639983.1|HS639983;gi|317814065|gb|HS826077.1|HS826077;gi|317741894|gb|HS754287.1|HS754287;gi|317598848|gb|HS612212.1|HS612212;gi|317827573|gb|HS839744.1|HS839744;gi|317886169|gb|HS898340.1|HS898340;gi|317908381|gb|HS920292.1|HS920292;gi|317800448|gb|HS812619.1|HS812619;gi|…	K04368+K04371
D-Glutamine and D-glutamate metabolism	10	95	0.00416134	0.0227	ko00471	gi|317640187|gb|HS652595.1|HS652595;gi|317793039|gb|HS805349.1|HS805349;gi|317632520|gb|HS644801.1|HS644801;gi|317916273|gb|HS928184.1|HS928184;gi|317903091|gb|HS915262.1|HS915262;gi|317848547|gb|HS860718.1|HS860718;gi|317738195|gb|HS750335.1|HS750335;gi|317913487|gb|HS925398.1|HS925398;gi|317746759|gb|HS758976.1|HS758976;gi|317938795|gb|HS950706.1|HS950706	K02867
Chronic myeloid leukemia	43	727	0.00565482	0.0302	ko05220	gi|317708740|gb|HS720971.1|HS720971;gi|317766576|gb|HS778763.1|HS778763;gi|317773907|gb|HS786082.1|HS786082;gi|317627317|gb|HS639983.1|HS639983;gi|317814065|gb|HS826077.1|HS826077;gi|317741894|gb|HS754287.1|HS754287;gi|317598848|gb|HS612212.1|HS612212;gi|317827573|gb|HS839744.1|HS839744;gi|317886169|gb|HS898340.1|HS898340;gi|317908381|gb|HS920292.1|HS920292;gi|317800448|gb|HS812619.1|HS812619;gi|…	K04368+K04371+K06067
Carbohydrate digestion and absorption	11	120	0.0077498	0.0405	ko04973	gi|317831677|gb|HS843770.1|HS843770;gi|317854307|gb|HS866478.1|HS866478;gi|317748889|gb|HS761104.1|HS761104;gi|317794949|gb|HS807120.1|HS807120;gi|317922634|gb|HS934545.1|HS934545;gi|317725575|gb|HS737760.1|HS737760;gi|317734782|gb|HS747001.1|HS747001;gi|317756179|gb|HS768388.1|HS768388;gi|317983274|gb|HS966166.1|HS966166;gi|317787886|gb|HS800316.1|HS800316;gi|317802493|gb|HS814664.1|HS814664	K01539
Caprolactam degradation	6	45	0.00797548	0.0409	ko00930	gi|317910375|gb|HS922286.1|HS922286;gi|317730848|gb|HS743069.1|HS743069;gi|317821770|gb|HS833528.1|HS833528;gi|317712963|gb|HS725192.1|HS725192;gi|317739429|gb|HS751646.1|HS751646;gi|317645640|gb|HS659165.1|HS659165	K00002
Gap junction	44	773	0.00982935	0.0493	ko04540	gi|317708740|gb|HS720971.1|HS720971;gi|317766576|gb|HS778763.1|HS778763;gi|317773907|gb|HS786082.1|HS786082;gi|317627317|gb|HS639983.1|HS639983;gi|317814065|gb|HS826077.1|HS826077;gi|317741894|gb|HS754287.1|HS754287;gi|317598848|gb|HS612212.1|HS612212;gi|317827573|gb|HS839744.1|HS839744;gi|317886169|gb|HS898340.1|HS898340;gi|317908381|gb|HS920292.1|HS920292;gi|317847935|gb|HS860106.1|HS860106;gi|…	K04368+K04371+K07376
Non-small cell lung cancer	44	778	0.0109038	0.0537	ko05223	gi|317708740|gb|HS720971.1|HS720971;gi|317766576|gb|HS778763.1|HS778763;gi|317773907|gb|HS786082.1|HS786082;gi|317627317|gb|HS639983.1|HS639983;gi|317814065|gb|HS826077.1|HS826077;gi|317741894|gb|HS754287.1|HS754287;gi|317598848|gb|HS612212.1|HS612212;gi|317827573|gb|HS839744.1|HS839744;gi|317886169|gb|HS898340.1|HS898340;gi|317908381|gb|HS920292.1|HS920292;gi|317800448|gb|HS812619.1|HS812619;gi|…	K04368+K04371+K06276
Serotonergic synapse	42	743	0.0127114	0.0614	ko04726	gi|317708740|gb|HS720971.1|HS720971;gi|317766576|gb|HS778763.1|HS778763;gi|317773907|gb|HS786082.1|HS786082;gi|317627317|gb|HS639983.1|HS639983;gi|317814065|gb|HS826077.1|HS826077;gi|317741894|gb|HS754287.1|HS754287;gi|317598848|gb|HS612212.1|HS612212;gi|317827573|gb|HS839744.1|HS839744;gi|317886169|gb|HS898340.1|HS898340;gi|317908381|gb|HS920292.1|HS920292;gi|317800448|gb|HS812619.1|HS812619;gi|…	K04368+K04371
Chlorocyclohexane and chlorobenzene degradation	4	24	0.0134178	0.0635	ko00361	gi|317783382|gb|HS795553.1|HS795553;gi|317782388|gb|HS794559.1|HS794559;gi|317602879|gb|HS616815.1|HS616815;gi|317808079|gb|HS820250.1|HS820250	K01939
Natural killer cell mediated cytotoxicity	42	750	0.014657	0.0681	ko04650	gi|317708740|gb|HS720971.1|HS720971;gi|317766576|gb|HS778763.1|HS778763;gi|317773907|gb|HS786082.1|HS786082;gi|317627317|gb|HS639983.1|HS639983;gi|317814065|gb|HS826077.1|HS826077;gi|317741894|gb|HS754287.1|HS754287;gi|317598848|gb|HS612212.1|HS612212;gi|317827573|gb|HS839744.1|HS839744;gi|317886169|gb|HS898340.1|HS898340;gi|317908381|gb|HS920292.1|HS920292;gi|317800448|gb|HS812619.1|HS812619;gi|…	K04368+K04371
Sulfur metabolism	41	741	0.0187293	0.0855	ko00920	gi|317838315|gb|HS850486.1|HS850486;gi|317789674|gb|HS801940.1|HS801940;gi|317783015|gb|HS795186.1|HS795186;gi|317815691|gb|HS827862.1|HS827862;gi|317753449|gb|HS765755.1|HS765755;gi|317738984|gb|HS751201.1|HS751201;gi|317716916|gb|HS730058.1|HS730058;gi|317936235|gb|HS947739.1|HS947739;gi|317888967|gb|HS901138.1|HS901138;gi|317819567|gb|HS831833.1|HS831833;gi|317710178|gb|HS723321.1|HS723321;gi|…	K01758+K01739+K00958+K00640+K01760
Osteoclast differentiation	42	764	0.0192748	0.0864	ko04380	gi|317708740|gb|HS720971.1|HS720971;gi|317766576|gb|HS778763.1|HS778763;gi|317773907|gb|HS786082.1|HS786082;gi|317627317|gb|HS639983.1|HS639983;gi|317814065|gb|HS826077.1|HS826077;gi|317741894|gb|HS754287.1|HS754287;gi|317598848|gb|HS612212.1|HS612212;gi|317827573|gb|HS839744.1|HS839744;gi|317886169|gb|HS898340.1|HS898340;gi|317908381|gb|HS920292.1|HS920292;gi|317800448|gb|HS812619.1|HS812619;gi|…	K04368+K04371
Pancreatic secretion	13	177	0.0229732	0.101	ko04972	gi|317831677|gb|HS843770.1|HS843770;gi|317854307|gb|HS866478.1|HS866478;gi|317748889|gb|HS761104.1|HS761104;gi|317794949|gb|HS807120.1|HS807120;gi|317922634|gb|HS934545.1|HS934545;gi|317669877|gb|HS680915.1|HS680915;gi|317725575|gb|HS737760.1|HS737760;gi|317769200|gb|HS780960.1|HS780960;gi|317734782|gb|HS747001.1|HS747001;gi|317756179|gb|HS768388.1|HS768388;gi|317983274|gb|HS966166.1|HS966166;gi|…	K01539+K05853+K07901
Selenocompound metabolism	38	694	0.0262748	0.114	ko00450	gi|317791013|gb|HS803184.1|HS803184;gi|317838315|gb|HS850486.1|HS850486;gi|317789674|gb|HS801940.1|HS801940;gi|317783015|gb|HS795186.1|HS795186;gi|317815691|gb|HS827862.1|HS827862;gi|317753449|gb|HS765755.1|HS765755;gi|317738984|gb|HS751201.1|HS751201;gi|317716916|gb|HS730058.1|HS730058;gi|317936235|gb|HS947739.1|HS947739;gi|317888967|gb|HS901138.1|HS901138;gi|317819567|gb|HS831833.1|HS831833;gi|…	K01008+K01758+K01739+K00958+K03671+K01874+K01760+K00384
Glycerolipid metabolism	53	1037	0.0325232	0.138	ko00561	gi|317804701|gb|HS816872.1|HS816872;gi|317695768|gb|HS708007.1|HS708007;gi|317687889|gb|HS700132.1|HS700132;gi|317910375|gb|HS922286.1|HS922286;gi|317775585|gb|HS787208.1|HS787208;gi|317920578|gb|HS932875.1|HS932875;gi|317880112|gb|HS892283.1|HS892283;gi|317892961|gb|HS905132.1|HS905132;gi|317864052|gb|HS876223.1|HS876223;gi|317740479|gb|HS752696.1|HS752696;gi|317693403|gb|HS706428.1|HS706428;gi|…	K13523+K13513+K00002+K00011+K15918+K00128+K11155+K00901
VEGF signaling pathway	43	819	0.0347722	0.145	ko04370	gi|317708740|gb|HS720971.1|HS720971;gi|317766576|gb|HS778763.1|HS778763;gi|317773907|gb|HS786082.1|HS786082;gi|317627317|gb|HS639983.1|HS639983;gi|317814065|gb|HS826077.1|HS826077;gi|317741894|gb|HS754287.1|HS754287;gi|317598848|gb|HS612212.1|HS612212;gi|317827573|gb|HS839744.1|HS839744;gi|317886169|gb|HS898340.1|HS898340;gi|317908381|gb|HS920292.1|HS920292;gi|317899769|gb|HS911651.1|HS911651;gi|…	K04368+K04371+K04718
Systemic lupus erythematosus	22	375	0.0414532	0.171	ko05322	gi|317632325|gb|HS644606.1|HS644606;gi|317889744|gb|HS901915.1|HS901915;gi|317936132|gb|HS947636.1|HS947636;gi|317709210|gb|HS721441.1|HS721441;gi|317629879|gb|HS643695.1|HS643695;gi|317866853|gb|HS879024.1|HS879024;gi|317792200|gb|HS804371.1|HS804371;gi|317880078|gb|HS892249.1|HS892249;gi|317895062|gb|HS907233.1|HS907233;gi|317924797|gb|HS936708.1|HS936708;gi|317910811|gb|HS922575.1|HS922575;gi|…	K11254+K11252+K11251+K11253
Chemokine signaling pathway	42	811	0.0437472	0.177	ko04062	gi|317708740|gb|HS720971.1|HS720971;gi|317766576|gb|HS778763.1|HS778763;gi|317773907|gb|HS786082.1|HS786082;gi|317627317|gb|HS639983.1|HS639983;gi|317814065|gb|HS826077.1|HS826077;gi|317741894|gb|HS754287.1|HS754287;gi|317598848|gb|HS612212.1|HS612212;gi|317827573|gb|HS839744.1|HS839744;gi|317886169|gb|HS898340.1|HS898340;gi|317908381|gb|HS920292.1|HS920292;gi|317800448|gb|HS812619.1|HS812619;gi|…	K04368+K04371
Prostate cancer	59	1205	0.0505098	0.201	ko05215	gi|317899700|gb|HS911582.1|HS911582;gi|317708740|gb|HS720971.1|HS720971;gi|317766576|gb|HS778763.1|HS778763;gi|317773907|gb|HS786082.1|HS786082;gi|317627317|gb|HS639983.1|HS639983;gi|317798733|gb|HS810904.1|HS810904;gi|317814065|gb|HS826077.1|HS826077;gi|317878784|gb|HS890955.1|HS890955;gi|317741894|gb|HS754287.1|HS754287;gi|317598848|gb|HS612212.1|HS612212;gi|317810641|gb|HS822812.1|HS822812;gi|…	K04079+K09487+K04368+K04371+K06276
Colorectal cancer	47	945	0.0602202	0.236	ko05210	gi|317708740|gb|HS720971.1|HS720971;gi|317766576|gb|HS778763.1|HS778763;gi|317773907|gb|HS786082.1|HS786082;gi|317627317|gb|HS639983.1|HS639983;gi|317774487|gb|HS787261.1|HS787261;gi|317814065|gb|HS826077.1|HS826077;gi|317741894|gb|HS754287.1|HS754287;gi|317598848|gb|HS612212.1|HS612212;gi|317827573|gb|HS839744.1|HS839744;gi|317886169|gb|HS898340.1|HS898340;gi|317850038|gb|HS861938.1|HS861938;gi|…	K04368+K04371+K08735+K08736+K08737
Proximal tubule bicarbonate reclamation	13	210	0.0718083	0.277	ko04964	gi|317831677|gb|HS843770.1|HS843770;gi|317854307|gb|HS866478.1|HS866478;gi|317618251|gb|HS630542.1|HS630542;gi|317748889|gb|HS761104.1|HS761104;gi|317794949|gb|HS807120.1|HS807120;gi|317922634|gb|HS934545.1|HS934545;gi|317738743|gb|HS750960.1|HS750960;gi|317725575|gb|HS737760.1|HS737760;gi|317734782|gb|HS747001.1|HS747001;gi|317756179|gb|HS768388.1|HS768388;gi|317983274|gb|HS966166.1|HS966166;gi|…	K01539+K00025
Endometrial cancer	44	892	0.0740376	0.282	ko05213	gi|317708740|gb|HS720971.1|HS720971;gi|317766576|gb|HS778763.1|HS778763;gi|317773907|gb|HS786082.1|HS786082;gi|317627317|gb|HS639983.1|HS639983;gi|317814065|gb|HS826077.1|HS826077;gi|317741894|gb|HS754287.1|HS754287;gi|317598848|gb|HS612212.1|HS612212;gi|317827573|gb|HS839744.1|HS839744;gi|317886169|gb|HS898340.1|HS898340;gi|317908381|gb|HS920292.1|HS920292;gi|317800448|gb|HS812619.1|HS812619;gi|…	K04368+K04371+K06276
Non-homologous end-joining	7	94	0.0766666	0.287	ko03450	gi|317675158|gb|HS687409.1|HS687409;gi|317865692|gb|HS877715.1|HS877715;gi|317827447|gb|HS839618.1|HS839618;gi|317832475|gb|HS844646.1|HS844646;gi|317627541|gb|HS640207.1|HS640207;gi|317689988|gb|HS703463.1|HS703463;gi|317697679|gb|HS710361.1|HS710361	K10884
Pancreatic cancer	46	942	0.0783389	0.289	ko05212	gi|317708740|gb|HS720971.1|HS720971;gi|317766576|gb|HS778763.1|HS778763;gi|317773907|gb|HS786082.1|HS786082;gi|317627317|gb|HS639983.1|HS639983;gi|317814065|gb|HS826077.1|HS826077;gi|317741894|gb|HS754287.1|HS754287;gi|317598848|gb|HS612212.1|HS612212;gi|317827573|gb|HS839744.1|HS839744;gi|317886169|gb|HS898340.1|HS898340;gi|317908381|gb|HS920292.1|HS920292;gi|317800448|gb|HS812619.1|HS812619;gi|…	K04368+K04371+K01115+K04482
Basal cell carcinoma	14	237	0.0854938	0.311	ko05217	gi|317819570|gb|HS831836.1|HS831836;gi|317894156|gb|HS906115.1|HS906115;gi|317782774|gb|HS794945.1|HS794945;gi|317806832|gb|HS819149.1|HS819149;gi|317654926|gb|HS667185.1|HS667185;gi|317662355|gb|HS673844.1|HS673844;gi|317653676|gb|HS665496.1|HS665496;gi|317891009|gb|HS903180.1|HS903180;gi|317972654|gb|HS969084.1|HS969084;gi|317880356|gb|HS892527.1|HS892527;gi|317837571|gb|HS848963.1|HS848963;gi|…	K06228
Glioma	43	886	0.0923292	0.331	ko05214	gi|317708740|gb|HS720971.1|HS720971;gi|317766576|gb|HS778763.1|HS778763;gi|317773907|gb|HS786082.1|HS786082;gi|317627317|gb|HS639983.1|HS639983;gi|317814065|gb|HS826077.1|HS826077;gi|317741894|gb|HS754287.1|HS754287;gi|317598848|gb|HS612212.1|HS612212;gi|317827573|gb|HS839744.1|HS839744;gi|317886169|gb|HS898340.1|HS898340;gi|317908381|gb|HS920292.1|HS920292;gi|317800448|gb|HS812619.1|HS812619;gi|…	K04368+K04371+K02183
TGF-beta signaling pathway	49	1029	0.0974041	0.344	ko04350	gi|317638704|gb|HS651114.1|HS651114;gi|317789699|gb|HS801965.1|HS801965;gi|317773907|gb|HS786082.1|HS786082;gi|317740282|gb|HS752499.1|HS752499;gi|317921583|gb|HS933494.1|HS933494;gi|317686090|gb|HS699699.1|HS699699;gi|317722425|gb|HS734650.1|HS734650;gi|317882813|gb|HS894984.1|HS894984;gi|317865129|gb|HS877300.1|HS877300;gi|317698458|gb|HS710695.1|HS710695;gi|317853339|gb|HS865517.1|HS865517;gi|…	K03456+K04688+K04371+K04382+K03094
B cell receptor signaling pathway	42	872	0.103427	0.361	ko04662	gi|317708740|gb|HS720971.1|HS720971;gi|317766576|gb|HS778763.1|HS778763;gi|317773907|gb|HS786082.1|HS786082;gi|317627317|gb|HS639983.1|HS639983;gi|317814065|gb|HS826077.1|HS826077;gi|317741894|gb|HS754287.1|HS754287;gi|317598848|gb|HS612212.1|HS612212;gi|317827573|gb|HS839744.1|HS839744;gi|317886169|gb|HS898340.1|HS898340;gi|317908381|gb|HS920292.1|HS920292;gi|317800448|gb|HS812619.1|HS812619;gi|…	K04368+K04371
T cell receptor signaling pathway	42	881	0.115414	0.397	ko04660	gi|317708740|gb|HS720971.1|HS720971;gi|317766576|gb|HS778763.1|HS778763;gi|317773907|gb|HS786082.1|HS786082;gi|317627317|gb|HS639983.1|HS639983;gi|317814065|gb|HS826077.1|HS826077;gi|317741894|gb|HS754287.1|HS754287;gi|317598848|gb|HS612212.1|HS612212;gi|317827573|gb|HS839744.1|HS839744;gi|317886169|gb|HS898340.1|HS898340;gi|317908381|gb|HS920292.1|HS920292;gi|317800448|gb|HS812619.1|HS812619;gi|…	K04368+K04371
Histidine metabolism	26	516	0.118459	0.4	ko00340	gi|317781487|gb|HS793255.1|HS793255;gi|317668671|gb|HS682350.1|HS682350;gi|317719505|gb|HS731730.1|HS731730;gi|317754821|gb|HS767030.1|HS767030;gi|317772570|gb|HS784843.1|HS784843;gi|317853009|gb|HS865180.1|HS865180;gi|317773756|gb|HS785931.1|HS785931;gi|317764464|gb|HS776661.1|HS776661;gi|317869867|gb|HS882038.1|HS882038;gi|317763228|gb|HS775426.1|HS775426;gi|317810072|gb|HS822243.1|HS822243;gi|…	K00599+K00128+K01817+K02527+K11755+K00765
Bile secretion	34	699	0.119499	0.4	ko04976	gi|317750623|gb|HS763125.1|HS763125;gi|317602840|gb|HS616776.1|HS616776;gi|317931154|gb|HS943065.1|HS943065;gi|317831677|gb|HS843770.1|HS843770;gi|317740223|gb|HS752440.1|HS752440;gi|317822313|gb|HS834484.1|HS834484;gi|317854307|gb|HS866478.1|HS866478;gi|317702288|gb|HS714523.1|HS714523;gi|317725594|gb|HS737779.1|HS737779;gi|317674045|gb|HS686296.1|HS686296;gi|317748889|gb|HS761104.1|HS761104;gi|…	K05681+K05666+K01539+K05658
Progesterone-mediated oocyte maturation	52	1119	0.121299	0.401	ko04914	gi|317899700|gb|HS911582.1|HS911582;gi|317708740|gb|HS720971.1|HS720971;gi|317766576|gb|HS778763.1|HS778763;gi|317773907|gb|HS786082.1|HS786082;gi|317627317|gb|HS639983.1|HS639983;gi|317814065|gb|HS826077.1|HS826077;gi|317741894|gb|HS754287.1|HS754287;gi|317598848|gb|HS612212.1|HS612212;gi|317810641|gb|HS822812.1|HS822812;gi|317827573|gb|HS839744.1|HS839744;gi|317886169|gb|HS898340.1|HS898340;gi|…	K04079+K04368+K04371
Protein digestion and absorption	11	195	0.146665	0.478	ko04974	gi|317831677|gb|HS843770.1|HS843770;gi|317854307|gb|HS866478.1|HS866478;gi|317748889|gb|HS761104.1|HS761104;gi|317794949|gb|HS807120.1|HS807120;gi|317922634|gb|HS934545.1|HS934545;gi|317725575|gb|HS737760.1|HS737760;gi|317734782|gb|HS747001.1|HS747001;gi|317756179|gb|HS768388.1|HS768388;gi|317983274|gb|HS966166.1|HS966166;gi|317787886|gb|HS800316.1|HS800316;gi|317802493|gb|HS814664.1|HS814664	K01539
Arachidonic acid metabolism	6	98	0.187652	0.604	ko00590	gi|317890869|gb|HS903040.1|HS903040;gi|317698827|gb|HS711064.1|HS711064;gi|317912259|gb|HS924170.1|HS924170;gi|317838441|gb|HS850612.1|HS850612;gi|317904015|gb|HS916186.1|HS916186;gi|317926684|gb|HS938649.1|HS938649	K00432+K00681
Hepatitis C	31	670	0.197708	0.628	ko05160	gi|317638704|gb|HS651114.1|HS651114;gi|317773907|gb|HS786082.1|HS786082;gi|317921583|gb|HS933494.1|HS933494;gi|317761941|gb|HS774142.1|HS774142;gi|317722425|gb|HS734650.1|HS734650;gi|317865129|gb|HS877300.1|HS877300;gi|317853339|gb|HS865517.1|HS865517;gi|317761576|gb|HS773777.1|HS773777;gi|317908348|gb|HS920259.1|HS920259;gi|317641443|gb|HS653351.1|HS653351;gi|317658134|gb|HS671648.1|HS671648;gi|…	K03456+K04371+K04382+K04706+K04354
Photosynthesis - antenna proteins	42	942	0.218987	0.687	ko00196	gi|317948220|gb|HS960131.1|HS960131;gi|317752399|gb|HS764612.1|HS764612;gi|317869770|gb|HS881941.1|HS881941;gi|317897923|gb|HS910094.1|HS910094;gi|317929382|gb|HS941293.1|HS941293;gi|317815552|gb|HS827723.1|HS827723;gi|317645239|gb|HS657506.1|HS657506;gi|317594441|gb|HS606752.1|HS606752;gi|317843909|gb|HS856489.1|HS856489;gi|317800668|gb|HS812839.1|HS812839;gi|317644565|gb|HS656832.1|HS656832;gi|…	K08907+K08910+K08916+K14172+K08911+K08908+K08913+K02094+K08909+K02290
Homologous recombination	35	781	0.233656	0.724	ko03440	gi|317670289|gb|HS681327.1|HS681327;gi|317809653|gb|HS821387.1|HS821387;gi|317676625|gb|HS689510.1|HS689510;gi|317608575|gb|HS620874.1|HS620874;gi|317745460|gb|HS757677.1|HS757677;gi|317750109|gb|HS762324.1|HS762324;gi|317873712|gb|HS885883.1|HS885883;gi|317867178|gb|HS879349.1|HS879349;gi|317781268|gb|HS793036.1|HS793036;gi|317672180|gb|HS683960.1|HS683960;gi|317772922|gb|HS785195.1|HS785195;gi|…	K07466+K01710+K00012+K02335+K03655+K04482
Vascular smooth muscle contraction	53	1218	0.238764	0.731	ko04270	gi|317708740|gb|HS720971.1|HS720971;gi|317766576|gb|HS778763.1|HS778763;gi|317773907|gb|HS786082.1|HS786082;gi|317627317|gb|HS639983.1|HS639983;gi|317814065|gb|HS826077.1|HS826077;gi|317802346|gb|HS814517.1|HS814517;gi|317741894|gb|HS754287.1|HS754287;gi|317598848|gb|HS612212.1|HS612212;gi|317827573|gb|HS839744.1|HS839744;gi|317774853|gb|HS787627.1|HS787627;gi|317886169|gb|HS898340.1|HS898340;gi|…	K04368+K04371+K12313+K07376+K02183+K06269
RNA polymerase	45	1038	0.267344	0.802	ko03020	gi|317692616|gb|HS704855.1|HS704855;gi|317835670|gb|HS846886.1|HS846886;gi|317839458|gb|HS851589.1|HS851589;gi|317805607|gb|HS817778.1|HS817778;gi|317861664|gb|HS873835.1|HS873835;gi|317768537|gb|HS780297.1|HS780297;gi|317688252|gb|HS700495.1|HS700495;gi|317842656|gb|HS854827.1|HS854827;gi|317947832|gb|HS959743.1|HS959743;gi|317706199|gb|HS718430.1|HS718430;gi|317826565|gb|HS838736.1|HS838736;gi|…	K03046+K03043+K03019+K03016+K03018+K02945
Arginine and proline metabolism	56	1307	0.268349	0.802	ko00330	gi|317625922|gb|HS638205.1|HS638205;gi|317603806|gb|HS614585.1|HS614585;gi|317605907|gb|HS617461.1|HS617461;gi|317820552|gb|HS832723.1|HS832723;gi|317915360|gb|HS927271.1|HS927271;gi|317949151|gb|HS961062.1|HS961062;gi|317622053|gb|HS636355.1|HS636355;gi|317773726|gb|HS785901.1|HS785901;gi|317777359|gb|HS789532.1|HS789532;gi|317586027|gb|HS597287.1|HS597287;gi|317832910|gb|HS845081.1|HS845081;gi|…	K01581+K14682+K00128+K00930+K01427+K00818+K01840+K01586+K01875
NOD-like receptor signaling pathway	22	486	0.276659	0.817	ko04621	gi|317899700|gb|HS911582.1|HS911582;gi|317773907|gb|HS786082.1|HS786082;gi|317798733|gb|HS810904.1|HS810904;gi|317878784|gb|HS890955.1|HS890955;gi|317810641|gb|HS822812.1|HS822812;gi|317775494|gb|HS787117.1|HS787117;gi|317885491|gb|HS897662.1|HS897662;gi|317743079|gb|HS755296.1|HS755296;gi|317658134|gb|HS671648.1|HS671648;gi|317762772|gb|HS774970.1|HS774970;gi|317781893|gb|HS794064.1|HS794064;gi|…	K04079+K09487+K04371
Chagas disease (American trypanosomiasis)	27	613	0.296865	0.866	ko05142	gi|317638704|gb|HS651114.1|HS651114;gi|317773907|gb|HS786082.1|HS786082;gi|317921583|gb|HS933494.1|HS933494;gi|317722425|gb|HS734650.1|HS734650;gi|317865129|gb|HS877300.1|HS877300;gi|317853339|gb|HS865517.1|HS865517;gi|317761576|gb|HS773777.1|HS773777;gi|317908348|gb|HS920259.1|HS920259;gi|317641443|gb|HS653351.1|HS653351;gi|317658134|gb|HS671648.1|HS671648;gi|317762772|gb|HS774970.1|HS774970;gi|…	K03456+K04371+K04382+K04354
Neurotrophin signaling pathway	44	1034	0.312209	0.901	ko04722	gi|317708740|gb|HS720971.1|HS720971;gi|317766576|gb|HS778763.1|HS778763;gi|317773907|gb|HS786082.1|HS786082;gi|317627317|gb|HS639983.1|HS639983;gi|317814065|gb|HS826077.1|HS826077;gi|317741894|gb|HS754287.1|HS754287;gi|317598848|gb|HS612212.1|HS612212;gi|317827573|gb|HS839744.1|HS839744;gi|317886169|gb|HS898340.1|HS898340;gi|317908381|gb|HS920292.1|HS920292;gi|317800448|gb|HS812619.1|HS812619;gi|…	K04368+K04371+K02183+K06630
Glycerophospholipid metabolism	54	1297	0.347089	0.99	ko00564	gi|317804701|gb|HS816872.1|HS816872;gi|317695768|gb|HS708007.1|HS708007;gi|317640187|gb|HS652595.1|HS652595;gi|317687889|gb|HS700132.1|HS700132;gi|317775585|gb|HS787208.1|HS787208;gi|317920578|gb|HS932875.1|HS932875;gi|317880112|gb|HS892283.1|HS892283;gi|317892961|gb|HS905132.1|HS905132;gi|317793039|gb|HS805349.1|HS805349;gi|317864052|gb|HS876223.1|HS876223;gi|317740479|gb|HS752696.1|HS752696;gi|…	K13523+K13513+K02867+K13535+K03885+K00901+K00006+K01115
Polyketide sugar unit biosynthesis	7	147	0.355816	1	ko00523	gi|317809653|gb|HS821387.1|HS821387;gi|317608575|gb|HS620874.1|HS620874;gi|317745460|gb|HS757677.1|HS757677;gi|317701051|gb|HS714055.1|HS714055;gi|317712996|gb|HS725225.1|HS725225;gi|317768861|gb|HS780621.1|HS780621;gi|317926192|gb|HS938103.1|HS938103	K01710
Metabolic pathways	1136	28723	0.376903	1	ko01100	gi|317788418|gb|HS800589.1|HS800589;gi|317692616|gb|HS704855.1|HS704855;gi|317903535|gb|HS915706.1|HS915706;gi|317795357|gb|HS807528.1|HS807528;gi|317791013|gb|HS803184.1|HS803184;gi|317757880|gb|HS770085.1|HS770085;gi|317685649|gb|HS699260.1|HS699260;gi|317665288|gb|HS677922.1|HS677922;gi|317948220|gb|HS960131.1|HS960131;gi|317604307|gb|HS615084.1|HS615084;gi|317781922|gb|HS794093.1|HS794093;gi|…
31.1|HS963631;gi|317721306|gb|HS733494.1|HS733494;gi|317766667|gb|HS778854.1|HS778854;gi|317834394|gb|HS846565.1|HS846565;gi|317881691|gb|HS893862.1|HS893862;gi|317994560|gb|HS966891.1|HS966891;gi|317683930|gb|HS696626.1|HS696626;gi|317813390|gb|HS825561.1|HS825561;gi|317775267|gb|HS786890.1|HS786890;gi|317916646|gb|HS928557.1|HS928557;gi|317872575|gb|HS884746.1|HS884746;gi|317785136|gb|HS797307.…	K00927+K03046+K01177+K03963+K01008+K03878+K11204+K08916+K09753+K00074+K00213+K01256+K00432+K01733+K02720+K02703+K02149+K13523+K13513+K00599+K10760+K01595+K00801+K00030+K01581+K02126+K00658+K03043+K02148+K02867+K01850+K01758+K01739+K01634+K02704+K02256+K00002+K00011+K01710+K01676+K03941+K01939+K00958+K03019+K00412+K09699+K00861+K00227+K03405+K00012+K01251+K03942+K10046+K03934+K02154+K08913+K03883+…
Melanogenesis	43	1051	0.411569	1	ko04916	gi|317708740|gb|HS720971.1|HS720971;gi|317766576|gb|HS778763.1|HS778763;gi|317773907|gb|HS786082.1|HS786082;gi|317627317|gb|HS639983.1|HS639983;gi|317814065|gb|HS826077.1|HS826077;gi|317741894|gb|HS754287.1|HS754287;gi|317598848|gb|HS612212.1|HS612212;gi|317827573|gb|HS839744.1|HS839744;gi|317886169|gb|HS898340.1|HS898340;gi|317908381|gb|HS920292.1|HS920292;gi|317800448|gb|HS812619.1|HS812619;gi|…	K04368+K04371+K02183
Biosynthesis of unsaturated fatty acids	22	528	0.417525	1	ko01040	gi|317634497|gb|HS648177.1|HS648177;gi|317902477|gb|HS914648.1|HS914648;gi|317767181|gb|HS779368.1|HS779368;gi|317597671|gb|HS610363.1|HS610363;gi|317970855|gb|HS968710.1|HS968710;gi|317803770|gb|HS816360.1|HS816360;gi|317631030|gb|HS642254.1|HS642254;gi|317856379|gb|HS868868.1|HS868868;gi|317807540|gb|HS819711.1|HS819711;gi|317620185|gb|HS632953.1|HS632953;gi|317706676|gb|HS720080.1|HS720080;gi|…	K10244+K00507
Focal adhesion	55	1355	0.417992	1	ko04510	gi|317708740|gb|HS720971.1|HS720971;gi|317766576|gb|HS778763.1|HS778763;gi|317773907|gb|HS786082.1|HS786082;gi|317669223|gb|HS682902.1|HS682902;gi|317627317|gb|HS639983.1|HS639983;gi|317814065|gb|HS826077.1|HS826077;gi|317802346|gb|HS814517.1|HS814517;gi|317741894|gb|HS754287.1|HS754287;gi|317598848|gb|HS612212.1|HS612212;gi|317827573|gb|HS839744.1|HS839744;gi|317774853|gb|HS787627.1|HS787627;gi|…	K04368+K04371+K05692+K06276+K06269
Mismatch repair	44	1083	0.428459	1	ko03430	gi|317670289|gb|HS681327.1|HS681327;gi|317809653|gb|HS821387.1|HS821387;gi|317774487|gb|HS787261.1|HS787261;gi|317639781|gb|HS652191.1|HS652191;gi|317676625|gb|HS689510.1|HS689510;gi|317608575|gb|HS620874.1|HS620874;gi|317745460|gb|HS757677.1|HS757677;gi|317750109|gb|HS762324.1|HS762324;gi|317850038|gb|HS861938.1|HS861938;gi|317873712|gb|HS885883.1|HS885883;gi|317628830|gb|HS641494.1|HS641494;gi|…	K07466+K01710+K08735+K02890+K00012+K08736+K02965+K03657+K04802+K04077+K08737
Pathways in cancer	78	1943	0.434632	1	ko05200	gi|317819570|gb|HS831836.1|HS831836;gi|317894156|gb|HS906115.1|HS906115;gi|317899700|gb|HS911582.1|HS911582;gi|317708740|gb|HS720971.1|HS720971;gi|317766576|gb|HS778763.1|HS778763;gi|317773907|gb|HS786082.1|HS786082;gi|317627317|gb|HS639983.1|HS639983;gi|317798733|gb|HS810904.1|HS810904;gi|317774487|gb|HS787261.1|HS787261;gi|317814065|gb|HS826077.1|HS826077;gi|317878784|gb|HS890955.1|HS890955;gi|…	K06228+K04079+K09487+K04368+K04371+K08735+K08736+K06067+K08737+K01115+K04482
Spliceosome	54	1356	0.47561	1	ko03040	gi|317750623|gb|HS763125.1|HS763125;gi|317852493|gb|HS864664.1|HS864664;gi|317871102|gb|HS883273.1|HS883273;gi|317660760|gb|HS672249.1|HS672249;gi|317617619|gb|HS629910.1|HS629910;gi|317739245|gb|HS751462.1|HS751462;gi|317931154|gb|HS943065.1|HS943065;gi|317898344|gb|HS910515.1|HS910515;gi|317728938|gb|HS741159.1|HS741159;gi|317665140|gb|HS677395.1|HS677395;gi|317773935|gb|HS786110.1|HS786110;gi|…	K12843+K12854+K11096+K12869+K03283+K12622+K12867+K12621+K12855+K12811+K12812+K12823
Tuberculosis	61	1544	0.497063	1	ko05152	gi|317682181|gb|HS694428.1|HS694428;gi|317773907|gb|HS786082.1|HS786082;gi|317645319|gb|HS658844.1|HS658844;gi|317885874|gb|HS898045.1|HS898045;gi|317602869|gb|HS616805.1|HS616805;gi|317903877|gb|HS916048.1|HS916048;gi|317767855|gb|HS780042.1|HS780042;gi|317658279|gb|HS671793.1|HS671793;gi|317604038|gb|HS614815.1|HS614815;gi|317617145|gb|HS629436.1|HS629436;gi|317831158|gb|HS843908.1|HS843908;gi|…	K07897+K04371+K02154+K04718+K02183+K04077+K02146+K08065+K01379
Synthesis and degradation of ketone bodies	2	44	0.519536	1	ko00072	gi|317899772|gb|HS911654.1|HS911654;gi|317814863|gb|HS827034.1|HS827034	K00626
Ascorbate and aldarate metabolism	16	414	0.560301	1	ko00053	gi|317676625|gb|HS689510.1|HS689510;gi|317825198|gb|HS836992.1|HS836992;gi|317764464|gb|HS776661.1|HS776661;gi|317763228|gb|HS775426.1|HS775426;gi|317772922|gb|HS785195.1|HS785195;gi|317706286|gb|HS718517.1|HS718517;gi|317584714|gb|HS595974.1|HS595974;gi|317708023|gb|HS719720.1|HS719720;gi|317907386|gb|HS919297.1|HS919297;gi|317620138|gb|HS632906.1|HS632906;gi|317609668|gb|HS621967.1|HS621967;gi|…	K00012+K10046+K00128+K01057
DNA replication	36	936	0.573022	1	ko03030	gi|317670289|gb|HS681327.1|HS681327;gi|317809653|gb|HS821387.1|HS821387;gi|317676625|gb|HS689510.1|HS689510;gi|317608575|gb|HS620874.1|HS620874;gi|317745460|gb|HS757677.1|HS757677;gi|317750109|gb|HS762324.1|HS762324;gi|317873712|gb|HS885883.1|HS885883;gi|317867178|gb|HS879349.1|HS879349;gi|317781268|gb|HS793036.1|HS793036;gi|317672180|gb|HS683960.1|HS683960;gi|317772922|gb|HS785195.1|HS785195;gi|…	K07466+K01710+K00012+K04802+K04077+K02335
Long-term potentiation	44	1143	0.573723	1	ko04720	gi|317708740|gb|HS720971.1|HS720971;gi|317766576|gb|HS778763.1|HS778763;gi|317773907|gb|HS786082.1|HS786082;gi|317627317|gb|HS639983.1|HS639983;gi|317814065|gb|HS826077.1|HS826077;gi|317741894|gb|HS754287.1|HS754287;gi|317598848|gb|HS612212.1|HS612212;gi|317827573|gb|HS839744.1|HS839744;gi|317886169|gb|HS898340.1|HS898340;gi|317908381|gb|HS920292.1|HS920292;gi|317800448|gb|HS812619.1|HS812619;gi|…	K04368+K04371+K02183+K06269
Arrhythmogenic right ventricular cardiomyopathy (ARVC)	14	368	0.584827	1	ko05412	gi|317669223|gb|HS682902.1|HS682902;gi|317802346|gb|HS814517.1|HS814517;gi|317831677|gb|HS843770.1|HS843770;gi|317774853|gb|HS787627.1|HS787627;gi|317721247|gb|HS733435.1|HS733435;gi|317748889|gb|HS761104.1|HS761104;gi|317922634|gb|HS934545.1|HS934545;gi|317713430|gb|HS726232.1|HS726232;gi|317769200|gb|HS780960.1|HS780960;gi|317845627|gb|HS857798.1|HS857798;gi|317795254|gb|HS807425.1|HS807425;gi|…	K05692+K05853
Biotin metabolism	2	51	0.599887	1	ko00780	gi|317675285|gb|HS687536.1|HS687536;gi|317710133|gb|HS723276.1|HS723276	K00833+K01875
Prion diseases	45	1183	0.606259	1	ko05020	gi|317708740|gb|HS720971.1|HS720971;gi|317766576|gb|HS778763.1|HS778763;gi|317773907|gb|HS786082.1|HS786082;gi|317627317|gb|HS639983.1|HS639983;gi|317739245|gb|HS751462.1|HS751462;gi|317814065|gb|HS826077.1|HS826077;gi|317741894|gb|HS754287.1|HS754287;gi|317598848|gb|HS612212.1|HS612212;gi|317898344|gb|HS910515.1|HS910515;gi|317827573|gb|HS839744.1|HS839744;gi|317886169|gb|HS898340.1|HS898340;gi|…	K04368+K04371+K03283
GnRH signaling pathway	46	1214	0.617459	1	ko04912	gi|317708740|gb|HS720971.1|HS720971;gi|317766576|gb|HS778763.1|HS778763;gi|317773907|gb|HS786082.1|HS786082;gi|317627317|gb|HS639983.1|HS639983;gi|317814065|gb|HS826077.1|HS826077;gi|317741894|gb|HS754287.1|HS754287;gi|317598848|gb|HS612212.1|HS612212;gi|317827573|gb|HS839744.1|HS839744;gi|317886169|gb|HS898340.1|HS898340;gi|317908381|gb|HS920292.1|HS920292;gi|317800448|gb|HS812619.1|HS812619;gi|…	K04368+K04371+K02183+K01115
p53 signaling pathway	20	543	0.645225	1	ko04115	gi|317706344|gb|HS719748.1|HS719748;gi|317742066|gb|HS754459.1|HS754459;gi|317905536|gb|HS917097.1|HS917097;gi|317647883|gb|HS660146.1|HS660146;gi|317799996|gb|HS812167.1|HS812167;gi|317614424|gb|HS628279.1|HS628279;gi|317789181|gb|HS801352.1|HS801352;gi|317899660|gb|HS911542.1|HS911542;gi|317623652|gb|HS635266.1|HS635266;gi|317827268|gb|HS839439.1|HS839439;gi|318030721|gb|HS964817.1|HS964817;gi|…	K10144
Endocytosis	46	1231	0.654317	1	ko04144	gi|317682181|gb|HS694428.1|HS694428;gi|317645319|gb|HS658844.1|HS658844;gi|317885874|gb|HS898045.1|HS898045;gi|317602869|gb|HS616805.1|HS616805;gi|317739245|gb|HS751462.1|HS751462;gi|317903877|gb|HS916048.1|HS916048;gi|317767855|gb|HS780042.1|HS780042;gi|317658279|gb|HS671793.1|HS671793;gi|317898344|gb|HS910515.1|HS910515;gi|317590216|gb|HS601404.1|HS601404;gi|317803709|gb|HS815880.1|HS815880;gi|…	K07897+K03283+K12197+K01115
Neuroactive ligand-receptor interaction	1	28	0.674098	1	ko04080	gi|318021983|gb|HS967894.1|HS967894	K05770
Aldosterone-regulated sodium reabsorption	22	609	0.683844	1	ko04960	gi|317773907|gb|HS786082.1|HS786082;gi|317831677|gb|HS843770.1|HS843770;gi|317854307|gb|HS866478.1|HS866478;gi|317918323|gb|HS930234.1|HS930234;gi|317894962|gb|HS907133.1|HS907133;gi|317658134|gb|HS671648.1|HS671648;gi|317924120|gb|HS936031.1|HS936031;gi|317748889|gb|HS761104.1|HS761104;gi|317762772|gb|HS774970.1|HS774970;gi|317794949|gb|HS807120.1|HS807120;gi|317922634|gb|HS934545.1|HS934545;gi|…	K04371+K01539+K06276
Pentose and glucuronate interconversions	17	477	0.690848	1	ko00040	gi|317910375|gb|HS922286.1|HS922286;gi|317676625|gb|HS689510.1|HS689510;gi|317764464|gb|HS776661.1|HS776661;gi|317763228|gb|HS775426.1|HS775426;gi|317772922|gb|HS785195.1|HS785195;gi|317706286|gb|HS718517.1|HS718517;gi|317584714|gb|HS595974.1|HS595974;gi|317730848|gb|HS743069.1|HS743069;gi|317708023|gb|HS719720.1|HS719720;gi|317907386|gb|HS919297.1|HS919297;gi|317821770|gb|HS833528.1|HS833528;gi|…	K00011+K00012+K00128
Alzheimer's disease	121	3233	0.719204	1	ko05010	gi|317795357|gb|HS807528.1|HS807528;gi|317902629|gb|HS914800.1|HS914800;gi|317773907|gb|HS786082.1|HS786082;gi|317926249|gb|HS938160.1|HS938160;gi|317747055|gb|HS759653.1|HS759653;gi|317803052|gb|HS815223.1|HS815223;gi|317878165|gb|HS890336.1|HS890336;gi|317692657|gb|HS704896.1|HS704896;gi|317932533|gb|HS944444.1|HS944444;gi|317854254|gb|HS866425.1|HS866425;gi|317856882|gb|HS869053.1|HS869053;gi|…	K03963+K02126+K04371+K02256+K03941+K00412+K03942+K05853+K03934+K01408+K00416+K08852+K03935+K02183+K02133+K00234
Alcoholism	69	1880	0.733559	1	ko05034	gi|317708740|gb|HS720971.1|HS720971;gi|317766576|gb|HS778763.1|HS778763;gi|317773907|gb|HS786082.1|HS786082;gi|317627317|gb|HS639983.1|HS639983;gi|317814065|gb|HS826077.1|HS826077;gi|317632325|gb|HS644606.1|HS644606;gi|317741894|gb|HS754287.1|HS754287;gi|317598848|gb|HS612212.1|HS612212;gi|317827573|gb|HS839744.1|HS839744;gi|317889744|gb|HS901915.1|HS901915;gi|317936132|gb|HS947636.1|HS947636;gi|…	K04368+K04371+K11254+K11252+K11251+K02183+K11253+K15014+K06067+K07359+K06269
Chloroalkane and chloroalkene degradation	19	550	0.745822	1	ko00625	gi|317910375|gb|HS922286.1|HS922286;gi|317783382|gb|HS795553.1|HS795553;gi|317782388|gb|HS794559.1|HS794559;gi|317916902|gb|HS928813.1|HS928813;gi|317709406|gb|HS721637.1|HS721637;gi|317764464|gb|HS776661.1|HS776661;gi|317763228|gb|HS775426.1|HS775426;gi|317730848|gb|HS743069.1|HS743069;gi|317886667|gb|HS898838.1|HS898838;gi|317617836|gb|HS630127.1|HS630127;gi|317602879|gb|HS616815.1|HS616815;gi|…	K00002+K01939+K00120+K13953+K00128
Other glycan degradation	4	131	0.760094	1	ko00511	gi|317783382|gb|HS795553.1|HS795553;gi|317782388|gb|HS794559.1|HS794559;gi|317602879|gb|HS616815.1|HS616815;gi|317808079|gb|HS820250.1|HS820250	K01939
Dilated cardiomyopathy	14	434	0.807171	1	ko05414	gi|317669223|gb|HS682902.1|HS682902;gi|317802346|gb|HS814517.1|HS814517;gi|317831677|gb|HS843770.1|HS843770;gi|317774853|gb|HS787627.1|HS787627;gi|317721247|gb|HS733435.1|HS733435;gi|317748889|gb|HS761104.1|HS761104;gi|317922634|gb|HS934545.1|HS934545;gi|317713430|gb|HS726232.1|HS726232;gi|317769200|gb|HS780960.1|HS780960;gi|317845627|gb|HS857798.1|HS857798;gi|317795254|gb|HS807425.1|HS807425;gi|…	K05692+K05853
Fat digestion and absorption	6	205	0.818654	1	ko04975	gi|317899772|gb|HS911654.1|HS911654;gi|317847862|gb|HS860033.1|HS860033;gi|317803513|gb|HS815684.1|HS815684;gi|317858773|gb|HS870944.1|HS870944;gi|317811151|gb|HS823322.1|HS823322;gi|317814863|gb|HS827034.1|HS827034	K00626+K11155
Naphthalene degradation	12	389	0.838109	1	ko00626	gi|317910375|gb|HS922286.1|HS922286;gi|317916902|gb|HS928813.1|HS928813;gi|317709406|gb|HS721637.1|HS721637;gi|317730848|gb|HS743069.1|HS743069;gi|317886667|gb|HS898838.1|HS898838;gi|317617836|gb|HS630127.1|HS630127;gi|317821770|gb|HS833528.1|HS833528;gi|317712963|gb|HS725192.1|HS725192;gi|317792889|gb|HS805199.1|HS805199;gi|317739429|gb|HS751646.1|HS751646;gi|317645640|gb|HS659165.1|HS659165;gi|…	K00002+K00120+K13953
Bacterial chemotaxis	6	211	0.838835	1	ko02030	gi|317764464|gb|HS776661.1|HS776661;gi|317763228|gb|HS775426.1|HS775426;gi|317735764|gb|HS747906.1|HS747906;gi|317807832|gb|HS820003.1|HS820003;gi|317770221|gb|HS782402.1|HS782402;gi|317688987|gb|HS701230.1|HS701230	K00128+K03527+K00765
Endocrine and other factor-regulated calcium reabsorption	11	361	0.840941	1	ko04961	gi|317831677|gb|HS843770.1|HS843770;gi|317854307|gb|HS866478.1|HS866478;gi|317748889|gb|HS761104.1|HS761104;gi|317794949|gb|HS807120.1|HS807120;gi|317922634|gb|HS934545.1|HS934545;gi|317725575|gb|HS737760.1|HS737760;gi|317734782|gb|HS747001.1|HS747001;gi|317756179|gb|HS768388.1|HS768388;gi|317983274|gb|HS966166.1|HS966166;gi|317787886|gb|HS800316.1|HS800316;gi|317802493|gb|HS814664.1|HS814664	K01539
Hedgehog signaling pathway	14	463	0.871539	1	ko04340	gi|317819570|gb|HS831836.1|HS831836;gi|317894156|gb|HS906115.1|HS906115;gi|317782774|gb|HS794945.1|HS794945;gi|317806832|gb|HS819149.1|HS819149;gi|317654926|gb|HS667185.1|HS667185;gi|317662355|gb|HS673844.1|HS673844;gi|317653676|gb|HS665496.1|HS665496;gi|317891009|gb|HS903180.1|HS903180;gi|317972654|gb|HS969084.1|HS969084;gi|317880356|gb|HS892527.1|HS892527;gi|317837571|gb|HS848963.1|HS848963;gi|…	K06228
Salivary secretion	14	463	0.871539	1	ko04970	gi|317831677|gb|HS843770.1|HS843770;gi|317847935|gb|HS860106.1|HS860106;gi|317911137|gb|HS922901.1|HS922901;gi|317854307|gb|HS866478.1|HS866478;gi|317748889|gb|HS761104.1|HS761104;gi|317794949|gb|HS807120.1|HS807120;gi|317922634|gb|HS934545.1|HS934545;gi|317721916|gb|HS734141.1|HS734141;gi|317725575|gb|HS737760.1|HS737760;gi|317734782|gb|HS747001.1|HS747001;gi|317756179|gb|HS768388.1|HS768388;gi|…	K01539+K07376+K02183
Tight junction	32	985	0.883552	1	ko04530	gi|317638704|gb|HS651114.1|HS651114;gi|317669223|gb|HS682902.1|HS682902;gi|317802346|gb|HS814517.1|HS814517;gi|317921583|gb|HS933494.1|HS933494;gi|317774853|gb|HS787627.1|HS787627;gi|317722425|gb|HS734650.1|HS734650;gi|317865129|gb|HS877300.1|HS877300;gi|317853339|gb|HS865517.1|HS865517;gi|317761576|gb|HS773777.1|HS773777;gi|317908348|gb|HS920259.1|HS920259;gi|317641443|gb|HS653351.1|HS653351;gi|…	K03456+K05692+K04382+K03097+K04354
Leukocyte transendothelial migration	10	357	0.896261	1	ko04670	gi|317669223|gb|HS682902.1|HS682902;gi|317802346|gb|HS814517.1|HS814517;gi|317774853|gb|HS787627.1|HS787627;gi|317721247|gb|HS733435.1|HS733435;gi|317713430|gb|HS726232.1|HS726232;gi|317845627|gb|HS857798.1|HS857798;gi|317795254|gb|HS807425.1|HS807425;gi|317662098|gb|HS673587.1|HS673587;gi|317774932|gb|HS787706.1|HS787706;gi|317738384|gb|HS750601.1|HS750601	K05692
Plant-pathogen interaction	98	2819	0.904255	1	ko04626	gi|317899700|gb|HS911582.1|HS911582;gi|317803032|gb|HS815203.1|HS815203;gi|317854067|gb|HS866245.1|HS866245;gi|317708740|gb|HS720971.1|HS720971;gi|317766576|gb|HS778763.1|HS778763;gi|317728070|gb|HS740291.1|HS740291;gi|317773907|gb|HS786082.1|HS786082;gi|317627317|gb|HS639983.1|HS639983;gi|317798733|gb|HS810904.1|HS810904;gi|317814065|gb|HS826077.1|HS826077;gi|317878784|gb|HS890955.1|HS890955;gi|…	K04079+K09487+K13462+K13412+K13413+K04368+K13414+K04371+K02183+K02358
Leishmaniasis	15	519	0.913644	1	ko05140	gi|317773907|gb|HS786082.1|HS786082;gi|317818316|gb|HS830487.1|HS830487;gi|317658134|gb|HS671648.1|HS671648;gi|317762772|gb|HS774970.1|HS774970;gi|317983934|gb|HS970018.1|HS970018;gi|317751972|gb|HS764187.1|HS764187;gi|317810155|gb|HS822326.1|HS822326;gi|317661108|gb|HS672597.1|HS672597;gi|317710842|gb|HS722392.1|HS722392;gi|317701711|gb|HS712773.1|HS712773;gi|317579667|gb|HS591062.1|HS591062;gi|…	K04371+K03231
Phosphatidylinositol signaling system	23	770	0.929873	1	ko04070	gi|317744122|gb|HS756801.1|HS756801;gi|317703642|gb|HS716193.1|HS716193;gi|317744720|gb|HS756318.1|HS756318;gi|317911137|gb|HS922901.1|HS922901;gi|317984875|gb|HS973164.1|HS973164;gi|317669657|gb|HS680695.1|HS680695;gi|317749653|gb|HS761868.1|HS761868;gi|317632008|gb|HS643232.1|HS643232;gi|317912518|gb|HS924429.1|HS924429;gi|317679145|gb|HS692432.1|HS692432;gi|317739612|gb|HS751829.1|HS751829;gi|…	K01099+K00915+K00888+K02183+K00901+K00913
Bisphenol degradation	5	217	0.930492	1	ko00363	gi|317916902|gb|HS928813.1|HS928813;gi|317886667|gb|HS898838.1|HS898838;gi|317617836|gb|HS630127.1|HS630127;gi|317792889|gb|HS805199.1|HS805199;gi|317866744|gb|HS878915.1|HS878915	K00120
Meiosis - yeast	21	712	0.93061	1	ko04113	gi|317638704|gb|HS651114.1|HS651114;gi|317921583|gb|HS933494.1|HS933494;gi|317722425|gb|HS734650.1|HS734650;gi|317865129|gb|HS877300.1|HS877300;gi|317853339|gb|HS865517.1|HS865517;gi|317761576|gb|HS773777.1|HS773777;gi|317908348|gb|HS920259.1|HS920259;gi|317641443|gb|HS653351.1|HS653351;gi|317746656|gb|HS758873.1|HS758873;gi|317751562|gb|HS763777.1|HS763777;gi|317715629|gb|HS727856.1|HS727856;gi|…	K03456+K04382+K10872+K06269
Type I diabetes mellitus	2	109	0.930716	1	ko04940	gi|317595320|gb|HS608014.1|HS608014;gi|317834878|gb|HS847249.1|HS847249	K04077
Valine, leucine and isoleucine degradation	20	684	0.932111	1	ko00280	gi|317847703|gb|HS859874.1|HS859874;gi|317842123|gb|HS854294.1|HS854294;gi|317916902|gb|HS928813.1|HS928813;gi|317764464|gb|HS776661.1|HS776661;gi|317763228|gb|HS775426.1|HS775426;gi|317662206|gb|HS673695.1|HS673695;gi|317899772|gb|HS911654.1|HS911654;gi|317886667|gb|HS898838.1|HS898838;gi|317617836|gb|HS630127.1|HS630127;gi|317661467|gb|HS672956.1|HS672956;gi|317622640|gb|HS634254.1|HS634254;gi|…	K09699+K00020+K00128+K00626+K13524
Linoleic acid metabolism	2	112	0.937184	1	ko00591	gi|317887557|gb|HS899728.1|HS899728;gi|317908069|gb|HS919980.1|HS919980	K08262
Oocyte meiosis	65	1973	0.938453	1	ko04114	gi|317638704|gb|HS651114.1|HS651114;gi|317708740|gb|HS720971.1|HS720971;gi|317766576|gb|HS778763.1|HS778763;gi|317773907|gb|HS786082.1|HS786082;gi|317627317|gb|HS639983.1|HS639983;gi|317814065|gb|HS826077.1|HS826077;gi|317921583|gb|HS933494.1|HS933494;gi|317741894|gb|HS754287.1|HS754287;gi|317598848|gb|HS612212.1|HS612212;gi|317827573|gb|HS839744.1|HS839744;gi|317886169|gb|HS898340.1|HS898340;gi|…	K03456+K04368+K04371+K04382+K03094+K02183+K06630+K06269
Tryptophan metabolism	13	486	0.945302	1	ko00380	gi|317764464|gb|HS776661.1|HS776661;gi|317763228|gb|HS775426.1|HS775426;gi|317899772|gb|HS911654.1|HS911654;gi|317689636|gb|HS703113.1|HS703113;gi|317770221|gb|HS782402.1|HS782402;gi|317791732|gb|HS803903.1|HS803903;gi|317900802|gb|HS912973.1|HS912973;gi|317804937|gb|HS817108.1|HS817108;gi|317651402|gb|HS663827.1|HS663827;gi|317814863|gb|HS827034.1|HS827034;gi|317706986|gb|HS718683.1|HS718683;gi|…	K00128+K00626+K00453+K00164+K01568+K00765
Pathogenic Escherichia coli infection	11	434	0.955135	1	ko05130	gi|317669223|gb|HS682902.1|HS682902;gi|317802346|gb|HS814517.1|HS814517;gi|317774853|gb|HS787627.1|HS787627;gi|317626027|gb|HS638310.1|HS638310;gi|317721247|gb|HS733435.1|HS733435;gi|317713430|gb|HS726232.1|HS726232;gi|317845627|gb|HS857798.1|HS857798;gi|317795254|gb|HS807425.1|HS807425;gi|317662098|gb|HS673587.1|HS673587;gi|317774932|gb|HS787706.1|HS787706;gi|317738384|gb|HS750601.1|HS750601	K05692+K06630
Viral myocarditis	10	403	0.956055	1	ko05416	gi|317669223|gb|HS682902.1|HS682902;gi|317802346|gb|HS814517.1|HS814517;gi|317774853|gb|HS787627.1|HS787627;gi|317721247|gb|HS733435.1|HS733435;gi|317713430|gb|HS726232.1|HS726232;gi|317845627|gb|HS857798.1|HS857798;gi|317795254|gb|HS807425.1|HS807425;gi|317662098|gb|HS673587.1|HS673587;gi|317774932|gb|HS787706.1|HS787706;gi|317738384|gb|HS750601.1|HS750601	K05692
Taurine and hypotaurine metabolism	2	124	0.957754	1	ko00430	gi|317661467|gb|HS672956.1|HS672956;gi|317904015|gb|HS916186.1|HS916186	K00818+K00681
Gastric acid secretion	22	779	0.959309	1	ko04971	gi|317669223|gb|HS682902.1|HS682902;gi|317802346|gb|HS814517.1|HS814517;gi|317831677|gb|HS843770.1|HS843770;gi|317774853|gb|HS787627.1|HS787627;gi|317911137|gb|HS922901.1|HS922901;gi|317854307|gb|HS866478.1|HS866478;gi|317721247|gb|HS733435.1|HS733435;gi|317748889|gb|HS761104.1|HS761104;gi|317794949|gb|HS807120.1|HS807120;gi|317922634|gb|HS934545.1|HS934545;gi|317713430|gb|HS726232.1|HS726232;gi|…	K05692+K01539+K02183
Notch signaling pathway	3	171	0.965836	1	ko04330	gi|317908287|gb|HS920198.1|HS920198;gi|317610258|gb|HS622553.1|HS622553;gi|317612059|gb|HS624997.1|HS624997	K06062+K06067
Insulin signaling pathway	87	2653	0.966033	1	ko04910	gi|317789699|gb|HS801965.1|HS801965;gi|317708740|gb|HS720971.1|HS720971;gi|317766576|gb|HS778763.1|HS778763;gi|317773907|gb|HS786082.1|HS786082;gi|317948224|gb|HS960135.1|HS960135;gi|317627317|gb|HS639983.1|HS639983;gi|317740282|gb|HS752499.1|HS752499;gi|317814065|gb|HS826077.1|HS826077;gi|317741894|gb|HS754287.1|HS754287;gi|317598848|gb|HS612212.1|HS612212;gi|317827573|gb|HS839744.1|HS839744;gi|…	K04688+K04368+K04371+K07199+K07200+K04739+K07198+K02183+K06276+K00688+K06269
Lipoic acid metabolism	1	85	0.966784	1	ko00785	gi|317834394|gb|HS846565.1|HS846565	K03644
Protein export	14	550	0.969392	1	ko03060	gi|317871102|gb|HS883273.1|HS883273;gi|317665140|gb|HS677395.1|HS677395;gi|317773935|gb|HS786110.1|HS786110;gi|317762035|gb|HS774236.1|HS774236;gi|317730990|gb|HS743211.1|HS743211;gi|317878573|gb|HS890744.1|HS890744;gi|317941218|gb|HS953129.1|HS953129;gi|317659586|gb|HS670802.1|HS670802;gi|317855362|gb|HS867533.1|HS867533;gi|317628993|gb|HS641657.1|HS641657;gi|317825216|gb|HS837010.1|HS837010;gi|…	K09540+K03108
Cytosolic DNA-sensing pathway	3	175	0.969712	1	ko04623	gi|317839458|gb|HS851589.1|HS851589;gi|317920042|gb|HS931953.1|HS931953;gi|317593949|gb|HS606260.1|HS606260	K03019+K03016+K03018
Amino sugar and nucleotide sugar metabolism	51	1655	0.971228	1	ko00520	gi|317793969|gb|HS806140.1|HS806140;gi|317890869|gb|HS903040.1|HS903040;gi|317841522|gb|HS853693.1|HS853693;gi|317676625|gb|HS689510.1|HS689510;gi|317825198|gb|HS836992.1|HS836992;gi|317697939|gb|HS708783.1|HS708783;gi|317745460|gb|HS757677.1|HS757677;gi|317698827|gb|HS711064.1|HS711064;gi|317880028|gb|HS892199.1|HS892199;gi|317792194|gb|HS804365.1|HS804365;gi|317742394|gb|HS754787.1|HS754787;gi|…	K01256+K00432+K00012+K10046+K12450+K01937+K01840+K00849+K01895+K00820
Nicotinate and nicotinamide metabolism	2	136	0.971775	1	ko00760	gi|317675285|gb|HS687536.1|HS687536;gi|317814082|gb|HS826094.1|HS826094	K00833+K03426
Hypertrophic cardiomyopathy (HCM)	30	1046	0.972509	1	ko05410	gi|317948224|gb|HS960135.1|HS960135;gi|317669223|gb|HS682902.1|HS682902;gi|317802346|gb|HS814517.1|HS814517;gi|317831677|gb|HS843770.1|HS843770;gi|317774853|gb|HS787627.1|HS787627;gi|317758275|gb|HS770480.1|HS770480;gi|317721247|gb|HS733435.1|HS733435;gi|317937643|gb|HS949554.1|HS949554;gi|317748889|gb|HS761104.1|HS761104;gi|317692728|gb|HS704967.1|HS704967;gi|317761328|gb|HS773529.1|HS773529;gi|…	K07199+K07200+K05692+K05853+K07198
Huntington's disease	92	2818	0.972814	1	ko05016	gi|317795357|gb|HS807528.1|HS807528;gi|317890869|gb|HS903040.1|HS903040;gi|317902629|gb|HS914800.1|HS914800;gi|317926249|gb|HS938160.1|HS938160;gi|317747055|gb|HS759653.1|HS759653;gi|317803052|gb|HS815223.1|HS815223;gi|317878165|gb|HS890336.1|HS890336;gi|317692657|gb|HS704896.1|HS704896;gi|317932533|gb|HS944444.1|HS944444;gi|317854254|gb|HS866425.1|HS866425;gi|317856882|gb|HS869053.1|HS869053;gi|…	K03963+K00432+K02126+K02256+K03941+K00412+K03942+K03934+K00416+K03935+K02133+K03016+K06067+K00234
Carbon fixation in photosynthetic organisms	45	1491	0.974062	1	ko00710	gi|317788418|gb|HS800589.1|HS800589;gi|317630457|gb|HS644273.1|HS644273;gi|317862775|gb|HS874593.1|HS874593;gi|317613757|gb|HS627614.1|HS627614;gi|317625065|gb|HS637350.1|HS637350;gi|317668857|gb|HS682536.1|HS682536;gi|317768484|gb|HS780244.1|HS780244;gi|317746530|gb|HS758747.1|HS758747;gi|317782419|gb|HS794590.1|HS794590;gi|317895868|gb|HS908039.1|HS908039;gi|317695284|gb|HS707523.1|HS707523;gi|…	K00927+K01595+K01100+K00025+K00814+K14272+K05298
Dopaminergic synapse	28	992	0.974653	1	ko04728	gi|317638704|gb|HS651114.1|HS651114;gi|317853153|gb|HS865331.1|HS865331;gi|317710912|gb|HS722462.1|HS722462;gi|317832127|gb|HS844298.1|HS844298;gi|317921583|gb|HS933494.1|HS933494;gi|317722425|gb|HS734650.1|HS734650;gi|317865129|gb|HS877300.1|HS877300;gi|317911137|gb|HS922901.1|HS922901;gi|317853339|gb|HS865517.1|HS865517;gi|317761576|gb|HS773777.1|HS773777;gi|317908348|gb|HS920259.1|HS920259;gi|…	K03456+K11583+K04382+K02183+K04354+K06269
Amyotrophic lateral sclerosis (ALS)	5	271	0.982491	1	ko05014	gi|317890869|gb|HS903040.1|HS903040;gi|317698827|gb|HS711064.1|HS711064;gi|317912259|gb|HS924170.1|HS924170;gi|317838441|gb|HS850612.1|HS850612;gi|317926684|gb|HS938649.1|HS938649	K00432
Basal transcription factors	7	345	0.983004	1	ko03022	gi|317852621|gb|HS864792.1|HS864792;gi|317700478|gb|HS713482.1|HS713482;gi|317685386|gb|HS695925.1|HS695925;gi|317838729|gb|HS850900.1|HS850900;gi|317622160|gb|HS633774.1|HS633774;gi|317708731|gb|HS720962.1|HS720962;gi|317663962|gb|HS676217.1|HS676217	K03125
Inositol phosphate metabolism	20	773	0.983071	1	ko00562	gi|317744122|gb|HS756801.1|HS756801;gi|317703642|gb|HS716193.1|HS716193;gi|317744720|gb|HS756318.1|HS756318;gi|317984875|gb|HS973164.1|HS973164;gi|317669657|gb|HS680695.1|HS680695;gi|317749653|gb|HS761868.1|HS761868;gi|317632008|gb|HS643232.1|HS643232;gi|317912518|gb|HS924429.1|HS924429;gi|317679145|gb|HS692432.1|HS692432;gi|317739612|gb|HS751829.1|HS751829;gi|317855364|gb|HS867535.1|HS867535;gi|…	K01099+K00915+K00888+K00913
Riboflavin metabolism	7	350	0.984953	1	ko00740	gi|317810218|gb|HS822389.1|HS822389;gi|317893292|gb|HS905463.1|HS905463;gi|317708392|gb|HS720623.1|HS720623;gi|317679612|gb|HS692899.1|HS692899;gi|317744870|gb|HS756468.1|HS756468;gi|317829831|gb|HS842002.1|HS842002;gi|317810294|gb|HS822465.1|HS822465	K00861+K01869+K01885
Nucleotide excision repair	34	1218	0.986704	1	ko03420	gi|317943433|gb|HS955344.1|HS955344;gi|317655006|gb|HS667265.1|HS667265;gi|317670289|gb|HS681327.1|HS681327;gi|317750109|gb|HS762324.1|HS762324;gi|317873712|gb|HS885883.1|HS885883;gi|317728001|gb|HS740222.1|HS740222;gi|317867178|gb|HS879349.1|HS879349;gi|317781268|gb|HS793036.1|HS793036;gi|317672180|gb|HS683960.1|HS683960;gi|317828172|gb|HS839924.1|HS839924;gi|317920067|gb|HS931978.1|HS931978;gi|…	K10609+K10849+K07466+K03657+K04802+K04077+K10838+K02335
MAPK signaling pathway	45	1547	0.986912	1	ko04010	gi|317708740|gb|HS720971.1|HS720971;gi|317766576|gb|HS778763.1|HS778763;gi|317773907|gb|HS786082.1|HS786082;gi|317627317|gb|HS639983.1|HS639983;gi|317739245|gb|HS751462.1|HS751462;gi|317814065|gb|HS826077.1|HS826077;gi|317741894|gb|HS754287.1|HS754287;gi|317598848|gb|HS612212.1|HS612212;gi|317898344|gb|HS910515.1|HS910515;gi|317827573|gb|HS839744.1|HS839744;gi|317886169|gb|HS898340.1|HS898340;gi|…	K04368+K04371+K03283
Various types of N-glycan biosynthesis	6	322	0.987824	1	ko00513	gi|317778797|gb|HS791020.1|HS791020;gi|317919162|gb|HS931073.1|HS931073;gi|317939982|gb|HS951412.1|HS951412;gi|317911053|gb|HS922817.1|HS922817;gi|317708173|gb|HS720404.1|HS720404;gi|317800250|gb|HS812421.1|HS812421	K03843+K12669+K03842
Purine metabolism	124	3807	0.988219	1	ko00230	gi|317692616|gb|HS704855.1|HS704855;gi|317835670|gb|HS846886.1|HS846886;gi|317783382|gb|HS795553.1|HS795553;gi|317789674|gb|HS801940.1|HS801940;gi|317783015|gb|HS795186.1|HS795186;gi|317815691|gb|HS827862.1|HS827862;gi|317753449|gb|HS765755.1|HS765755;gi|317837096|gb|HS849647.1|HS849647;gi|317839458|gb|HS851589.1|HS851589;gi|317738984|gb|HS751201.1|HS751201;gi|317676625|gb|HS689510.1|HS689510;gi|…	K03046+K03043+K01939+K00958+K01872+K03019+K00012+K01537+K01530+K00640+K03527+K00948+K03016+K03018+K02945+K01490+K02335+K01427+K02110+K01586+K00939
Phosphotransferase system (PTS)	2	162	0.988436	1	ko02060	gi|317620138|gb|HS632906.1|HS632906;gi|317678421|gb|HS691708.1|HS691708	K01057
Retinol metabolism	6	328	0.989589	1	ko00830	gi|317709406|gb|HS721637.1|HS721637;gi|317847862|gb|HS860033.1|HS860033;gi|317803513|gb|HS815684.1|HS815684;gi|317858773|gb|HS870944.1|HS870944;gi|317792530|gb|HS804840.1|HS804840;gi|317811151|gb|HS823322.1|HS823322	K13953+K11155+K11147
Legionellosis	25	965	0.990616	1	ko05134	gi|317629063|gb|HS641727.1|HS641727;gi|317739245|gb|HS751462.1|HS751462;gi|317664270|gb|HS676525.1|HS676525;gi|317898344|gb|HS910515.1|HS910515;gi|317773312|gb|HS785487.1|HS785487;gi|317743469|gb|HS755686.1|HS755686;gi|317818316|gb|HS830487.1|HS830487;gi|318031246|gb|HS964982.1|HS964982;gi|317719813|gb|HS733599.1|HS733599;gi|317595320|gb|HS608014.1|HS608014;gi|317769723|gb|HS781904.1|HS781904;gi|…	K14416+K03283+K07874+K03231+K04077+K07953
Influenza A	57	1928	0.990786	1	ko05164	gi|317708740|gb|HS720971.1|HS720971;gi|317766576|gb|HS778763.1|HS778763;gi|317773907|gb|HS786082.1|HS786082;gi|317669223|gb|HS682902.1|HS682902;gi|317627317|gb|HS639983.1|HS639983;gi|317739245|gb|HS751462.1|HS751462;gi|317814065|gb|HS826077.1|HS826077;gi|317802346|gb|HS814517.1|HS814517;gi|317741894|gb|HS754287.1|HS754287;gi|317598848|gb|HS612212.1|HS612212;gi|317898344|gb|HS910515.1|HS910515;gi|…	K04368+K04371+K05692+K03283+K14290+K12812
Vitamin B6 metabolism	5	301	0.992317	1	ko00750	gi|317792494|gb|HS804804.1|HS804804;gi|317746854|gb|HS759071.1|HS759071;gi|317595320|gb|HS608014.1|HS608014;gi|317989021|gb|HS973958.1|HS973958;gi|317834878|gb|HS847249.1|HS847249	K01733+K04077
Cardiac muscle contraction	31	1186	0.994572	1	ko04260	gi|317926249|gb|HS938160.1|HS938160;gi|317932533|gb|HS944444.1|HS944444;gi|317854254|gb|HS866425.1|HS866425;gi|317831677|gb|HS843770.1|HS843770;gi|317808263|gb|HS820434.1|HS820434;gi|317736471|gb|HS748690.1|HS748690;gi|317921383|gb|HS933294.1|HS933294;gi|317931778|gb|HS943689.1|HS943689;gi|317854307|gb|HS866478.1|HS866478;gi|317758532|gb|HS770737.1|HS770737;gi|317748889|gb|HS761104.1|HS761104;gi|…	K02256+K00412+K01539+K05853+K00416
Citrate cycle (TCA cycle)	29	1125	0.99469	1	ko00020	gi|317720916|gb|HS733104.1|HS733104;gi|317948030|gb|HS959941.1|HS959941;gi|318003554|gb|HS974483.1|HS974483;gi|317872045|gb|HS884599.1|HS884599;gi|317750050|gb|HS762265.1|HS762265;gi|317615683|gb|HS626576.1|HS626576;gi|317902423|gb|HS914594.1|HS914594;gi|317859527|gb|HS871698.1|HS871698;gi|317618251|gb|HS630542.1|HS630542;gi|317754217|gb|HS766523.1|HS766523;gi|317707881|gb|HS719578.1|HS719578;gi|…	K00030+K00658+K01676+K00161+K00025+K00849+K00234+K00164+K01647
Peptidoglycan biosynthesis	12	575	0.995164	1	ko00550	gi|317640187|gb|HS652595.1|HS652595;gi|317793039|gb|HS805349.1|HS805349;gi|317632520|gb|HS644801.1|HS644801;gi|317916273|gb|HS928184.1|HS928184;gi|317903091|gb|HS915262.1|HS915262;gi|317904478|gb|HS916649.1|HS916649;gi|317677971|gb|HS688282.1|HS688282;gi|317848547|gb|HS860718.1|HS860718;gi|317738195|gb|HS750335.1|HS750335;gi|317913487|gb|HS925398.1|HS925398;gi|317746759|gb|HS758976.1|HS758976;gi|…	K02867+K02112
Bacterial invasion of epithelial cells	10	515	0.996214	1	ko05100	gi|317669223|gb|HS682902.1|HS682902;gi|317802346|gb|HS814517.1|HS814517;gi|317774853|gb|HS787627.1|HS787627;gi|317721247|gb|HS733435.1|HS733435;gi|317713430|gb|HS726232.1|HS726232;gi|317845627|gb|HS857798.1|HS857798;gi|317795254|gb|HS807425.1|HS807425;gi|317662098|gb|HS673587.1|HS673587;gi|317774932|gb|HS787706.1|HS787706;gi|317738384|gb|HS750601.1|HS750601	K05692
SNARE interactions in vesicular transport	2	194	0.996246	1	ko04130	gi|317835065|gb|HS847436.1|HS847436;gi|317769172|gb|HS780932.1|HS780932	K08504+K08489
Shigellosis	20	868	0.99697	1	ko05131	gi|317773907|gb|HS786082.1|HS786082;gi|317669223|gb|HS682902.1|HS682902;gi|317802346|gb|HS814517.1|HS814517;gi|317774853|gb|HS787627.1|HS787627;gi|317644779|gb|HS657046.1|HS657046;gi|317721247|gb|HS733435.1|HS733435;gi|317658134|gb|HS671648.1|HS671648;gi|317762772|gb|HS774970.1|HS774970;gi|317983934|gb|HS970018.1|HS970018;gi|317713430|gb|HS726232.1|HS726232;gi|317745519|gb|HS757736.1|HS757736;gi|…	K04371+K05692+K05759
Antigen processing and presentation	14	681	0.997834	1	ko04612	gi|317899700|gb|HS911582.1|HS911582;gi|317739245|gb|HS751462.1|HS751462;gi|317810641|gb|HS822812.1|HS822812;gi|317898344|gb|HS910515.1|HS910515;gi|317775494|gb|HS787117.1|HS787117;gi|317781893|gb|HS794064.1|HS794064;gi|317869423|gb|HS881594.1|HS881594;gi|317818903|gb|HS831074.1|HS831074;gi|317860518|gb|HS872047.1|HS872047;gi|317747065|gb|HS759663.1|HS759663;gi|317742121|gb|HS754514.1|HS754514;gi|…	K04079+K03283+K08065
mTOR signaling pathway	40	1538	0.998254	1	ko04150	gi|317789699|gb|HS801965.1|HS801965;gi|317773907|gb|HS786082.1|HS786082;gi|317740282|gb|HS752499.1|HS752499;gi|317686090|gb|HS699699.1|HS699699;gi|317882813|gb|HS894984.1|HS894984;gi|317758275|gb|HS770480.1|HS770480;gi|317918323|gb|HS930234.1|HS930234;gi|317943290|gb|HS954631.1|HS954631;gi|317894962|gb|HS907133.1|HS907133;gi|317846190|gb|HS858361.1|HS858361;gi|317658134|gb|HS671648.1|HS671648;gi|…	K04688+K04371+K07198+K06276+K08269+K07298
Measles	28	1170	0.998573	1	ko05162	gi|317706344|gb|HS719748.1|HS719748;gi|317742066|gb|HS754459.1|HS754459;gi|317739245|gb|HS751462.1|HS751462;gi|317898344|gb|HS910515.1|HS910515;gi|317628959|gb|HS641623.1|HS641623;gi|317905536|gb|HS917097.1|HS917097;gi|317773558|gb|HS785733.1|HS785733;gi|317658890|gb|HS670106.1|HS670106;gi|317647883|gb|HS660146.1|HS660146;gi|317799996|gb|HS812167.1|HS812167;gi|317614424|gb|HS628279.1|HS628279;gi|…	K10144+K03283+K14753+K03247+K03097
Cysteine and methionine metabolism	28	1174	0.998672	1	ko00270	gi|317838315|gb|HS850486.1|HS850486;gi|317691097|gb|HS702669.1|HS702669;gi|317799238|gb|HS811409.1|HS811409;gi|317710178|gb|HS723321.1|HS723321;gi|317621619|gb|HS635923.1|HS635923;gi|317663157|gb|HS675412.1|HS675412;gi|317688927|gb|HS701170.1|HS701170;gi|317729944|gb|HS741562.1|HS741562;gi|317877275|gb|HS889446.1|HS889446;gi|317872629|gb|HS884800.1|HS884800;gi|317614967|gb|HS625860.1|HS625860;gi|…	K01758+K01739+K01251+K00640+K01760
Phototransduction - fly	11	597	0.998737	1	ko04745	gi|317669223|gb|HS682902.1|HS682902;gi|317802346|gb|HS814517.1|HS814517;gi|317774853|gb|HS787627.1|HS787627;gi|317911137|gb|HS922901.1|HS922901;gi|317721247|gb|HS733435.1|HS733435;gi|317713430|gb|HS726232.1|HS726232;gi|317845627|gb|HS857798.1|HS857798;gi|317795254|gb|HS807425.1|HS807425;gi|317662098|gb|HS673587.1|HS673587;gi|317774932|gb|HS787706.1|HS787706;gi|317738384|gb|HS750601.1|HS750601	K05692+K02183
Sphingolipid metabolism	3	277	0.998853	1	ko00600	gi|317837510|gb|HS848902.1|HS848902;gi|317899769|gb|HS911651.1|HS911651;gi|317664982|gb|HS677237.1|HS677237	K01634+K04718
Protein processing in endoplasmic reticulum	71	2516	0.998957	1	ko04141	gi|317899700|gb|HS911582.1|HS911582;gi|317871102|gb|HS883273.1|HS883273;gi|317798733|gb|HS810904.1|HS810904;gi|317739245|gb|HS751462.1|HS751462;gi|317878784|gb|HS890955.1|HS890955;gi|317810641|gb|HS822812.1|HS822812;gi|317898344|gb|HS910515.1|HS910515;gi|317643607|gb|HS655876.1|HS655876;gi|317665140|gb|HS677395.1|HS677395;gi|317773935|gb|HS786110.1|HS786110;gi|317912114|gb|HS924025.1|HS924025;gi|…	K04079+K09487+K09540+K03283+K14007+K09580+K09584+K08852+K14026+K03094+K12669+K07953
MAPK signaling pathway - yeast	9	533	0.999041	1	ko04011	gi|317773907|gb|HS786082.1|HS786082;gi|317743590|gb|HS755807.1|HS755807;gi|317929730|gb|HS941641.1|HS941641;gi|317658134|gb|HS671648.1|HS671648;gi|317762772|gb|HS774970.1|HS774970;gi|317983934|gb|HS970018.1|HS970018;gi|317701711|gb|HS712773.1|HS712773;gi|317896793|gb|HS908964.1|HS908964;gi|317695957|gb|HS708194.1|HS708194	K04371+K01759
NF-kappa B signaling pathway	3	285	0.999124	1	ko04064	gi|317909500|gb|HS921411.1|HS921411;gi|317818472|gb|HS830643.1|HS830643;gi|317910943|gb|HS922707.1|HS922707	K03097+K10577
Carotenoid biosynthesis	2	236	0.99917	1	ko00906	gi|317819642|gb|HS831908.1|HS831908;gi|317768681|gb|HS780441.1|HS780441	K02293
Type II diabetes mellitus	7	461	0.999192	1	ko04930	gi|317773907|gb|HS786082.1|HS786082;gi|317658134|gb|HS671648.1|HS671648;gi|317762772|gb|HS774970.1|HS774970;gi|317983934|gb|HS970018.1|HS970018;gi|317701711|gb|HS712773.1|HS712773;gi|317896793|gb|HS908964.1|HS908964;gi|317695957|gb|HS708194.1|HS708194	K04371
Adherens junction	19	908	0.999319	1	ko04520	gi|317773907|gb|HS786082.1|HS786082;gi|317669223|gb|HS682902.1|HS682902;gi|317802346|gb|HS814517.1|HS814517;gi|317774853|gb|HS787627.1|HS787627;gi|317721247|gb|HS733435.1|HS733435;gi|317658134|gb|HS671648.1|HS671648;gi|317762772|gb|HS774970.1|HS774970;gi|317983934|gb|HS970018.1|HS970018;gi|317713430|gb|HS726232.1|HS726232;gi|317909500|gb|HS921411.1|HS921411;gi|317845627|gb|HS857798.1|HS857798;gi|…	K04371+K05692+K03097
Thiamine metabolism	5	390	0.99944	1	ko00730	gi|317767581|gb|HS779768.1|HS779768;gi|317874850|gb|HS887021.1|HS887021;gi|317751530|gb|HS763745.1|HS763745;gi|317787113|gb|HS799543.1|HS799543;gi|317718878|gb|HS731103.1|HS731103	K00948
Two-component system	32	1355	0.999471	1	ko02020	gi|317890869|gb|HS903040.1|HS903040;gi|317838315|gb|HS850486.1|HS850486;gi|317854254|gb|HS866425.1|HS866425;gi|317710824|gb|HS722374.1|HS722374;gi|317698827|gb|HS711064.1|HS711064;gi|317919142|gb|HS931053.1|HS931053;gi|317628830|gb|HS641494.1|HS641494;gi|317764464|gb|HS776661.1|HS776661;gi|317921383|gb|HS933294.1|HS933294;gi|317931778|gb|HS943689.1|HS943689;gi|317763228|gb|HS775426.1|HS775426;gi|…	K00432+K01739+K00412+K03319+K02967+K02965+K00128+K00626+K00930+K03885+K02335+K01885+K00384+K03655+K01895+K00765
Retrograde endocannabinoid signaling	7	478	0.9995	1	ko04723	gi|317773907|gb|HS786082.1|HS786082;gi|317658134|gb|HS671648.1|HS671648;gi|317762772|gb|HS774970.1|HS774970;gi|317983934|gb|HS970018.1|HS970018;gi|317701711|gb|HS712773.1|HS712773;gi|317896793|gb|HS908964.1|HS908964;gi|317695957|gb|HS708194.1|HS708194	K04371
Transcriptional misregulation in cancer	8	522	0.999548	1	ko05202	gi|317895062|gb|HS907233.1|HS907233;gi|317924797|gb|HS936708.1|HS936708;gi|318043103|gb|HS975006.1|HS975006;gi|317610258|gb|HS622553.1|HS622553;gi|317934700|gb|HS946611.1|HS946611;gi|317870592|gb|HS882763.1|HS882763;gi|317678684|gb|HS691971.1|HS691971;gi|317939677|gb|HS951866.1|HS951866	K11253+K06067+K12823
Phenylalanine metabolism	8	523	0.99956	1	ko00360	gi|317781922|gb|HS794093.1|HS794093;gi|317695306|gb|HS707545.1|HS707545;gi|317899153|gb|HS911324.1|HS911324;gi|317917394|gb|HS929373.1|HS929373;gi|317822112|gb|HS833870.1|HS833870;gi|317727636|gb|HS739859.1|HS739859;gi|317916602|gb|HS928513.1|HS928513;gi|317697466|gb|HS710148.1|HS710148	K00074
Base excision repair	17	862	0.999595	1	ko03410	gi|317676625|gb|HS689510.1|HS689510;gi|317772922|gb|HS785195.1|HS785195;gi|317919811|gb|HS931722.1|HS931722;gi|317864789|gb|HS876960.1|HS876960;gi|317706286|gb|HS718517.1|HS718517;gi|317595320|gb|HS608014.1|HS608014;gi|317584714|gb|HS595974.1|HS595974;gi|317894936|gb|HS907107.1|HS907107;gi|317708023|gb|HS719720.1|HS719720;gi|317907386|gb|HS919297.1|HS919297;gi|317652179|gb|HS663999.1|HS663999;gi|…	K00012+K01874+K04802+K04077+K02335
Phenylpropanoid biosynthesis	3	311	0.999638	1	ko00940	gi|317604307|gb|HS615084.1|HS615084;gi|317709406|gb|HS721637.1|HS721637;gi|317707443|gb|HS719140.1|HS719140	K09753+K00083
Circadian rhythm - plant	2	259	0.999641	1	ko04712	gi|317909500|gb|HS921411.1|HS921411;gi|317910943|gb|HS922707.1|HS922707	K03097
beta-Alanine metabolism	4	368	0.99973	1	ko00410	gi|317764464|gb|HS776661.1|HS776661;gi|317763228|gb|HS775426.1|HS775426;gi|317661467|gb|HS672956.1|HS672956;gi|317770221|gb|HS782402.1|HS782402	K00128+K13524
Wnt signaling pathway	22	1072	0.99981	1	ko04310	gi|317638704|gb|HS651114.1|HS651114;gi|317921583|gb|HS933494.1|HS933494;gi|317722425|gb|HS734650.1|HS734650;gi|317865129|gb|HS877300.1|HS877300;gi|317698458|gb|HS710695.1|HS710695;gi|317853339|gb|HS865517.1|HS865517;gi|317761576|gb|HS773777.1|HS773777;gi|317908348|gb|HS920259.1|HS920259;gi|317641443|gb|HS653351.1|HS653351;gi|317746656|gb|HS758873.1|HS758873;gi|317751562|gb|HS763777.1|HS763777;gi|…	K03456+K04382+K03094+K03097
Olfactory transduction	3	339	0.999862	1	ko04740	gi|317847935|gb|HS860106.1|HS860106;gi|317911137|gb|HS922901.1|HS922901;gi|317721916|gb|HS734141.1|HS734141	K07376+K02183
Galactose metabolism	15	840	0.999875	1	ko00052	gi|317640187|gb|HS652595.1|HS652595;gi|317910375|gb|HS922286.1|HS922286;gi|317793039|gb|HS805349.1|HS805349;gi|317632520|gb|HS644801.1|HS644801;gi|317916273|gb|HS928184.1|HS928184;gi|317730848|gb|HS743069.1|HS743069;gi|317903091|gb|HS915262.1|HS915262;gi|317848547|gb|HS860718.1|HS860718;gi|317821770|gb|HS833528.1|HS833528;gi|317738195|gb|HS750335.1|HS750335;gi|317913487|gb|HS925398.1|HS925398;gi|…	K02867+K00011+K00849
Pyruvate metabolism	55	2178	0.999883	1	ko00620	gi|317862775|gb|HS874593.1|HS874593;gi|317910375|gb|HS922286.1|HS922286;gi|317668857|gb|HS682536.1|HS682536;gi|317743590|gb|HS755807.1|HS755807;gi|317768484|gb|HS780244.1|HS780244;gi|317746530|gb|HS758747.1|HS758747;gi|317895868|gb|HS908039.1|HS908039;gi|317695284|gb|HS707523.1|HS707523;gi|317901015|gb|HS913186.1|HS913186;gi|317764464|gb|HS776661.1|HS776661;gi|317763228|gb|HS775426.1|HS775426;gi|…	K01595+K00011+K01759+K00128+K00161+K00025+K01069+K00626+K03885+K00818+K02527+K00102+K01895+K01647
Apoptosis	2	290	0.999885	1	ko04210	gi|317847935|gb|HS860106.1|HS860106;gi|317721916|gb|HS734141.1|HS734141	K04739
Flagellar assembly	3	349	0.999903	1	ko02040	gi|317919142|gb|HS931053.1|HS931053;gi|317735764|gb|HS747906.1|HS747906;gi|317807832|gb|HS820003.1|HS820003	K02967+K03527
Phototransduction	1	243	0.999941	1	ko04744	gi|317911137|gb|HS922901.1|HS922901	K02183
N-Glycan biosynthesis	7	554	0.999946	1	ko00510	gi|317778797|gb|HS791020.1|HS791020;gi|317831927|gb|HS844098.1|HS844098;gi|317919162|gb|HS931073.1|HS931073;gi|317939982|gb|HS951412.1|HS951412;gi|317911053|gb|HS922817.1|HS922817;gi|317708173|gb|HS720404.1|HS720404;gi|317800250|gb|HS812421.1|HS812421	K03843+K00726+K12669+K03842
Pantothenate and CoA biosynthesis	4	422	0.999955	1	ko00770	gi|317611419|gb|HS624357.1|HS624357;gi|317854465|gb|HS866636.1|HS866636;gi|317795777|gb|HS808051.1|HS808051;gi|317665356|gb|HS677990.1|HS677990	K09680+K06133
Limonene and pinene degradation	21	1106	0.999959	1	ko00903	gi|317916902|gb|HS928813.1|HS928813;gi|317859209|gb|HS871380.1|HS871380;gi|317764464|gb|HS776661.1|HS776661;gi|317758275|gb|HS770480.1|HS770480;gi|317763228|gb|HS775426.1|HS775426;gi|317685972|gb|HS699581.1|HS699581;gi|317692728|gb|HS704967.1|HS704967;gi|317886667|gb|HS898838.1|HS898838;gi|317617836|gb|HS630127.1|HS630127;gi|317983934|gb|HS970018.1|HS970018;gi|317633629|gb|HS645910.1|HS645910;gi|…	K00120+K00924+K00128
Drug metabolism - cytochrome P450	1	256	0.999965	1	ko00982	gi|317709406|gb|HS721637.1|HS721637	K13953
Butanoate metabolism	15	902	0.999973	1	ko00650	gi|317781922|gb|HS794093.1|HS794093;gi|317695306|gb|HS707545.1|HS707545;gi|317724242|gb|HS736467.1|HS736467;gi|317899153|gb|HS911324.1|HS911324;gi|317917394|gb|HS929373.1|HS929373;gi|317859527|gb|HS871698.1|HS871698;gi|317822112|gb|HS833870.1|HS833870;gi|317899772|gb|HS911654.1|HS911654;gi|317661467|gb|HS672956.1|HS672956;gi|317727636|gb|HS739859.1|HS739859;gi|317916602|gb|HS928513.1|HS928513;gi|…	K00074+K01907+K00161+K00626+K13524+K00135
Benzoate degradation	26	1306	0.999975	1	ko00362	gi|317781922|gb|HS794093.1|HS794093;gi|317695306|gb|HS707545.1|HS707545;gi|317859209|gb|HS871380.1|HS871380;gi|317899153|gb|HS911324.1|HS911324;gi|317917394|gb|HS929373.1|HS929373;gi|317758275|gb|HS770480.1|HS770480;gi|317685972|gb|HS699581.1|HS699581;gi|317692728|gb|HS704967.1|HS704967;gi|317822112|gb|HS833870.1|HS833870;gi|317899772|gb|HS911654.1|HS911654;gi|317903406|gb|HS915577.1|HS915577;gi|…	K00074+K00924+K00626+K02945
Starch and sucrose metabolism	42	1856	0.999978	1	ko00500	gi|317903535|gb|HS915706.1|HS915706;gi|317677771|gb|HS688082.1|HS688082;gi|317676625|gb|HS689510.1|HS689510;gi|317938957|gb|HS950868.1|HS950868;gi|317893292|gb|HS905463.1|HS905463;gi|317947759|gb|HS959670.1|HS959670;gi|317897177|gb|HS909024.1|HS909024;gi|317795605|gb|HS807879.1|HS807879;gi|317744870|gb|HS756468.1|HS756468;gi|317772922|gb|HS785195.1|HS785195;gi|317869407|gb|HS881578.1|HS881578;gi|…	K01177+K00012+K01869+K16055+K11755+K00688
Methane metabolism	32	1548	0.999988	1	ko00680	gi|317862775|gb|HS874593.1|HS874593;gi|317668857|gb|HS682536.1|HS682536;gi|317768484|gb|HS780244.1|HS780244;gi|317746530|gb|HS758747.1|HS758747;gi|317895868|gb|HS908039.1|HS908039;gi|317695284|gb|HS707523.1|HS707523;gi|317901015|gb|HS913186.1|HS913186;gi|317687903|gb|HS700146.1|HS700146;gi|317778029|gb|HS790252.1|HS790252;gi|317742381|gb|HS754774.1|HS754774;gi|317815735|gb|HS827906.1|HS827906;gi|…	K01595+K00818+K00600+K01895+K01647+K00765
Metabolism of xenobiotics by cytochrome P450	1	284	0.999989	1	ko00980	gi|317709406|gb|HS721637.1|HS721637	K13953
Lysosome	10	736	0.999989	1	ko04142	gi|317604038|gb|HS614815.1|HS614815;gi|317617145|gb|HS629436.1|HS629436;gi|317831158|gb|HS843908.1|HS843908;gi|317719584|gb|HS731809.1|HS731809;gi|317583662|gb|HS594924.1|HS594924;gi|317686682|gb|HS698219.1|HS698219;gi|317654618|gb|HS666877.1|HS666877;gi|317916188|gb|HS928099.1|HS928099;gi|317879785|gb|HS891956.1|HS891956;gi|317879771|gb|HS891942.1|HS891942	K02154+K02146+K01379
Terpenoid backbone biosynthesis	12	821	0.99999	1	ko00900	gi|317929478|gb|HS941389.1|HS941389;gi|317590632|gb|HS601820.1|HS601820;gi|317605945|gb|HS617499.1|HS617499;gi|317735764|gb|HS747906.1|HS747906;gi|317899772|gb|HS911654.1|HS911654;gi|317629954|gb|HS643770.1|HS643770;gi|317903406|gb|HS915577.1|HS915577;gi|317819620|gb|HS831886.1|HS831886;gi|317921970|gb|HS933881.1|HS933881;gi|317807832|gb|HS820003.1|HS820003;gi|317814863|gb|HS827034.1|HS827034;gi|…	K01823+K11778+K06013+K03527+K00626+K02945+K02992
Cyanoamino acid metabolism	5	527	0.999993	1	ko00460	gi|317893292|gb|HS905463.1|HS905463;gi|317744870|gb|HS756468.1|HS756468;gi|317904015|gb|HS916186.1|HS916186;gi|317887310|gb|HS899481.1|HS899481;gi|317913445|gb|HS925356.1|HS925356	K01869+K00681+K00600
RNA degradation	25	1351	0.999996	1	ko03018	gi|317918918|gb|HS930829.1|HS930829;gi|317728938|gb|HS741159.1|HS741159;gi|317692251|gb|HS704490.1|HS704490;gi|317855557|gb|HS867728.1|HS867728;gi|317822518|gb|HS834689.1|HS834689;gi|317700831|gb|HS713835.1|HS713835;gi|317678824|gb|HS692111.1|HS692111;gi|317630868|gb|HS642092.1|HS642092;gi|317735075|gb|HS747217.1|HS747217;gi|317595320|gb|HS608014.1|HS608014;gi|317747139|gb|HS759737.1|HS759737;gi|…	K12619+K12618+K12622+K12603+K12621+K04077+K11755+K12585
Ether lipid metabolism	3	439	0.999996	1	ko00565	gi|317793762|gb|HS805933.1|HS805933;gi|317971162|gb|HS969017.1|HS969017;gi|317710023|gb|HS723166.1|HS723166	K01115
Proteasome	21	1233	0.999998	1	ko03050	gi|317601826|gb|HS611924.1|HS611924;gi|317730100|gb|HS741718.1|HS741718;gi|317687116|gb|HS698653.1|HS698653;gi|317930745|gb|HS942234.1|HS942234;gi|317739440|gb|HS751657.1|HS751657;gi|317865993|gb|HS878016.1|HS878016;gi|317734053|gb|HS746272.1|HS746272;gi|317598054|gb|HS610746.1|HS610746;gi|317803440|gb|HS815611.1|HS815611;gi|317622255|gb|HS633869.1|HS633869;gi|317695334|gb|HS707573.1|HS707573;gi|…	K03035+K11599+K02738+K02727+K03064+K02732+K03062
GABAergic synapse	1	329	0.999998	1	ko04727	gi|317661467|gb|HS672956.1|HS672956	K13524
Circadian rhythm - mammal	1	351	0.999999	1	ko04710	gi|317698458|gb|HS710695.1|HS710695	K03094
Calcium signaling pathway	6	643	0.999999	1	ko04020	gi|317831677|gb|HS843770.1|HS843770;gi|317899769|gb|HS911651.1|HS911651;gi|317911137|gb|HS922901.1|HS922901;gi|317748889|gb|HS761104.1|HS761104;gi|317922634|gb|HS934545.1|HS934545;gi|317769200|gb|HS780960.1|HS780960	K05853+K04718+K02183
Microbial metabolism in diverse environments	228	7724	0.999999	1	ko01120	gi|317788418|gb|HS800589.1|HS800589;gi|317781922|gb|HS794093.1|HS794093;gi|317792494|gb|HS804804.1|HS804804;gi|317630457|gb|HS644273.1|HS644273;gi|317781487|gb|HS793255.1|HS793255;gi|317862775|gb|HS874593.1|HS874593;gi|317720916|gb|HS733104.1|HS733104;gi|317625922|gb|HS638205.1|HS638205;gi|317948030|gb|HS959941.1|HS959941;gi|317603806|gb|HS614585.1|HS614585;gi|317613757|gb|HS627614.1|HS627614;gi|…	K00927+K00074+K01733+K00599+K01595+K00030+K01581+K00658+K00002+K01676+K01939+K00958+K01872+K00120+K00924+K13953+K00128+K00640+K00161+K00948+K00626+K03885+K02945+K00814+K00818+K01885+K00036+K02527+K02110+K01057+K00600+K00849+K00164+K00135+K01586+K01895+K01647+K00765
Tyrosine metabolism	42	2048	1	1	ko00350	gi|317781487|gb|HS793255.1|HS793255;gi|317910375|gb|HS922286.1|HS922286;gi|317668671|gb|HS682350.1|HS682350;gi|317719505|gb|HS731730.1|HS731730;gi|317754821|gb|HS767030.1|HS767030;gi|317772570|gb|HS784843.1|HS784843;gi|317859209|gb|HS871380.1|HS871380;gi|317709406|gb|HS721637.1|HS721637;gi|317853009|gb|HS865180.1|HS865180;gi|317773756|gb|HS785931.1|HS785931;gi|317758275|gb|HS770480.1|HS770480;gi|…	K00599+K00002+K00924+K13953+K02945+K02527+K00135
Fatty acid metabolism	16	1097	1	1	ko00071	gi|317910375|gb|HS922286.1|HS922286;gi|317709406|gb|HS721637.1|HS721637;gi|317764464|gb|HS776661.1|HS776661;gi|317763228|gb|HS775426.1|HS775426;gi|317899772|gb|HS911654.1|HS911654;gi|317730848|gb|HS743069.1|HS743069;gi|317821770|gb|HS833528.1|HS833528;gi|317647972|gb|HS660235.1|HS660235;gi|317712963|gb|HS725192.1|HS725192;gi|317814517|gb|HS826688.1|HS826688;gi|317620447|gb|HS633215.1|HS633215;gi|…	K00002+K13953+K00128+K00626+K02886+K01897
Streptomycin biosynthesis	7	719	1	1	ko00521	gi|317809653|gb|HS821387.1|HS821387;gi|317608575|gb|HS620874.1|HS620874;gi|317745460|gb|HS757677.1|HS757677;gi|317701051|gb|HS714055.1|HS714055;gi|317712996|gb|HS725225.1|HS725225;gi|317768861|gb|HS780621.1|HS780621;gi|317926192|gb|HS938103.1|HS938103	K01710
Cell cycle - yeast	33	1774	1	1	ko04111	gi|317638704|gb|HS651114.1|HS651114;gi|317773907|gb|HS786082.1|HS786082;gi|317921583|gb|HS933494.1|HS933494;gi|317722425|gb|HS734650.1|HS734650;gi|317865129|gb|HS877300.1|HS877300;gi|317698458|gb|HS710695.1|HS710695;gi|317917183|gb|HS929094.1|HS929094;gi|317853339|gb|HS865517.1|HS865517;gi|317761576|gb|HS773777.1|HS773777;gi|317908348|gb|HS920259.1|HS920259;gi|317641443|gb|HS653351.1|HS653351;gi|…	K03456+K04371+K04382+K03094+K06685+K06674+K04354
Ethylbenzene degradation	13	1004	1	1	ko00642	gi|317859209|gb|HS871380.1|HS871380;gi|317758275|gb|HS770480.1|HS770480;gi|317685972|gb|HS699581.1|HS699581;gi|317692728|gb|HS704967.1|HS704967;gi|317983934|gb|HS970018.1|HS970018;gi|317633629|gb|HS645910.1|HS645910;gi|317673008|gb|HS684788.1|HS684788;gi|317741652|gb|HS753869.1|HS753869;gi|317604367|gb|HS615144.1|HS615144;gi|317675297|gb|HS687548.1|HS687548;gi|317752901|gb|HS765114.1|HS765114;gi|…	K00924
Ubiquitin mediated proteolysis	31	1694	1	1	ko04120	gi|317706344|gb|HS719748.1|HS719748;gi|317943433|gb|HS955344.1|HS955344;gi|317742066|gb|HS754459.1|HS754459;gi|317905536|gb|HS917097.1|HS917097;gi|317761941|gb|HS774142.1|HS774142;gi|317647883|gb|HS660146.1|HS660146;gi|317685760|gb|HS699371.1|HS699371;gi|317799996|gb|HS812167.1|HS812167;gi|317614424|gb|HS628279.1|HS628279;gi|317591177|gb|HS602365.1|HS602365;gi|317789181|gb|HS801352.1|HS801352;gi|…	K10144+K10609+K04706+K10590+K06688+K03178+K03094+K10577
HTLV-I infection	18	1229	1	1	ko05166	gi|317844544|gb|HS855993.1|HS855993;gi|317657270|gb|HS669527.1|HS669527;gi|317864392|gb|HS876563.1|HS876563;gi|317851354|gb|HS863525.1|HS863525;gi|317633221|gb|HS645502.1|HS645502;gi|317721133|gb|HS733321.1|HS733321;gi|317864789|gb|HS876960.1|HS876960;gi|317814318|gb|HS826489.1|HS826489;gi|317827389|gb|HS839560.1|HS839560;gi|317908287|gb|HS920198.1|HS920198;gi|317860518|gb|HS872047.1|HS872047;gi|…	K11126+K14290+K04802+K11304+K06062+K08065+K05770
Aminoacyl-tRNA biosynthesis	17	1184	1	1	ko00970	gi|317837096|gb|HS849647.1|HS849647;gi|317758230|gb|HS770435.1|HS770435;gi|317893292|gb|HS905463.1|HS905463;gi|317736247|gb|HS748466.1|HS748466;gi|317744870|gb|HS756468.1|HS756468;gi|317919811|gb|HS931722.1|HS931722;gi|317804357|gb|HS816109.1|HS816109;gi|317899772|gb|HS911654.1|HS911654;gi|317603457|gb|HS614236.1|HS614236;gi|317648162|gb|HS660425.1|HS660425;gi|317907036|gb|HS918962.1|HS918962;gi|…	K01872+K02926+K01869+K01874+K01892+K00626+K02935+K01885+K02433+K01875
Fatty acid biosynthesis	6	743	1	1	ko00061	gi|317828220|gb|HS839972.1|HS839972;gi|317887310|gb|HS899481.1|HS899481;gi|317838861|gb|HS851032.1|HS851032;gi|317913445|gb|HS925356.1|HS925356;gi|317782472|gb|HS794643.1|HS794643;gi|317744062|gb|HS756741.1|HS756741	K03885+K00600+K02108
Peroxisome	7	1390	1	1	ko04146	gi|317884660|gb|HS896825.1|HS896825;gi|317792530|gb|HS804840.1|HS804840;gi|317814517|gb|HS826688.1|HS826688;gi|317620447|gb|HS633215.1|HS633215;gi|317763809|gb|HS776006.1|HS776006;gi|317701679|gb|HS712741.1|HS712741;gi|317814082|gb|HS826094.1|HS826094	K05677+K11147+K01897+K13339+K03426
PPAR signaling pathway	10	1619	1	1	ko03320	gi|317918323|gb|HS930234.1|HS930234;gi|317894962|gb|HS907133.1|HS907133;gi|317924120|gb|HS936031.1|HS936031;gi|317597671|gb|HS610363.1|HS610363;gi|317706676|gb|HS720080.1|HS720080;gi|317746303|gb|HS758520.1|HS758520;gi|317814517|gb|HS826688.1|HS826688;gi|317620447|gb|HS633215.1|HS633215;gi|317763809|gb|HS776006.1|HS776006;gi|317691964|gb|HS704203.1|HS704203	K06276+K00507+K08762+K01897
Aminobenzoate degradation	19	1349	1	1	ko00627	gi|317916902|gb|HS928813.1|HS928813;gi|317859209|gb|HS871380.1|HS871380;gi|317758275|gb|HS770480.1|HS770480;gi|317685972|gb|HS699581.1|HS699581;gi|317692728|gb|HS704967.1|HS704967;gi|317886667|gb|HS898838.1|HS898838;gi|317617836|gb|HS630127.1|HS630127;gi|317983934|gb|HS970018.1|HS970018;gi|317829831|gb|HS842002.1|HS842002;gi|317633629|gb|HS645910.1|HS645910;gi|317673008|gb|HS684788.1|HS684788;gi|…	K00120+K00924+K01885
Toxoplasmosis	45	2255	1	1	ko05145	gi|317854067|gb|HS866245.1|HS866245;gi|317728070|gb|HS740291.1|HS740291;gi|317773907|gb|HS786082.1|HS786082;gi|317739245|gb|HS751462.1|HS751462;gi|317948435|gb|HS960346.1|HS960346;gi|317898344|gb|HS910515.1|HS910515;gi|317782774|gb|HS794945.1|HS794945;gi|317859209|gb|HS871380.1|HS871380;gi|317911137|gb|HS922901.1|HS922901;gi|317836647|gb|HS848818.1|HS848818;gi|317712740|gb|HS724969.1|HS724969;gi|…	K13412+K04371+K03283
Propanoate metabolism	9	912	1	1	ko00640	gi|317764464|gb|HS776661.1|HS776661;gi|317763228|gb|HS775426.1|HS775426;gi|317899772|gb|HS911654.1|HS911654;gi|317828220|gb|HS839972.1|HS839972;gi|317661467|gb|HS672956.1|HS672956;gi|317770221|gb|HS782402.1|HS782402;gi|317636509|gb|HS648786.1|HS648786;gi|317744062|gb|HS756741.1|HS756741;gi|317814863|gb|HS827034.1|HS827034	K00128+K00626+K03885+K13524+K00818+K01895
Ribosome	87	5390	1	1	ko03010	gi|317861960|gb|HS874131.1|HS874131;gi|317692616|gb|HS704855.1|HS704855;gi|317835670|gb|HS846886.1|HS846886;gi|317640187|gb|HS652595.1|HS652595;gi|317793039|gb|HS805349.1|HS805349;gi|317639781|gb|HS652191.1|HS652191;gi|317759720|gb|HS771740.1|HS771740;gi|317773538|gb|HS785713.1|HS785713;gi|317758230|gb|HS770435.1|HS770435;gi|317805607|gb|HS817778.1|HS817778;gi|317807121|gb|HS818604.1|HS818604;gi|…	K02993+K03046+K02867+K02890+K02903+K02917+K02926+K02871+K02967+K02874+K02965+K03527+K01892+K02877+K02935+K02945+K02893+K02866+K02886+K01897+K02961+K02910+K02929+K02992+K02960
Regulation of autophagy	7	761	1	1	ko04140	gi|317758275|gb|HS770480.1|HS770480;gi|317692728|gb|HS704967.1|HS704967;gi|317654926|gb|HS667185.1|HS667185;gi|317633629|gb|HS645910.1|HS645910;gi|317675297|gb|HS687548.1|HS687548;gi|317972654|gb|HS969084.1|HS969084;gi|317916858|gb|HS928769.1|HS928769	K07198+K08269
Glycine, serine and threonine metabolism	28	1656	1	1	ko00260	gi|317792494|gb|HS804804.1|HS804804;gi|317948030|gb|HS959941.1|HS959941;gi|317838315|gb|HS850486.1|HS850486;gi|317693403|gb|HS706428.1|HS706428;gi|317902423|gb|HS914594.1|HS914594;gi|317746854|gb|HS759071.1|HS759071;gi|317692600|gb|HS704839.1|HS704839;gi|317877275|gb|HS889446.1|HS889446;gi|317828220|gb|HS839972.1|HS839972;gi|317804750|gb|HS816921.1|HS816921;gi|317794459|gb|HS806630.1|HS806630;gi|…	K01733+K00658+K01758+K01739+K15918+K01760+K03885+K01817+K14272+K00600+K00827+K15893
Pentose phosphate pathway	20	1538	1	1	ko00030	gi|317916902|gb|HS928813.1|HS928813;gi|317767581|gb|HS779768.1|HS779768;gi|317886667|gb|HS898838.1|HS898838;gi|317874850|gb|HS887021.1|HS887021;gi|317617836|gb|HS630127.1|HS630127;gi|317751530|gb|HS763745.1|HS763745;gi|317635944|gb|HS647740.1|HS647740;gi|317926729|gb|HS938694.1|HS938694;gi|317620138|gb|HS632906.1|HS632906;gi|317737961|gb|HS750103.1|HS750103;gi|317787113|gb|HS799543.1|HS799543;gi|…	K00020+K00948+K00036+K02110+K01057
Plant hormone signal transduction	2	637	1	1	ko04075	gi|317628612|gb|HS641276.1|HS641276;gi|317972654|gb|HS969084.1|HS969084	K14498
ABC transporters	49	2879	1	1	ko02010	gi|317750623|gb|HS763125.1|HS763125;gi|317741670|gb|HS753887.1|HS753887;gi|317602840|gb|HS616776.1|HS616776;gi|317809653|gb|HS821387.1|HS821387;gi|317931154|gb|HS943065.1|HS943065;gi|317608575|gb|HS620874.1|HS620874;gi|317884660|gb|HS896825.1|HS896825;gi|317740223|gb|HS752440.1|HS752440;gi|317745460|gb|HS757677.1|HS757677;gi|317893292|gb|HS905463.1|HS905463;gi|317822313|gb|HS834484.1|HS834484;gi|…	K05681+K05663+K05666+K01710+K05677+K01869+K02874+K05658+K02335+K01840+K11755+K00600+K03655+K01647
Glyoxylate and dicarboxylate metabolism	18	1594	1	1	ko00630	gi|317940562|gb|HS952473.1|HS952473;gi|317693403|gb|HS706428.1|HS706428;gi|317775699|gb|HS787872.1|HS787872;gi|317618251|gb|HS630542.1|HS630542;gi|317692600|gb|HS704839.1|HS704839;gi|317899772|gb|HS911654.1|HS911654;gi|317794459|gb|HS806630.1|HS806630;gi|317589983|gb|HS601171.1|HS601171;gi|317738743|gb|HS750960.1|HS750960;gi|317887310|gb|HS899481.1|HS899481;gi|317660948|gb|HS672437.1|HS672437;gi|…	K00284+K15918+K00025+K00626+K14272+K00600+K01647+K00765+K15893
Amphetamine addiction	3	668	1	1	ko05031	gi|317911137|gb|HS922901.1|HS922901;gi|317610258|gb|HS622553.1|HS622553;gi|317903044|gb|HS915215.1|HS915215	K02183+K06067+K06269
Biosynthesis of secondary metabolites	377	12784	1	1	ko01110	gi|317788418|gb|HS800589.1|HS800589;gi|317604307|gb|HS615084.1|HS615084;gi|317855110|gb|HS867281.1|HS867281;gi|317890869|gb|HS903040.1|HS903040;gi|317630457|gb|HS644273.1|HS644273;gi|317614367|gb|HS628222.1|HS628222;gi|317833868|gb|HS846039.1|HS846039;gi|317720916|gb|HS733104.1|HS733104;gi|317669719|gb|HS680757.1|HS680757;gi|317625922|gb|HS638205.1|HS638205;gi|317948030|gb|HS959941.1|HS959941;gi|…	K00927+K09753+K08695+K00213+K00432+K10760+K00801+K00030+K01581+K00658+K01850+K01758+K01739+K00002+K08243+K01710+K01676+K09699+K00227+K03405+K00012+K10046+K14682+K15918+K01845+K12450+K00120+K01869+K01823+K13953+K00083+K11778+K02293+K12502+K00128+K00591+K03527+K00161+K01937+K13082+K00025+K00948+K00626+K09828+K01772+K00930+K01760+K03885+K01817+K02945+K14272+K01490+K00818+K01885+K00036+K02112+K01840+…
Glycolysis / Gluconeogenesis	26	2390	1	1	ko00010	gi|317788418|gb|HS800589.1|HS800589;gi|317630457|gb|HS644273.1|HS644273;gi|317613757|gb|HS627614.1|HS627614;gi|317910375|gb|HS922286.1|HS922286;gi|317625065|gb|HS637350.1|HS637350;gi|317782419|gb|HS794590.1|HS794590;gi|317709406|gb|HS721637.1|HS721637;gi|317745750|gb|HS757967.1|HS757967;gi|317764464|gb|HS776661.1|HS776661;gi|317763228|gb|HS775426.1|HS775426;gi|317859527|gb|HS871698.1|HS871698;gi|…	K00927+K00002+K13953+K00128+K00161+K00135+K01568+K01895
Adipocytokine signaling pathway	20	1713	1	1	ko04920	gi|317948224|gb|HS960135.1|HS960135;gi|317758275|gb|HS770480.1|HS770480;gi|317937643|gb|HS949554.1|HS949554;gi|317692728|gb|HS704967.1|HS704967;gi|317761328|gb|HS773529.1|HS773529;gi|317729983|gb|HS741601.1|HS741601;gi|317761222|gb|HS773423.1|HS773423;gi|317883526|gb|HS895697.1|HS895697;gi|317795212|gb|HS807383.1|HS807383;gi|317633629|gb|HS645910.1|HS645910;gi|317753981|gb|HS766287.1|HS766287;gi|…	K07199+K07200+K07198+K07298+K07359+K01897
Phenylalanine, tyrosine and tryptophan biosynthesis	9	1019	1	1	ko00400	gi|317638000|gb|HS650275.1|HS650275;gi|317627635|gb|HS640301.1|HS640301;gi|317804750|gb|HS816921.1|HS816921;gi|317895776|gb|HS907947.1|HS907947;gi|317942308|gb|HS954219.1|HS954219;gi|317904478|gb|HS916649.1|HS916649;gi|317677971|gb|HS688282.1|HS688282;gi|317761194|gb|HS773395.1|HS773395;gi|317738451|gb|HS750668.1|HS750668	K01850+K01817+K02112
Nitrogen metabolism	9	1155	1	1	ko00910	gi|317854254|gb|HS866425.1|HS866425;gi|317940562|gb|HS952473.1|HS952473;gi|317775699|gb|HS787872.1|HS787872;gi|317921383|gb|HS933294.1|HS933294;gi|317931778|gb|HS943689.1|HS943689;gi|317945165|gb|HS957076.1|HS957076;gi|317589983|gb|HS601171.1|HS601171;gi|317789107|gb|HS801278.1|HS801278;gi|317850789|gb|HS862960.1|HS862960	K00412+K00284+K02992
Alanine, aspartate and glutamate metabolism	13	1286	1	1	ko00250	gi|317783382|gb|HS795553.1|HS795553;gi|317782388|gb|HS794559.1|HS794559;gi|317745537|gb|HS757754.1|HS757754;gi|317787926|gb|HS800356.1|HS800356;gi|317794459|gb|HS806630.1|HS806630;gi|317602879|gb|HS616815.1|HS616815;gi|317661467|gb|HS672956.1|HS672956;gi|317808079|gb|HS820250.1|HS820250;gi|317817251|gb|HS829709.1|HS829709;gi|317660948|gb|HS672437.1|HS672437;gi|317653211|gb|HS665031.1|HS665031;gi|…	K01939+K13566+K00814+K14272+K13524+K00827+K00135+K00820
Epstein-Barr virus infection	25	2147	1	1	ko05169	gi|317601826|gb|HS611924.1|HS611924;gi|317739245|gb|HS751462.1|HS751462;gi|317839458|gb|HS851589.1|HS851589;gi|317898344|gb|HS910515.1|HS910515;gi|317687116|gb|HS698653.1|HS698653;gi|317930745|gb|HS942234.1|HS942234;gi|317626027|gb|HS638310.1|HS638310;gi|317633221|gb|HS645502.1|HS645502;gi|317865993|gb|HS878016.1|HS878016;gi|317920042|gb|HS931953.1|HS931953;gi|317593949|gb|HS606260.1|HS606260;gi|…	K03035+K03283+K03019+K06630+K14290+K03016+K03018+K06067+K03064+K03097+K03062
Ubiquinone and other terpenoid-quinone biosynthesis	4	744	1	1	ko00130	gi|317945729|gb|HS957640.1|HS957640;gi|317787721|gb|HS800151.1|HS800151;gi|317809683|gb|HS821417.1|HS821417;gi|317791189|gb|HS803360.1|HS803360	K12502+K00591
Pyrimidine metabolism	82	3592	1	1	ko00240	gi|317692616|gb|HS704855.1|HS704855;gi|317835670|gb|HS846886.1|HS846886;gi|317839458|gb|HS851589.1|HS851589;gi|317676625|gb|HS689510.1|HS689510;gi|317805607|gb|HS817778.1|HS817778;gi|317859209|gb|HS871380.1|HS871380;gi|317817698|gb|HS829869.1|HS829869;gi|317861664|gb|HS873835.1|HS873835;gi|317768537|gb|HS780297.1|HS780297;gi|317688252|gb|HS700495.1|HS700495;gi|317842656|gb|HS854827.1|HS854827;gi|…	K03046+K03043+K03019+K00012+K00924+K03671+K01937+K03016+K03018+K02945+K02335+K00384+K13800+K03655+K00939
Glutamatergic synapse	10	901	1	1	ko04724	gi|317773907|gb|HS786082.1|HS786082;gi|317658134|gb|HS671648.1|HS671648;gi|317762772|gb|HS774970.1|HS774970;gi|317983934|gb|HS970018.1|HS970018;gi|317701711|gb|HS712773.1|HS712773;gi|317896793|gb|HS908964.1|HS908964;gi|317793762|gb|HS805933.1|HS805933;gi|317971162|gb|HS969017.1|HS969017;gi|317695957|gb|HS708194.1|HS708194;gi|317710023|gb|HS723166.1|HS723166	K04371+K01115
Fructose and mannose metabolism	18	2120	1	1	ko00051	gi|317910375|gb|HS922286.1|HS922286;gi|317859209|gb|HS871380.1|HS871380;gi|317758275|gb|HS770480.1|HS770480;gi|317685972|gb|HS699581.1|HS699581;gi|317692728|gb|HS704967.1|HS704967;gi|317730848|gb|HS743069.1|HS743069;gi|317983934|gb|HS970018.1|HS970018;gi|317633629|gb|HS645910.1|HS645910;gi|317584316|gb|HS595576.1|HS595576;gi|317821770|gb|HS833528.1|HS833528;gi|317673008|gb|HS684788.1|HS684788;gi|…	K00011+K00924+K01840
One carbon pool by folate	4	719	1	1	ko00670	gi|317887310|gb|HS899481.1|HS899481;gi|317913445|gb|HS925356.1|HS925356;gi|317785136|gb|HS797307.1|HS797307;gi|317732511|gb|HS744732.1|HS744732	K00600+K03655
Cell cycle	5	1185	1	1	ko04110	gi|317698458|gb|HS710695.1|HS710695;gi|317626027|gb|HS638310.1|HS638310;gi|317864789|gb|HS876960.1|HS876960;gi|317610258|gb|HS622553.1|HS622553;gi|317805953|gb|HS818124.1|HS818124	K03094+K06630+K04802+K06067
Valine, leucine and isoleucine biosynthesis	2	550	1	1	ko00290	gi|317859527|gb|HS871698.1|HS871698;gi|317906977|gb|HS918903.1|HS918903	K00161
Herpes simplex infection	4	846	1	1	ko05168	gi|317698458|gb|HS710695.1|HS710695;gi|317909500|gb|HS921411.1|HS921411;gi|317910943|gb|HS922707.1|HS922707;gi|317903044|gb|HS915215.1|HS915215	K03094+K03097+K06269

## Sheet: Pathways for novel miRNAs
#Pathway	Sample1 (604)	Sample2 (82790)	Pvalue	Qvalue	Pathway ID	Genes	KOs
Proteasome	38	1233	1.94e-13	2.85e-11	ko03050	gi|317872745|gb|HS884916.1|HS884916;gi|317851230|gb|HS863401.1|HS863401;gi|317886189|gb|HS898360.1|HS898360;gi|317864825|gb|HS876996.1|HS876996;gi|317809669|gb|HS821403.1|HS821403;gi|317842017|gb|HS854188.1|HS854188;gi|317937791|gb|HS949702.1|HS949702;gi|	K02726+K02738+K03039
Glycerolipid metabolism	16	1037	0.00455815	0.0335	ko00561	gi|317861341|gb|HS873512.1|HS873512;gi|317726134|gb|HS738317.1|HS738317;gi|317754033|gb|HS766339.1|HS766339;gi|317686913|gb|HS698450.1|HS698450;gi|317853332|gb|HS865510.1|HS865510;gi|317695504|gb|HS707743.1|HS707743;gi|317903680|gb|HS915851.1|HS915851;gi|	K00679+K01058
Ether lipid metabolism	7	439	0.0437135	1	ko00565	gi|317746037|gb|HS758254.1|HS758254;gi|317940491|gb|HS952402.1|HS952402;gi|317635260|gb|HS647056.1|HS647056;gi|317908840|gb|HS921056.1|HS921056;gi|317660032|gb|HS674318.1|HS674318;gi|317696799|gb|HS709481.1|HS709481;gi|317680140|gb|HS690916.1|HS690916	K01078+K01115
Riboflavin metabolism	5	350	0.114921	1	ko00740	gi|317746037|gb|HS758254.1|HS758254;gi|317635260|gb|HS647056.1|HS647056;gi|317660032|gb|HS674318.1|HS674318;gi|317696799|gb|HS709481.1|HS709481;gi|317680140|gb|HS690916.1|HS690916	K01078
Carbon fixation in photosynthetic organisms	15	1491	0.134401	1	ko00710	gi|317584805|gb|HS596065.1|HS596065;gi|317587444|gb|HS603216.1|HS603216;gi|317862912|gb|HS874730.1|HS874730;gi|317683532|gb|HS696228.1|HS696228;gi|317698826|gb|HS711063.1|HS711063;gi|317936080|gb|HS947584.1|HS947584;gi|317607480|gb|HS619034.1|HS619034;gi|	K03841+K14272
Pentose phosphate pathway	15	1538	0.159676	1	ko00030	gi|317584805|gb|HS596065.1|HS596065;gi|317587444|gb|HS603216.1|HS603216;gi|317862912|gb|HS874730.1|HS874730;gi|317683532|gb|HS696228.1|HS696228;gi|317698826|gb|HS711063.1|HS711063;gi|317936080|gb|HS947584.1|HS947584;gi|317607480|gb|HS619034.1|HS619034;gi|	K03841+K01835
Polycyclic aromatic hydrocarbon degradation	3	191	0.164214	1	ko00624	gi|317728207|gb|HS740428.1|HS740428;gi|317657359|gb|HS669616.1|HS669616;gi|317736903|gb|HS749122.1|HS749122	K00599
Methane metabolism	15	1548	0.165358	1	ko00680	gi|317584805|gb|HS596065.1|HS596065;gi|317947744|gb|HS959655.1|HS959655;gi|317587444|gb|HS603216.1|HS603216;gi|317862912|gb|HS874730.1|HS874730;gi|317683532|gb|HS696228.1|HS696228;gi|317698826|gb|HS711063.1|HS711063;gi|317936080|gb|HS947584.1|HS947584;gi|	K03841+K01007
Fructose and mannose metabolism	17	2120	0.380379	1	ko00051	gi|317584805|gb|HS596065.1|HS596065;gi|317587444|gb|HS603216.1|HS603216;gi|317862912|gb|HS874730.1|HS874730;gi|317683532|gb|HS696228.1|HS696228;gi|317798172|gb|HS810801.1|HS810801;gi|317698826|gb|HS711063.1|HS711063;gi|317936080|gb|HS947584.1|HS947584;gi|	K03841+K00924
Flagellar assembly	3	349	0.468768	1	ko02040	gi|317755209|gb|HS767418.1|HS767418;gi|317692533|gb|HS704772.1|HS704772;gi|317748279|gb|HS760494.1|HS760494	K02967
Insulin signaling pathway	20	2653	0.472349	1	ko04910	gi|317584805|gb|HS596065.1|HS596065;gi|317587444|gb|HS603216.1|HS603216;gi|317862912|gb|HS874730.1|HS874730;gi|317938930|gb|HS950841.1|HS950841;gi|317683532|gb|HS696228.1|HS696228;gi|317698826|gb|HS711063.1|HS711063;gi|317936080|gb|HS947584.1|HS947584;gi|	K03841+K07198+K04371
Non-homologous end-joining	1	94	0.497764	1	ko03450	gi|317723808|gb|HS735579.1|HS735579	K04799
Carotenoid biosynthesis	2	236	0.514609	1	ko00906	gi|317671134|gb|HS685244.1|HS685244;gi|317674220|gb|HS686471.1|HS686471	K09835
Linoleic acid metabolism	1	112	0.559855	1	ko00591	gi|318003949|gb|HS974608.1|HS974608	K08262
Glycolysis / Gluconeogenesis	17	2390	0.576133	1	ko00010	gi|317611241|gb|HS624179.1|HS624179;gi|317584805|gb|HS596065.1|HS596065;gi|317587444|gb|HS603216.1|HS603216;gi|317862912|gb|HS874730.1|HS874730;gi|317683532|gb|HS696228.1|HS696228;gi|317698826|gb|HS711063.1|HS711063;gi|317936080|gb|HS947584.1|HS947584;gi|	K01568+K03841+K01835
Glycerophospholipid metabolism	9	1297	0.605619	1	ko00564	gi|317754033|gb|HS766339.1|HS766339;gi|317746037|gb|HS758254.1|HS758254;gi|317940491|gb|HS952402.1|HS952402;gi|317635260|gb|HS647056.1|HS647056;gi|317908840|gb|HS921056.1|HS921056;gi|317809887|gb|HS821621.1|HS821621;gi|317660032|gb|HS674318.1|HS674318;gi|	K01058+K01078+K01115
NF-kappa B signaling pathway	2	285	0.616526	1	ko04064	gi|317908873|gb|HS921089.1|HS921089;gi|317753407|gb|HS765620.1|HS765620	K10577
Lipopolysaccharide biosynthesis	3	448	0.635833	1	ko00540	gi|317728207|gb|HS740428.1|HS740428;gi|317657359|gb|HS669616.1|HS669616;gi|317736903|gb|HS749122.1|HS749122	K00599
Regulation of autophagy	5	761	0.652488	1	ko04140	gi|317938930|gb|HS950841.1|HS950841;gi|317872744|gb|HS884915.1|HS884915;gi|317915592|gb|HS927503.1|HS927503;gi|317582208|gb|HS593599.1|HS593599;gi|317687214|gb|HS698751.1|HS698751	K07198
Inositol phosphate metabolism	5	773	0.665848	1	ko00562	gi|317746037|gb|HS758254.1|HS758254;gi|317635260|gb|HS647056.1|HS647056;gi|317660032|gb|HS674318.1|HS674318;gi|317696799|gb|HS709481.1|HS709481;gi|317680140|gb|HS690916.1|HS690916	K01078
alpha-Linolenic acid metabolism	2	320	0.67873	1	ko00592	gi|317754033|gb|HS766339.1|HS766339;gi|317809887|gb|HS821621.1|HS821621	K01058
Histidine metabolism	3	516	0.727288	1	ko00340	gi|317728207|gb|HS740428.1|HS740428;gi|317657359|gb|HS669616.1|HS669616;gi|317736903|gb|HS749122.1|HS749122	K00599
Protein processing in endoplasmic reticulum	16	2516	0.745189	1	ko04141	gi|317630274|gb|HS644090.1|HS644090;gi|317782799|gb|HS794970.1|HS794970;gi|317738407|gb|HS750624.1|HS750624;gi|317833863|gb|HS846034.1|HS846034;gi|317876296|gb|HS888467.1|HS888467;gi|317875819|gb|HS887990.1|HS887990;gi|317939351|gb|HS951262.1|HS951262;gi|	K14026+K09580
Rheumatoid arthritis	3	539	0.753835	1	ko05323	gi|317723622|gb|HS735393.1|HS735393;gi|317744735|gb|HS756333.1|HS756333;gi|317974713|gb|HS969813.1|HS969813	K02144+K02153
Epithelial cell signaling in Helicobacter pylori infection	3	542	0.75714	1	ko05120	gi|317723622|gb|HS735393.1|HS735393;gi|317744735|gb|HS756333.1|HS756333;gi|317974713|gb|HS969813.1|HS969813	K02144+K02153
Aminobenzoate degradation	8	1349	0.768364	1	ko00627	gi|317746037|gb|HS758254.1|HS758254;gi|317798172|gb|HS810801.1|HS810801;gi|317581795|gb|HS593188.1|HS593188;gi|317582208|gb|HS593599.1|HS593599;gi|317635260|gb|HS647056.1|HS647056;gi|317660032|gb|HS674318.1|HS674318;gi|317696799|gb|HS709481.1|HS709481;gi|	K01078+K00924
Tryptophan metabolism	2	486	0.870572	1	ko00380	gi|317611241|gb|HS624179.1|HS624179;gi|317593681|gb|HS605994.1|HS605994	K01568
Tuberculosis	8	1544	0.876321	1	ko05152	gi|317746037|gb|HS758254.1|HS758254;gi|317635260|gb|HS647056.1|HS647056;gi|317723622|gb|HS735393.1|HS735393;gi|317790552|gb|HS802723.1|HS802723;gi|317660032|gb|HS674318.1|HS674318;gi|317696799|gb|HS709481.1|HS709481;gi|317974713|gb|HS969813.1|HS969813;gi|	K01078+K02144+K04371
Hypertrophic cardiomyopathy (HCM)	5	1046	0.879696	1	ko05410	gi|317938930|gb|HS950841.1|HS950841;gi|317872744|gb|HS884915.1|HS884915;gi|317915592|gb|HS927503.1|HS927503;gi|317582208|gb|HS593599.1|HS593599;gi|317687214|gb|HS698751.1|HS698751	K07198
Toxoplasmosis	12	2255	0.897913	1	ko05145	gi|317775475|gb|HS787098.1|HS787098;gi|317830003|gb|HS842391.1|HS842391;gi|317615832|gb|HS626725.1|HS626725;gi|317798172|gb|HS810801.1|HS810801;gi|317897644|gb|HS909491.1|HS909491;gi|317709797|gb|HS722940.1|HS722940;gi|317999343|gb|HS970674.1|HS970674;gi|	K13412+K04371
Circadian rhythm - mammal	1	351	0.923892	1	ko04710	gi|317602090|gb|HS616026.1|HS616026	K02295
Synaptic vesicle cycle	3	785	0.926349	1	ko04721	gi|317723622|gb|HS735393.1|HS735393;gi|317744735|gb|HS756333.1|HS756333;gi|317974713|gb|HS969813.1|HS969813	K02144+K02153
Ribosome	30	5390	0.952666	1	ko03010	gi|317737264|gb|HS750495.1|HS750495;gi|317945316|gb|HS957227.1|HS957227;gi|317644143|gb|HS656410.1|HS656410;gi|318001446|gb|HS963458.1|HS963458;gi|318003937|gb|HS974596.1|HS974596;gi|317781382|gb|HS793150.1|HS793150;gi|317933018|gb|HS944929.1|HS944929;gi|	K02889+K02967+K02960
Steroid biosynthesis	1	421	0.954524	1	ko00100	gi|317854468|gb|HS866639.1|HS866639	K08246
Glutamatergic synapse	3	901	0.960482	1	ko04724	gi|317940491|gb|HS952402.1|HS952402;gi|317908840|gb|HS921056.1|HS921056;gi|317790552|gb|HS802723.1|HS802723	K01115+K04371
Selenocompound metabolism	2	694	0.962661	1	ko00450	gi|317836964|gb|HS849515.1|HS849515;gi|317659117|gb|HS670333.1|HS670333	K00548
Bile secretion	2	699	0.963796	1	ko04976	gi|317795709|gb|HS807983.1|HS807983;gi|317846063|gb|HS858234.1|HS858234	K05666+K05658
Carbon fixation pathways in prokaryotes	1	457	0.965111	1	ko00720	gi|317947744|gb|HS959655.1|HS959655	K01007
Type II diabetes mellitus	1	461	0.966123	1	ko04930	gi|317790552|gb|HS802723.1|HS802723	K04371
One carbon pool by folate	2	719	0.968012	1	ko00670	gi|317836964|gb|HS849515.1|HS849515;gi|317659117|gb|HS670333.1|HS670333	K00548
Pancreatic cancer	3	942	0.968486	1	ko05212	gi|317940491|gb|HS952402.1|HS952402;gi|317908840|gb|HS921056.1|HS921056;gi|317790552|gb|HS802723.1|HS802723	K01115+K04371
mTOR signaling pathway	6	1538	0.968721	1	ko04150	gi|317938930|gb|HS950841.1|HS950841;gi|317872744|gb|HS884915.1|HS884915;gi|317915592|gb|HS927503.1|HS927503;gi|317582208|gb|HS593599.1|HS593599;gi|317790552|gb|HS802723.1|HS802723;gi|317687214|gb|HS698751.1|HS698751	K07198+K04371
Retrograde endocannabinoid signaling	1	478	0.97011	1	ko04723	gi|317790552|gb|HS802723.1|HS802723	K04371
Lysosome	2	736	0.97122	1	ko04142	gi|317723622|gb|HS735393.1|HS735393;gi|317974713|gb|HS969813.1|HS969813	K02144
NOD-like receptor signaling pathway	1	486	0.97182	1	ko04621	gi|317790552|gb|HS802723.1|HS802723	K04371
Ubiquinone and other terpenoid-quinone biosynthesis	2	744	0.972621	1	ko00130	gi|317754033|gb|HS766339.1|HS766339;gi|317809887|gb|HS821621.1|HS821621	K01058
Collecting duct acid secretion	1	497	0.974013	1	ko04966	gi|317744735|gb|HS756333.1|HS756333	K02153
Ethylbenzene degradation	3	1004	0.977741	1	ko00642	gi|317798172|gb|HS810801.1|HS810801;gi|317581795|gb|HS593188.1|HS593188;gi|317582208|gb|HS593599.1|HS593599	K00924
Leishmaniasis	1	519	0.977902	1	ko05140	gi|317790552|gb|HS802723.1|HS802723	K04371
Biosynthesis of unsaturated fatty acids	1	528	0.97932	1	ko01040	gi|318012381|gb|HS964068.1|HS964068	K00507
MAPK signaling pathway - yeast	1	533	0.980068	1	ko04011	gi|317790552|gb|HS802723.1|HS802723	K04371
Protein export	1	550	0.982415	1	ko03060	gi|317848464|gb|HS860635.1|HS860635	K13431
Plant-pathogen interaction	12	2819	0.98547	1	ko04626	gi|317775475|gb|HS787098.1|HS787098;gi|317830003|gb|HS842391.1|HS842391;gi|317615832|gb|HS626725.1|HS626725;gi|317798172|gb|HS810801.1|HS810801;gi|317897644|gb|HS909491.1|HS909491;gi|317709797|gb|HS722940.1|HS722940;gi|317999343|gb|HS970674.1|HS970674;gi|	K13412+K04371
Herpes simplex infection	2	846	0.98561	1	ko05168	gi|317918256|gb|HS930167.1|HS930167;gi|317799066|gb|HS811237.1|HS811237	K03006+K11838
Vibrio cholerae infection	3	1096	0.986857	1	ko05110	gi|317723622|gb|HS735393.1|HS735393;gi|317744735|gb|HS756333.1|HS756333;gi|317974713|gb|HS969813.1|HS969813	K02144+K02153
Limonene and pinene degradation	3	1106	0.987598	1	ko00903	gi|317798172|gb|HS810801.1|HS810801;gi|317581795|gb|HS593188.1|HS593188;gi|317582208|gb|HS593599.1|HS593599	K00924
Aldosterone-regulated sodium reabsorption	1	609	0.988619	1	ko04960	gi|317790552|gb|HS802723.1|HS802723	K04371
Chagas disease (American trypanosomiasis)	1	613	0.98895	1	ko05142	gi|317790552|gb|HS802723.1|HS802723	K04371
Melanoma	1	620	0.989506	1	ko05218	gi|317790552|gb|HS802723.1|HS802723	K04371
Dorso-ventral axis formation	1	620	0.989506	1	ko04320	gi|317790552|gb|HS802723.1|HS802723	K04371
Bladder cancer	1	620	0.989506	1	ko05219	gi|317790552|gb|HS802723.1|HS802723	K04371
MAPK signaling pathway - fly	1	620	0.989506	1	ko04013	gi|317790552|gb|HS802723.1|HS802723	K04371
Cell cycle - yeast	6	1774	0.989666	1	ko04111	gi|317746037|gb|HS758254.1|HS758254;gi|317635260|gb|HS647056.1|HS647056;gi|317790552|gb|HS802723.1|HS802723;gi|317660032|gb|HS674318.1|HS674318;gi|317696799|gb|HS709481.1|HS709481;gi|317680140|gb|HS690916.1|HS690916	K01078+K04371
Fc epsilon RI signaling pathway	1	623	0.989736	1	ko04664	gi|317790552|gb|HS802723.1|HS802723	K04371
Thyroid cancer	1	629	0.99018	1	ko05216	gi|317790552|gb|HS802723.1|HS802723	K04371
Toll-like receptor signaling pathway	1	651	0.991652	1	ko04620	gi|317790552|gb|HS802723.1|HS802723	K04371
Cardiac muscle contraction	3	1186	0.992238	1	ko04260	gi|317814398|gb|HS826569.1|HS826569;gi|317630964|gb|HS642188.1|HS642188;gi|317747390|gb|HS759988.1|HS759988	K02256
Hepatitis C	1	670	0.992744	1	ko05160	gi|317790552|gb|HS802723.1|HS802723	K04371
Antigen processing and presentation	1	681	0.99331	1	ko04612	gi|317788467|gb|HS800638.1|HS800638	K09489
GnRH signaling pathway	3	1214	0.993424	1	ko04912	gi|317940491|gb|HS952402.1|HS952402;gi|317908840|gb|HS921056.1|HS921056;gi|317790552|gb|HS802723.1|HS802723	K01115+K04371
Cholinergic synapse	1	686	0.993553	1	ko04725	gi|317790552|gb|HS802723.1|HS802723	K04371
Renal cell carcinoma	1	690	0.99374	1	ko05211	gi|317790552|gb|HS802723.1|HS802723	K04371
Phagosome	3	1227	0.993913	1	ko04145	gi|317723622|gb|HS735393.1|HS735393;gi|317744735|gb|HS756333.1|HS756333;gi|317974713|gb|HS969813.1|HS969813	K02144+K02153
Streptomycin biosynthesis	1	719	0.994947	1	ko00521	gi|317781168|gb|HS792936.1|HS792936	K01835
Adipocytokine signaling pathway	5	1713	0.995085	1	ko04920	gi|317938930|gb|HS950841.1|HS950841;gi|317872744|gb|HS884915.1|HS884915;gi|317915592|gb|HS927503.1|HS927503;gi|317582208|gb|HS593599.1|HS593599;gi|317687214|gb|HS698751.1|HS698751	K07198
Chronic myeloid leukemia	1	727	0.995237	1	ko05220	gi|317790552|gb|HS802723.1|HS802723	K04371
Serotonergic synapse	1	743	0.995768	1	ko04726	gi|317790552|gb|HS802723.1|HS802723	K04371
Natural killer cell mediated cytotoxicity	1	750	0.995981	1	ko04650	gi|317790552|gb|HS802723.1|HS802723	K04371
Benzoate degradation	3	1306	0.996211	1	ko00362	gi|317798172|gb|HS810801.1|HS810801;gi|317581795|gb|HS593188.1|HS593188;gi|317582208|gb|HS593599.1|HS593599	K00924
Osteoclast differentiation	1	764	0.996376	1	ko04380	gi|317790552|gb|HS802723.1|HS802723	K04371
Gap junction	1	773	0.99661	1	ko04540	gi|317790552|gb|HS802723.1|HS802723	K04371
Non-small cell lung cancer	1	778	0.996733	1	ko05223	gi|317790552|gb|HS802723.1|HS802723	K04371
Two-component system	3	1355	0.997185	1	ko02020	gi|317755209|gb|HS767418.1|HS767418;gi|317692533|gb|HS704772.1|HS704772;gi|317748279|gb|HS760494.1|HS760494	K02967
Tyrosine metabolism	6	2048	0.997401	1	ko00350	gi|317728207|gb|HS740428.1|HS740428;gi|317798172|gb|HS810801.1|HS810801;gi|317581795|gb|HS593188.1|HS593188;gi|317582208|gb|HS593599.1|HS593599;gi|317657359|gb|HS669616.1|HS669616;gi|317736903|gb|HS749122.1|HS749122	K00599+K00924
Chemokine signaling pathway	1	811	0.99744	1	ko04062	gi|317790552|gb|HS802723.1|HS802723	K04371
VEGF signaling pathway	1	819	0.997587	1	ko04370	gi|317790552|gb|HS802723.1|HS802723	K04371
Long-term depression	1	823	0.997657	1	ko04730	gi|317790552|gb|HS802723.1|HS802723	K04371
Peroxisome	3	1390	0.997727	1	ko04146	gi|317885341|gb|HS897512.1|HS897512;gi|317860883|gb|HS873054.1|HS873054;gi|317695475|gb|HS707714.1|HS707714	K13348
Galactose metabolism	1	840	0.997934	1	ko00052	gi|317781168|gb|HS792936.1|HS792936	K01835
Base excision repair	1	862	0.998244	1	ko03410	gi|317723808|gb|HS735579.1|HS735579	K04799
Cysteine and methionine metabolism	2	1174	0.998306	1	ko00270	gi|317836964|gb|HS849515.1|HS849515;gi|317659117|gb|HS670333.1|HS670333	K00548
Shigellosis	1	868	0.998321	1	ko05131	gi|317790552|gb|HS802723.1|HS802723	K04371
B cell receptor signaling pathway	1	872	0.99837	1	ko04662	gi|317790552|gb|HS802723.1|HS802723	K04371
T cell receptor signaling pathway	1	881	0.998475	1	ko04660	gi|317790552|gb|HS802723.1|HS802723	K04371
Glioma	1	886	0.99853	1	ko05214	gi|317790552|gb|HS802723.1|HS802723	K04371
Endometrial cancer	1	892	0.998594	1	ko05213	gi|317790552|gb|HS802723.1|HS802723	K04371
Adherens junction	1	908	0.998751	1	ko04520	gi|317790552|gb|HS802723.1|HS802723	K04371
Endocytosis	2	1231	0.998842	1	ko04144	gi|317940491|gb|HS952402.1|HS952402;gi|317908840|gb|HS921056.1|HS921056	K01115
DNA replication	1	936	0.998985	1	ko03030	gi|317723808|gb|HS735579.1|HS735579	K04799
Acute myeloid leukemia	1	944	0.999043	1	ko05221	gi|317790552|gb|HS802723.1|HS802723	K04371
Colorectal cancer	1	945	0.99905	1	ko05210	gi|317790552|gb|HS802723.1|HS802723	K04371
Salmonella infection	1	948	0.999071	1	ko05132	gi|317790552|gb|HS802723.1|HS802723	K04371
ErbB signaling pathway	1	1027	0.999483	1	ko04012	gi|317790552|gb|HS802723.1|HS802723	K04371
TGF-beta signaling pathway	1	1029	0.99949	1	ko04350	gi|317790552|gb|HS802723.1|HS802723	K04371
Neurotrophin signaling pathway	1	1034	0.999509	1	ko04722	gi|317790552|gb|HS802723.1|HS802723	K04371
RNA polymerase	1	1038	0.999523	1	ko03020	gi|317918256|gb|HS930167.1|HS930167	K03006
Amino sugar and nucleotide sugar metabolism	3	1655	0.999564	1	ko00520	gi|317645063|gb|HS657330.1|HS657330;gi|317695803|gb|HS708042.1|HS708042;gi|317781168|gb|HS792936.1|HS792936	K01836+K01835
Melanogenesis	1	1051	0.999567	1	ko04916	gi|317790552|gb|HS802723.1|HS802723	K04371
Ribosome biogenesis in eukaryotes	2	1388	0.999598	1	ko03008	gi|317817113|gb|HS829571.1|HS829571;gi|317883524|gb|HS895695.1|HS895695	K03685+K14572
Ubiquitin mediated proteolysis	3	1694	0.99966	1	ko04120	gi|317757841|gb|HS770046.1|HS770046;gi|317908873|gb|HS921089.1|HS921089;gi|317753407|gb|HS765620.1|HS765620	K10610+K10577
Progesterone-mediated oocyte maturation	1	1119	0.999739	1	ko04914	gi|317790552|gb|HS802723.1|HS802723	K04371
Long-term potentiation	1	1143	0.999781	1	ko04720	gi|317790552|gb|HS802723.1|HS802723	K04371
Measles	1	1170	0.999821	1	ko05162	gi|317691654|gb|HS703895.1|HS703895	K03247
Prion diseases	1	1183	0.999838	1	ko05020	gi|317790552|gb|HS802723.1|HS802723	K04371
Prostate cancer	1	1205	0.999862	1	ko05215	gi|317790552|gb|HS802723.1|HS802723	K04371
Vascular smooth muscle contraction	1	1218	0.999875	1	ko04270	gi|317790552|gb|HS802723.1|HS802723	K04371
Nucleotide excision repair	1	1218	0.999875	1	ko03420	gi|317757841|gb|HS770046.1|HS770046	K10610
Axon guidance	1	1241	0.999894	1	ko04360	gi|317790552|gb|HS802723.1|HS802723	K04371
Pertussis	1	1247	0.999899	1	ko05133	gi|317790552|gb|HS802723.1|HS802723	K04371
Fc gamma R-mediated phagocytosis	3	1926	0.999924	1	ko04666	gi|317940491|gb|HS952402.1|HS952402;gi|317908840|gb|HS921056.1|HS921056;gi|317790552|gb|HS802723.1|HS802723	K01115+K04371
Alanine, aspartate and glutamate metabolism	1	1286	0.999924	1	ko00250	gi|317649239|gb|HS661502.1|HS661502	K14272
Purine metabolism	11	3807	0.999928	1	ko00230	gi|317759247|gb|HS772670.1|HS772670;gi|317918256|gb|HS930167.1|HS930167;gi|317868511|gb|HS881257.1|HS881257;gi|317752390|gb|HS764603.1|HS764603;gi|317668698|gb|HS682377.1|HS682377;gi|317908516|gb|HS920427.1|HS920427;gi|317615535|gb|HS626428.1|HS626428;gi|	K01530+K03006+K01835
Pathways in cancer	3	1943	0.999932	1	ko05200	gi|317940491|gb|HS952402.1|HS952402;gi|317908840|gb|HS921056.1|HS921056;gi|317790552|gb|HS802723.1|HS802723	K01115+K04371
RNA degradation	1	1351	0.999953	1	ko03018	gi|317753276|gb|HS765489.1|HS765489	K12604
Focal adhesion	1	1355	0.999955	1	ko04510	gi|317790552|gb|HS802723.1|HS802723	K04371
RNA transport	3	2135	0.999981	1	ko03013	gi|317908873|gb|HS921089.1|HS921089;gi|317753407|gb|HS765620.1|HS765620;gi|317691654|gb|HS703895.1|HS703895	K10577+K03247
Epstein-Barr virus infection	3	2147	0.999982	1	ko05169	gi|317918256|gb|HS930167.1|HS930167;gi|317799066|gb|HS811237.1|HS811237;gi|317875386|gb|HS887697.1|HS887697	K03006+K11838+K03039
MAPK signaling pathway	1	1547	0.999989	1	ko04010	gi|317790552|gb|HS802723.1|HS802723	K04371
Glyoxylate and dicarboxylate metabolism	1	1594	0.999992	1	ko00630	gi|317649239|gb|HS661502.1|HS661502	K14272
PPAR signaling pathway	1	1619	0.999994	1	ko03320	gi|318012381|gb|HS964068.1|HS964068	K00507
Glycine, serine and threonine metabolism	1	1656	0.999995	1	ko00260	gi|317649239|gb|HS661502.1|HS661502	K14272
Microbial metabolism in diverse environments	27	7724	0.999998	1	ko01120	gi|317584805|gb|HS596065.1|HS596065;gi|317947744|gb|HS959655.1|HS959655;gi|317587444|gb|HS603216.1|HS603216;gi|317862912|gb|HS874730.1|HS874730;gi|317728207|gb|HS740428.1|HS740428;gi|317746037|gb|HS758254.1|HS758254;gi|317683532|gb|HS696228.1|HS696228;gi|	K03841+K01007+K00599+K01078+K00924+K01835
Huntington's disease	4	2818	0.999999	1	ko05016	gi|317814398|gb|HS826569.1|HS826569;gi|317918256|gb|HS930167.1|HS930167;gi|317630964|gb|HS642188.1|HS642188;gi|317747390|gb|HS759988.1|HS759988	K02256+K03006
Starch and sucrose metabolism	1	1856	0.999999	1	ko00500	gi|317781168|gb|HS792936.1|HS792936	K01835
Alcoholism	1	1880	0.999999	1	ko05034	gi|317790552|gb|HS802723.1|HS802723	K04371
Regulation of actin cytoskeleton	1	1906	0.999999	1	ko04810	gi|317790552|gb|HS802723.1|HS802723	K04371
Influenza A	1	1928	0.999999	1	ko05164	gi|317790552|gb|HS802723.1|HS802723	K04371
Oocyte meiosis	1	1973	1	1	ko04114	gi|317790552|gb|HS802723.1|HS802723	K04371
Photosynthesis	3	2737	1	1	ko00195	gi|317923149|gb|HS934874.1|HS934874;gi|317796691|gb|HS808862.1|HS808862;gi|317692955|gb|HS705194.1|HS705194	K02111
Parkinson's disease	3	2843	1	1	ko05012	gi|317814398|gb|HS826569.1|HS826569;gi|317630964|gb|HS642188.1|HS642188;gi|317747390|gb|HS759988.1|HS759988	K02256
Oxidative phosphorylation	9	4544	1	1	ko00190	gi|317814398|gb|HS826569.1|HS826569;gi|317630964|gb|HS642188.1|HS642188;gi|317923149|gb|HS934874.1|HS934874;gi|317796691|gb|HS808862.1|HS808862;gi|317747390|gb|HS759988.1|HS759988;gi|317723622|gb|HS735393.1|HS735393;gi|317744735|gb|HS756333.1|HS756333;gi|	K02256+K02111+K02144+K02153
Metabolic pathways	47	28723	1	1	ko01100	gi|317611241|gb|HS624179.1|HS624179;gi|317814398|gb|HS826569.1|HS826569;gi|317584805|gb|HS596065.1|HS596065;gi|317754033|gb|HS766339.1|HS766339;gi|317947744|gb|HS959655.1|HS959655;gi|317587444|gb|HS603216.1|HS603216;gi|317862912|gb|HS874730.1|HS874730;gi|	K01568+K02256+K03841+K01058+K01007+K00599+K01078+K00548+K03006+K02111+K00924+K01115+K14272+K02144+K08246+K02153+K01835
Pyruvate metabolism	1	2178	1	1	ko00620	gi|317947744|gb|HS959655.1|HS959655	K01007
ABC transporters	2	2879	1	1	ko02010	gi|317795709|gb|HS807983.1|HS807983;gi|317846063|gb|HS858234.1|HS858234	K05666+K05658
Biosynthesis of secondary metabolites	27	12784	1	1	ko01110	gi|317611241|gb|HS624179.1|HS624179;gi|317584805|gb|HS596065.1|HS596065;gi|317754033|gb|HS766339.1|HS766339;gi|317587444|gb|HS603216.1|HS603216;gi|317862912|gb|HS874730.1|HS874730;gi|317645063|gb|HS657330.1|HS657330;gi|317836964|gb|HS849515.1|HS849515;gi|	K01568+K03841+K01058+K01836+K00548+K14272+K09835+K08246+K01835
Alzheimer's disease	4	3233	1	1	ko05010	gi|317814398|gb|HS826569.1|HS826569;gi|317630964|gb|HS642188.1|HS642188;gi|317747390|gb|HS759988.1|HS759988;gi|317790552|gb|HS802723.1|HS802723	K02256+K04371
Pyrimidine metabolism	4	3592	1	1	ko00240	gi|317918256|gb|HS930167.1|HS930167;gi|317798172|gb|HS810801.1|HS810801;gi|317581795|gb|HS593188.1|HS593188;gi|317582208|gb|HS593599.1|HS593599	K03006+K00924
